# Supplementary material for: Mouse diet and vendor impact microbiome perturbation and recovery from early-life pulses of amoxicillin
Source: Front Microbiomes. 2024 Jul 29;3:1432202. doi: 10.3389/frmbi.2024.1432202 (PMC12993551; doi:10.3389/frmbi.2024.1432202)
Supplement: Supplementary file 7 [file Table_2.xlsx]

## Sheet: reads
index	d__Bacteria;p__Verrucomicrobiota;c__Verrucomicrobiae;o__Verrucomicrobiales;f__Akkermansiaceae;g__Akkermansia	d__Bacteria;p__Bacteroidota;c__Bacteroidia;o__Bacteroidales;f__Muribaculaceae;g__Muribaculaceae	d__Bacteria;p__Firmicutes;c__Bacilli;o__Lactobacillales;f__Lactobacillaceae;g__Lactobacillus	d__Bacteria;p__Bacteroidota;c__Bacteroidia;o__Bacteroidales;f__Bacteroidaceae;g__Bacteroides	d__Bacteria;p__Firmicutes;c__Bacilli;o__Erysipelotrichales;f__Erysipelotrichaceae;g__Dubosiella	d__Bacteria;p__Desulfobacterota;c__Desulfovibrionia;o__Desulfovibrionales;f__Desulfovibrionaceae;g__Bilophila	d__Bacteria;p__Firmicutes;c__Bacilli;o__Lactobacillales;f__Streptococcaceae;g__Lactococcus	d__Bacteria;p__Proteobacteria;c__Gammaproteobacteria;o__Burkholderiales;f__Sutterellaceae;g__Parasutterella	d__Bacteria;p__Firmicutes;c__Clostridia;o__Lachnospirales;f__Lachnospiraceae;g__Blautia	d__Bacteria;p__Firmicutes;c__Clostridia;o__Peptococcales;f__Peptococcaceae;g__uncultured	d__Bacteria;p__Firmicutes;c__Clostridia;o__Oscillospirales;f__[Eubacterium]_coprostanoligenes_group;g__[Eubacterium]_coprostanoligenes_group	d__Bacteria;p__Firmicutes;c__Clostridia;o__Peptostreptococcales-Tissierellales;f__Peptostreptococcaceae;g__Romboutsia	d__Bacteria;p__Proteobacteria;c__Gammaproteobacteria;o__Enterobacterales;f__Enterobacteriaceae;__	d__Bacteria;p__Firmicutes;c__Clostridia;o__Clostridiales;f__Clostridiaceae;g__Clostridium_sensu_stricto_1	d__Bacteria;p__Bacteroidota;c__Bacteroidia;o__Bacteroidales;f__Tannerellaceae;__	d__Bacteria;p__Firmicutes;c__Bacilli;o__Erysipelotrichales;f__Erysipelotrichaceae;g__Turicibacter	d__Bacteria;p__Firmicutes;c__Clostridia;o__Oscillospirales;f__Oscillospiraceae;g__Colidextribacter	d__Bacteria;p__Firmicutes;c__Clostridia;o__Oscillospirales;f__Oscillospiraceae;g__Oscillibacter	d__Bacteria;p__Proteobacteria;c__Gammaproteobacteria;o__Burkholderiales;f__Comamonadaceae;g__Delftia	d__Bacteria;p__Firmicutes;c__Clostridia;o__Lachnospirales;f__Lachnospiraceae;g__[Eubacterium]_fissicatena_group	d__Bacteria;p__Bacteroidota;c__Bacteroidia;o__Bacteroidales;f__Rikenellaceae;g__Alistipes	d__Bacteria;p__Firmicutes;c__Clostridia;o__Lachnospirales;f__Lachnospiraceae;g__Lachnospiraceae_NK4A136_group	d__Bacteria;p__Firmicutes;c__Clostridia;o__Lachnospirales;f__Lachnospiraceae;g__A2	d__Bacteria;p__Firmicutes;c__Clostridia;o__Lachnospirales;f__Lachnospiraceae;g__Lachnoclostridium	d__Bacteria;p__Firmicutes;c__Clostridia;o__Oscillospirales;f__Oscillospiraceae;g__uncultured	d__Bacteria;p__Actinobacteriota;c__Actinobacteria;o__Bifidobacteriales;f__Bifidobacteriaceae;g__Bifidobacterium	d__Bacteria;p__Firmicutes;c__Clostridia;o__Lachnospirales;f__Lachnospiraceae;g__Roseburia	d__Bacteria;p__Deferribacterota;c__Deferribacteres;o__Deferribacterales;f__Deferribacteraceae;g__Mucispirillum	d__Bacteria;p__Actinobacteriota;c__Coriobacteriia;o__Coriobacteriales;f__Atopobiaceae;g__Coriobacteriaceae_UCG-002	d__Bacteria;p__Firmicutes;c__Clostridia;o__Clostridia_vadinBB60_group;f__Clostridia_vadinBB60_group;g__Clostridia_vadinBB60_group	d__Bacteria;p__Firmicutes;c__Clostridia;o__Peptostreptococcales-Tissierellales;f__Anaerovoracaceae;g__[Eubacterium]_nodatum_group	d__Bacteria;p__Firmicutes;c__Clostridia;o__Lachnospirales;f__Lachnospiraceae;__	d__Bacteria;p__Firmicutes;c__Bacilli;o__Erysipelotrichales;f__Erysipelatoclostridiaceae;g__Erysipelatoclostridium	d__Bacteria;p__Firmicutes;c__Clostridia;o__Lachnospirales;f__Lachnospiraceae;g__Tuzzerella	d__Bacteria;p__Firmicutes;c__Bacilli;o__Acholeplasmatales;f__Acholeplasmataceae;g__Anaeroplasma	d__Bacteria;p__Firmicutes;c__Clostridia;o__Oscillospirales;f__Oscillospiraceae;g__UCG-005	d__Bacteria;p__Firmicutes;c__Clostridia;o__Oscillospirales;f__Oscillospiraceae;g__Intestinimonas	d__Bacteria;p__Firmicutes;c__Clostridia;o__Oscillospirales;f__Oscillospiraceae;__	d__Bacteria;p__Firmicutes;c__Clostridia;o__Oscillospirales;f__Ruminococcaceae;g__Ruminococcus	d__Bacteria;p__Firmicutes;c__Clostridia;o__Clostridia_UCG-014;f__Clostridia_UCG-014;g__Clostridia_UCG-014	d__Bacteria;p__Firmicutes;c__Clostridia;o__Lachnospirales;f__Lachnospiraceae;g__uncultured	d__Bacteria;p__Firmicutes;c__Bacilli;o__Lactobacillales;f__Enterococcaceae;g__Enterococcus	d__Bacteria;p__Firmicutes;c__Clostridia;o__Oscillospirales;f__Ruminococcaceae;g__Anaerotruncus	d__Bacteria;p__Firmicutes;c__Clostridia;o__Oscillospirales;f__Ruminococcaceae;g__Incertae_Sedis	d__Bacteria;p__Firmicutes;c__Clostridia;o__Lachnospirales;f__Lachnospiraceae;g__Lachnospiraceae_UCG-006	d__Bacteria;p__Firmicutes;c__Clostridia;o__Oscillospirales;f__Ruminococcaceae;g__uncultured	d__Bacteria;p__Firmicutes;c__Bacilli;o__Erysipelotrichales;f__Erysipelotrichaceae;g__[Clostridium]_innocuum_group	d__Bacteria;p__Firmicutes;c__Bacilli;o__RF39;f__RF39;g__RF39	d__Bacteria;p__Firmicutes;c__Clostridia;o__Lachnospirales;f__Lachnospiraceae;g__[Eubacterium]_xylanophilum_group
B23MJ1.1	1797	13395	3901	0	0	0	0	0	0	0	41	0	0	12	0	0	135	316	0	0	0	859	53	172	271	0	136	0	0	93	63	485	0	8	27	15	23	19	293	907	153	0	0	10	0	25	0	228	70
B23MJ1.2	1073	14577	3545	0	0	0	0	0	0	0	29	0	6	20	0	0	341	282	0	32	0	2282	183	779	481	0	183	0	0	289	68	845	0	0	25	30	47	65	359	563	221	0	0	57	45	42	0	189	187
B23MJ1.3	1682	13796	2459	0	0	0	0	0	25	0	56	0	0	0	0	0	302	771	0	47	0	3188	103	381	347	0	42	0	0	236	67	908	0	0	82	69	23	94	276	587	427	0	0	30	32	94	0	238	152
B23MJ1.4	1863	14429	3838	0	0	0	0	0	0	0	32	0	0	0	0	0	197	351	0	42	0	1768	144	622	283	0	115	0	0	151	80	467	0	0	18	43	15	40	142	278	170	0	0	60	0	38	0	93	112
B23MJ1.5	6831	14882	3313	0	0	0	0	0	0	0	0	0	0	60	0	0	52	50	0	89	0	352	0	121	57	0	64	0	0	46	28	231	0	0	8	19	8	0	130	693	14	0	0	23	0	0	0	99	48
B23MJ2.1	5854	20748	3722	0	0	0	0	0	18	10	25	0	0	253	0	0	165	47	0	161	0	778	0	402	39	0	107	0	0	22	0	679	37	0	0	20	36	57	280	497	169	0	0	33	100	6	0	329	98
B23MJ2.2	3918	17200	933	0	0	0	0	0	0	0	0	0	0	0	0	0	194	598	0	152	0	2362	15	248	26	0	470	0	0	110	38	1582	48	0	210	18	64	133	334	41	211	0	0	65	157	165	0	0	680
B23MJ2.3	5044	21957	6408	0	0	0	0	0	0	0	0	0	0	0	0	0	91	111	0	148	0	828	0	266	12	0	69	0	0	38	31	906	38	0	55	0	42	48	182	113	131	0	0	64	77	12	0	37	457
B23MJ2.4	5105	15224	3305	0	0	0	0	0	0	0	53	0	0	890	0	0	93	16	0	117	0	905	0	110	69	0	37	0	0	0	0	1076	24	0	11	21	0	60	182	433	38	0	0	31	0	17	0	308	218
B23MJ2.5	1399	13621	3304	0	0	0	0	0	0	0	0	0	0	0	0	0	237	147	0	44	0	2593	64	241	66	0	122	0	0	136	23	888	18	0	312	6	24	37	56	0	181	0	36	94	77	65	0	0	147
B23MJ3.1	15497	8410	0	0	0	0	225	0	5561	44	1013	15	0	0	0	0	366	524	0	842	0	339	357	784	1076	0	117	0	0	0	28	1853	0	122	0	50	224	87	0	610	332	33	209	102	62	520	0	59	0
B23MJ3.2	10103	2639	3097	0	0	0	334	0	644	0	28	1656	0	1228	0	780	251	223	0	74	0	568	302	79	367	0	0	0	0	73	0	139	50	103	0	49	0	80	0	101	555	0	0	112	51	112	0	69	0
B23MJ3.3	17489	10076	7694	0	0	0	554	0	1486	20	186	2216	0	161	0	241	498	228	0	649	0	261	29	223	375	0	0	0	0	23	29	136	479	88	0	105	0	104	0	64	1072	0	58	229	38	265	0	0	0
B23MJ3.4	16009	7909	3763	0	0	0	612	0	1312	22	30	1933	15	173	0	488	889	450	0	203	0	1056	361	556	1177	0	54	0	0	22	0	873	436	126	0	105	136	192	0	0	1688	0	0	249	165	270	0	22	0
B23MJ3.5	13359	1966	7393	0	0	0	99	0	3361	16	0	384	0	284	0	182	1080	744	0	243	0	1259	755	827	1582	0	85	0	0	0	14	794	166	126	0	78	76	225	0	137	798	0	0	203	270	180	0	54	0
B23MJ4.1	26364	0	0	0	0	0	559	0	1090	0	0	0	605	0	0	0	826	0	0	657	0	0	0	1477	220	0	0	0	0	15	0	170	0	0	9	0	91	78	0	0	605	1130	0	37	0	142	0	0	0
B23MJ4.2	933	4	79	0	0	0	1089	0	1206	0	0	0	359	0	0	0	1871	3454	0	933	0	0	0	768	366	0	0	0	0	140	0	653	0	0	43	0	226	427	0	0	1274	662	0	77	0	350	0	0	0
B23MJ4.3	26217	0	507	0	0	0	372	0	89	0	0	0	3959	0	0	0	498	0	0	1145	0	0	728	5087	0	0	0	0	0	11	0	0	0	0	26	0	14	252	0	0	0	2602	0	40	0	0	0	0	0
B23MJ4.4	23008	0	562	0	0	0	329	0	640	0	0	0	257	0	0	0	698	498	0	767	0	485	0	442	314	0	0	0	0	21	0	245	0	0	51	0	93	155	0	0	521	333	0	30	0	64	0	0	0
B23MJ4.5	24160	337	150	0	0	0	461	0	2234	0	0	0	1388	0	0	0	1244	0	0	806	0	747	0	1248	0	0	0	0	0	163	0	34	0	0	0	0	0	70	0	0	0	318	0	26	0	28	0	0	0
B25MJ1.1	5163	15822	4929	0	0	0	0	0	0	0	28	0	0	789	0	0	114	161	0	31	0	580	63	91	107	0	91	0	0	142	39	307	0	0	19	15	32	0	760	813	137	0	0	13	0	19	0	168	35
B25MJ1.2	1893	9710	3106	0	0	0	0	0	0	0	107	0	0	320	0	0	146	26	0	0	0	1839	0	581	166	0	433	0	0	261	24	2030	0	0	0	41	57	0	622	260	218	0	0	18	25	82	0	119	256
B25MJ1.3	2002	11959	2634	0	0	0	0	0	0	0	94	0	0	140	0	0	118	301	0	0	0	1828	57	320	151	0	95	0	0	105	33	601	0	0	25	30	59	8	398	373	144	0	0	20	0	19	0	88	116
B25MJ1.4	2239	12245	2938	0	0	0	0	0	20	0	44	0	2	110	0	0	112	53	0	0	0	2086	32	685	228	0	431	0	0	156	27	1417	0	0	12	31	25	7	183	200	168	0	0	21	0	82	0	41	234
B25MJ1.5	5724	9575	2523	0	0	0	0	0	0	0	31	0	0	1264	0	0	104	77	0	22	0	589	0	138	125	0	97	0	0	79	16	295	0	0	16	0	24	0	439	403	67	0	0	16	15	0	0	55	75
B25MJ2.1	18179	19008	15	0	0	0	0	0	0	0	0	0	5144	0	0	0	57	8	0	0	0	0	0	0	0	0	0	0	0	242	0	32	68	0	34	0	0	28	0	0	0	0	0	0	0	4	0	12	0
B25MJ2.2	15485	19615	0	0	0	0	0	0	0	0	0	0	129	0	0	0	134	160	0	0	0	534	0	54	17	0	10	0	0	309	0	742	10	0	141	14	0	0	9	0	77	0	0	0	0	0	0	18	0
B25MJ2.3	14078	25311	14	0	0	0	0	0	0	0	0	0	156	0	0	0	150	74	0	0	0	0	0	17	0	0	0	0	0	106	0	688	33	0	128	15	0	19	0	0	86	0	0	11	0	10	0	12	0
B25MJ2.4	14725	19326	86	0	0	0	0	0	0	0	0	0	128	0	0	0	113	0	0	0	0	0	0	0	13	0	0	0	0	166	0	908	27	0	111	0	0	51	0	0	20	0	0	0	21	19	0	0	0
B25MJ2.5	16054	21557	653	0	0	0	0	0	0	0	0	0	0	0	0	0	126	123	0	69	0	993	33	82	0	0	0	0	0	63	16	201	44	0	62	26	23	0	0	144	82	0	0	10	8	17	0	425	0
B25MJ3.1	8052	5453	15	0	0	0	48	0	2700	15	1164	744	0	53	0	75	201	299	0	555	0	133	96	224	559	0	22	0	0	0	30	678	18	85	0	39	51	32	0	191	136	39	49	72	0	269	0	72	0
B25MJ3.2	11498	5496	4882	0	0	0	119	0	1098	0	0	1317	0	1554	0	653	325	217	0	146	0	446	282	250	485	0	0	0	0	83	15	454	34	95	9	174	0	157	0	45	808	0	0	180	73	141	0	34	0
B25MJ3.3	7670	5451	2522	0	0	2	104	0	1563	0	169	819	0	62	0	95	322	141	0	186	0	183	38	185	338	0	0	0	0	0	0	238	143	40	0	82	0	101	0	18	724	0	43	181	27	162	0	0	0
B25MJ3.4	16923	6902	279	0	0	0	178	0	1069	0	53	2009	0	346	0	519	343	173	0	206	0	571	0	87	532	0	0	0	0	0	19	297	205	75	0	155	53	80	0	16	562	0	0	97	34	125	0	13	0
B25MJ3.5	6600	2715	4560	0	0	0	102	0	583	0	16	1062	0	707	0	160	378	173	0	180	0	321	96	44	513	0	8	0	0	0	15	377	52	32	0	90	0	71	0	8	400	0	0	103	36	93	0	64	0
B25MJ4.1	38	571	36	0	0	0	1456	0	0	0	0	0	32598	45	0	0	0	0	0	0	0	7	0	0	0	0	0	0	0	9303	0	0	0	0	1292	0	0	0	0	0	0	0	0	0	0	0	0	0	0
B25MJ4.2	11	732	15	0	0	0	1135	0	0	0	0	0	16665	30	0	0	0	8	0	0	0	10	0	0	0	0	0	0	0	6266	0	0	0	0	1355	0	0	0	0	0	0	0	0	0	0	0	0	0	0
B25MJ4.3	24	3916	256	0	0	0	582	0	0	0	9	0	17628	311	0	0	7	0	0	0	0	28	0	9	0	0	0	0	0	2728	0	0	0	0	933	0	0	0	22	0	0	0	0	0	0	0	0	0	0
B25MJ4.4	229	34	12	0	0	0	1132	0	0	0	0	0	22655	0	0	0	0	0	0	0	0	0	0	0	0	0	0	0	0	5758	0	0	0	0	1743	0	0	0	0	0	0	0	0	0	0	0	0	0	0
B25MJ4.5	108	44	19	0	0	0	1379	0	23	0	0	0	32596	0	3	0	0	0	0	0	0	0	0	0	0	0	0	0	0	6741	0	0	5	0	0	0	0	0	0	0	0	0	0	0	0	0	0	0	0
B2MJ1.1	13527	20957	1012	0	0	0	0	0	0	0	27	0	0	65	0	739	214	281	0	83	0	940	54	386	157	0	229	0	0	548	98	241	0	15	47	48	65	33	681	862	96	0	0	618	51	49	0	534	115
B2MJ1.2	6129	22433	1291	0	0	0	0	0	0	10	11	0	0	0	0	44	411	529	0	187	0	2921	345	259	182	0	220	0	0	459	159	442	0	0	47	34	61	69	454	167	208	0	0	560	24	53	0	27	200
B2MJ1.3	11689	26340	416	0	0	0	13	0	0	0	0	0	12	0	0	175	29	229	0	207	0	384	23	51	96	0	24	0	0	415	42	120	0	0	0	36	19	0	200	282	37	0	0	81	0	20	0	0	30
B2MJ1.4	3707	25317	5200	0	0	0	0	0	33	12	92	0	0	0	0	504	346	609	0	196	0	783	221	257	366	0	435	0	0	509	72	283	13	0	33	28	124	41	0	349	149	0	0	157	10	47	0	290	154
B2MJ1.5	8432	15304	417	0	0	0	0	0	0	0	58	0	0	35	0	304	77	111	0	50	0	196	0	64	63	0	61	0	0	130	46	0	0	0	7	16	22	0	203	363	4	0	0	16	9	9	0	150	0
B2MJ2.1	14046	25107	859	0	0	0	0	0	0	0	0	0	0	0	0	48	47	44	0	206	0	67	0	51	40	0	32	0	0	179	58	17	0	0	0	33	5	0	0	0	0	0	0	22	0	0	0	6	43
B2MJ2.2	9206	24087	185	0	0	0	0	0	0	0	0	0	0	0	0	0	28	21	0	624	0	42	0	51	12	0	0	0	0	69	104	14	0	0	0	51	0	0	292	9	0	0	0	240	0	0	0	0	0
B2MJ2.3	11123	21867	595	0	0	0	0	0	0	0	0	0	0	0	0	55	60	20	0	324	0	167	0	59	29	0	20	0	0	144	83	21	0	0	0	73	0	10	130	123	8	0	0	194	0	0	0	17	0
B2MJ2.4	15363	18641	1958	0	0	0	0	0	13	0	8	0	0	0	0	54	60	25	0	232	0	55	0	22	24	0	0	0	0	149	57	0	0	0	0	17	0	0	0	60	0	0	0	49	0	0	0	16	3
B2MJ2.5	11527	19009	1256	0	0	0	0	0	0	0	32	0	0	0	0	13	53	72	0	535	0	171	0	53	21	0	22	0	0	164	0	0	27	10	0	42	14	20	224	7	27	0	0	20	0	21	0	58	33
B2MJ3.1	13166	3772	4627	0	0	0	79	0	0	0	256	0	0	241	0	751	81	107	0	1198	0	810	0	99	118	0	131	0	0	29	47	268	0	10	0	201	35	69	306	301	65	0	0	543	0	37	0	10	0
B2MJ3.2	13055	6613	16878	0	0	0	117	0	89	0	32	0	0	0	0	45	135	210	0	95	0	563	327	105	154	0	234	0	0	10	38	192	0	49	0	41	89	41	0	19	246	0	0	47	12	79	0	0	36
B2MJ3.3	9742	3869	11024	0	0	0	190	0	0	0	228	0	14	117	0	183	52	48	0	191	0	66	17	142	96	0	223	0	0	0	10	89	0	0	0	0	21	0	39	120	53	0	0	65	0	23	0	9	27
B2MJ3.4	8329	3614	6891	0	0	0	49	0	62	0	0	0	0	0	0	46	143	318	0	103	0	723	385	143	438	0	76	0	0	16	22	218	15	42	0	24	66	6	8	90	256	0	0	148	4	108	0	0	9
B2MJ3.5	12167	4734	1226	0	0	0	139	0	136	16	0	0	4	0	0	45	452	679	0	105	0	915	46	182	561	0	95	0	0	7	0	967	0	32	0	54	205	155	100	19	564	0	0	387	0	87	0	0	24
B2MJ4.1	13185	6983	9622	0	0	0	110	0	14	0	0	0	6	0	0	0	44	152	0	100	0	564	147	77	118	0	25	0	0	0	8	467	0	16	0	56	20	33	79	25	238	0	0	232	0	0	0	0	5
B2MJ4.2	11771	4574	6369	0	0	0	130	0	64	0	12	0	0	0	0	19	191	209	0	133	0	459	105	142	188	0	61	0	0	0	8	345	0	15	0	11	25	14	58	23	172	0	0	89	0	25	0	0	16
B2MJ4.3	9922	8099	8477	0	0	0	70	0	67	0	3	0	0	0	0	6	104	388	0	222	0	669	128	130	532	0	0	0	0	0	0	510	6	20	0	26	29	34	10	81	448	0	0	215	0	46	0	0	0
B2MJ4.4	6176	5326	8243	0	0	0	100	0	0	0	0	0	0	0	0	89	68	44	0	258	0	332	136	93	73	0	7	0	0	0	0	161	0	13	0	16	19	0	13	52	60	0	0	318	0	12	0	0	12
B2MJ4.5	7233	5133	3873	0	0	0	9	0	153	13	0	0	0	0	0	0	353	699	0	57	0	1340	113	255	825	0	0	0	0	27	0	1071	0	30	0	30	130	50	69	37	498	0	0	273	0	157	0	0	36
B4MJ1.1	4882	15521	4647	0	0	0	0	0	0	0	41	0	0	1419	0	1165	79	46	0	0	0	61	0	76	55	0	35	0	0	102	64	57	0	0	12	0	13	0	101	314	10	0	0	325	0	0	0	132	26
B4MJ1.2	4180	18713	5447	0	0	0	0	0	0	0	12	0	0	2371	0	850	52	28	0	210	0	72	13	29	0	0	11	0	0	98	56	81	0	0	0	46	0	0	107	380	0	0	0	665	0	0	0	45	9
B4MJ1.3	7504	16704	8631	0	0	0	0	0	0	0	109	0	0	80	0	563	0	19	0	83	0	39	0	23	0	0	0	0	0	35	41	0	0	0	0	30	7	0	455	305	0	0	0	161	0	0	0	0	11
B4MJ1.4	2947	21210	6429	0	0	0	0	0	14	0	97	0	28	1367	0	712	32	28	0	106	0	142	19	24	17	0	16	0	0	82	70	36	0	0	29	22	0	5	14	412	0	14	0	314	0	14	0	68	26
B4MJ1.5	9302	19865	4577	0	0	0	0	0	0	0	232	0	0	3292	0	1592	138	147	0	0	0	221	18	78	115	0	216	0	0	4	37	110	0	0	20	8	14	4	492	535	60	0	0	302	0	12	0	299	89
B4MJ2.1	12490	15836	4	0	0	0	0	0	0	0	0	0	4	0	0	0	92	301	0	25	0	107	0	67	0	0	0	0	0	454	0	149	28	0	8	32	0	28	0	0	67	0	0	44	0	9	0	0	0
B4MJ2.2	25129	8734	0	0	0	0	0	0	0	0	0	0	7839	0	0	0	16	0	0	0	0	0	0	0	0	0	0	0	0	588	0	0	0	0	197	0	0	0	0	0	0	0	0	0	0	0	0	0	0
B4MJ2.3	829	6227	0	0	0	0	0	0	0	0	0	0	11667	0	0	0	0	0	0	0	0	0	0	0	0	0	0	0	0	4262	0	0	0	0	3456	0	0	0	0	0	0	0	0	0	0	0	0	0	0
B4MJ2.4	14417	24559	16	0	0	0	0	0	0	0	0	0	52	0	0	0	483	183	0	0	0	0	0	18	0	0	0	0	0	969	0	283	25	0	118	69	0	225	26	0	22	0	0	59	28	39	0	0	0
B4MJ2.5	19781	18297	11	0	0	0	0	0	0	0	0	0	0	0	0	0	207	290	0	32	0	0	0	0	0	0	0	0	0	1837	12	15	292	0	292	70	0	18	0	0	165	0	0	0	0	18	0	31	0
B4MJ3.1	22107	10430	648	0	0	0	132	0	1582	23	0	232	0	1717	0	167	639	640	0	946	0	620	31	607	1222	0	22	0	0	56	28	1119	76	45	42	176	143	1053	0	548	117	0	0	836	0	863	0	1040	0
B4MJ3.2	3864	6349	856	0	0	0	0	0	730	0	382	75	0	900	0	878	200	280	0	61	0	422	431	53	520	0	0	0	0	0	0	206	0	37	8	42	86	49	0	116	270	0	0	39	0	150	0	27	5
B4MJ3.3	5272	3654	3356	0	0	0	0	0	264	8	57	147	0	298	0	273	278	231	0	40	0	1428	516	300	705	0	58	0	0	0	0	737	0	33	23	11	114	175	0	9	339	0	0	32	0	140	0	29	0
B4MJ3.4	8564	7286	13754	0	0	0	174	0	1807	0	155	1017	0	2322	0	1010	258	220	0	291	0	178	878	238	892	0	42	0	0	13	60	514	262	61	7	147	108	28	0	29	472	0	0	56	0	139	0	6	22
B4MJ3.5	11216	5485	7001	0	0	0	61	0	725	0	0	0	0	1650	0	660	193	191	0	329	0	489	0	167	465	0	0	0	0	55	47	448	12	31	45	155	105	31	0	65	444	0	0	166	0	84	0	20	8
B4MJ4.1	59	653	188	0	0	0	6247	0	0	0	0	0	23399	0	0	0	0	0	11	0	0	0	0	0	0	0	0	0	0	169	0	19	0	0	0	0	0	0	0	0	0	0	0	0	0	0	0	0	0
B4MJ4.2	51	168	848	0	0	0	6507	0	0	0	0	0	23637	9	0	0	6	0	0	0	0	0	0	15	0	0	0	0	0	0	0	0	0	0	0	0	0	0	0	0	0	0	0	0	0	0	0	0	0
B4MJ4.3	121	694	1460	0	0	0	8462	0	11	0	0	0	24270	14	0	0	19	15	15	0	0	105	0	0	0	0	0	0	0	0	0	45	0	0	14	0	0	0	0	0	0	0	0	0	0	0	0	0	0
B4MJ4.4	32	0	281	0	0	0	3901	0	9	0	0	0	19816	0	0	0	0	0	0	0	0	0	0	0	0	0	0	0	0	2729	0	0	0	0	0	0	0	0	0	0	0	0	0	0	0	0	0	0	0
B4MJ4.5	24	0	332	0	0	0	6975	0	0	0	0	0	15383	0	0	0	0	0	0	0	0	0	0	0	0	0	0	0	0	0	0	0	0	0	0	0	0	0	0	0	0	0	0	0	0	0	0	0	0
B51MJ1.1	4396	10757	2961	0	1577	0	0	0	0	0	46	0	0	1389	0	872	29	26	0	33	0	188	0	63	81	0	19	0	0	21	19	73	0	0	21	0	7	0	245	986	0	0	0	0	0	14	0	136	48
B51MJ1.2	2168	10793	2002	0	2020	0	0	0	0	0	72	0	0	850	0	569	51	66	0	0	0	926	32	205	150	0	101	0	0	50	0	252	0	0	61	9	16	42	462	298	48	0	0	12	0	11	0	113	110
B51MJ1.3	3870	14431	1837	0	3130	0	0	0	0	0	54	0	0	194	0	164	54	33	0	36	0	152	28	28	50	0	0	0	0	15	25	92	0	0	14	19	9	25	90	801	70	0	0	6	0	0	0	138	0
B51MJ1.4	5682	13101	1416	0	1703	0	0	0	0	0	75	0	0	330	0	590	105	98	0	74	0	1642	0	83	182	0	116	0	0	60	32	372	0	0	69	24	12	98	473	1827	96	0	0	12	0	20	0	368	71
B51MJ1.5	1985	10041	5009	0	4266	0	0	0	0	0	59	0	0	2411	0	1179	49	25	0	0	0	1022	87	301	73	0	186	0	0	8	22	458	11	0	26	8	0	57	561	324	69	0	0	42	12	0	0	64	180
B51MJ2.3	0	18805	4514	0	0	0	0	0	0	0	54	0	0	4229	0	77	92	134	0	48	0	1093	42	206	111	0	37	0	0	22	0	181	35	0	145	0	0	0	727	285	9	0	0	33	0	0	0	141	106
B51MJ2.4	23	19150	3083	0	0	0	0	0	11	0	46	0	0	1541	0	44	54	160	0	0	0	2218	114	324	196	0	310	0	0	27	0	593	19	0	173	14	0	39	465	171	104	0	0	107	19	16	0	82	427
B51MJ2.5	19	19038	3877	0	0	0	0	0	0	0	77	0	0	5281	0	166	33	72	0	89	0	515	40	85	54	0	27	0	0	7	0	117	77	0	60	0	0	7	465	34	20	0	0	31	0	5	0	0	34
B51MJ3.2	14532	6166	3403	0	0	0	96	0	1533	15	124	2648	0	300	0	228	445	184	0	124	0	698	241	166	557	0	0	0	0	66	51	399	101	128	0	238	63	111	0	201	652	0	0	70	78	139	0	36	0
B51MJ3.3	15444	6289	1478	0	0	0	206	0	2328	27	1704	3517	0	75	0	43	405	113	0	512	0	257	69	229	266	0	0	0	0	0	24	387	390	97	0	24	17	51	0	0	755	0	47	139	20	134	0	0	0
B51MJ3.4	9652	6649	675	0	0	0	90	0	1471	23	807	2884	7	198	0	276	339	173	0	163	0	738	435	191	497	0	0	0	0	0	0	320	893	127	0	62	48	88	0	16	605	0	0	91	21	122	0	23	0
B51MJ3.5	7640	2384	8107	0	0	0	112	0	1475	0	0	1836	0	10	0	23	559	315	0	229	0	726	0	223	891	0	8	0	0	0	24	434	68	178	0	181	50	190	0	92	664	0	0	46	118	89	0	0	0
B51MJ4.3	25337	0	947	0	0	0	39	0	778	7	0	80	702	568	0	0	279	142	0	1400	0	134	0	431	429	0	0	0	0	80	0	433	0	0	234	0	124	163	0	0	342	0	0	20	36	173	0	0	0
B51MJ4.4	18847	0	1158	0	0	0	80	0	2122	0	0	72	842	162	0	0	269	252	0	970	0	315	0	193	206	0	0	0	0	51	0	479	0	0	128	0	95	76	0	0	191	0	0	42	36	101	0	0	0
B51MJ4.5	17320	87	1522	6	0	0	0	0	2788	0	0	84	487	150	0	0	325	228	0	538	0	1105	0	186	413	0	0	0	0	306	0	801	0	0	0	0	52	94	0	0	216	0	0	24	19	155	0	0	0
B65MJ1.1	1903	11695	1086	0	2520	0	0	0	0	0	54	0	0	128	0	568	37	0	0	23	0	51	0	30	15	0	17	0	0	0	22	0	0	0	12	12	0	11	84	712	0	0	0	13	0	0	0	12	26
B65MJ1.2	1328	9209	737	0	1546	0	0	0	0	0	18	0	0	211	0	670	99	98	0	0	0	962	57	214	149	0	196	0	0	99	0	306	0	0	59	44	20	46	936	287	71	0	0	22	16	52	0	100	80
B65MJ1.3	3564	10520	692	0	1737	0	0	0	0	0	31	0	0	93	0	295	36	12	0	25	0	143	0	23	20	0	20	0	0	22	13	49	0	0	14	0	5	19	187	747	10	0	0	0	0	0	0	101	0
B65MJ1.4	5380	12590	769	0	1576	0	0	0	0	0	28	0	0	136	0	409	83	58	0	86	0	1276	0	135	128	0	137	0	0	105	32	236	0	0	103	0	18	93	199	95	38	0	0	34	0	13	0	97	44
B65MJ1.5	6464	7068	1388	0	1219	0	0	0	0	0	0	0	0	209	0	515	142	30	0	42	0	1056	0	233	107	0	256	0	0	89	23	272	7	0	106	38	9	76	594	308	46	0	0	36	0	60	0	207	167
B65MJ2.1	1904	11567	951	0	0	0	0	0	0	9	28	0	0	364	0	251	37	174	0	25	0	1593	0	216	174	0	302	0	0	58	0	260	0	0	76	26	0	0	1169	499	70	0	0	35	18	51	0	111	258
B65MJ2.2	1231	11996	1402	0	0	0	0	0	11	0	39	0	0	1497	0	435	48	104	0	26	0	1509	27	201	76	0	293	0	0	12	0	382	18	0	211	26	0	13	227	218	131	0	0	35	23	0	0	25	332
B65MJ2.3	1798	14931	784	0	0	0	0	0	0	0	45	0	0	399	0	425	73	166	0	44	0	1363	0	115	219	0	136	0	0	35	0	220	14	0	325	15	0	11	757	396	53	0	0	0	0	27	0	27	108
B65MJ2.4	718	14582	1085	0	0	0	0	0	0	0	46	0	0	656	0	411	122	170	0	70	0	1407	40	216	144	0	212	0	0	85	23	736	8	0	545	20	0	0	1093	483	92	0	0	51	9	43	0	20	337
B65MJ2.5	2928	15031	448	0	0	0	0	0	0	0	63	0	0	256	0	267	91	161	0	68	0	1306	0	63	67	0	68	0	0	48	17	213	0	0	508	12	0	0	1332	909	26	0	0	20	15	24	0	29	135
B65MJ3.2	7726	1416	1134	0	0	0	0	0	1522	24	107	167	0	0	0	32	362	223	0	0	0	1254	97	42	338	0	22	0	0	21	16	453	10	60	0	28	0	114	0	49	764	0	0	157	103	189	0	0	0
B65MJ3.3	5095	2832	699	0	0	0	0	0	1762	0	96	252	0	0	0	0	204	34	0	74	0	124	66	67	186	0	28	0	0	0	0	314	89	40	0	0	0	24	0	14	454	0	0	89	30	80	0	0	0
B65MJ3.4	7840	9031	47	9	75	0	31	0	6495	56	227	252	0	13	0	164	1029	423	0	29	0	3584	396	408	1906	0	487	0	0	0	24	2718	19	411	0	25	245	189	0	20	2939	0	286	537	160	937	0	0	0
B65MJ3.5	16333	10928	8586	0	0	0	90	0	4059	30	938	1284	0	37	0	78	1028	584	0	155	0	1886	202	262	1022	0	0	0	0	14	40	1238	22	283	0	92	0	199	0	82	1566	0	28	308	186	478	0	72	0
B65MJ4.1	35538	116	2897	0	0	0	287	0	3278	0	0	1266	857	301	0	48	779	324	0	1238	0	475	0	643	438	0	0	0	0	37	0	652	0	0	69	0	150	166	18	0	322	0	0	54	81	110	0	0	0
B65MJ4.2	13565	0	3328	0	0	0	61	0	2251	0	0	278	221	113	0	16	728	381	0	324	0	300	0	190	530	0	0	0	0	0	0	694	0	0	80	0	64	238	0	0	401	0	0	43	0	142	0	0	0
B65MJ4.3	1598	4240	319	0	207	0	0	0	0	0	18	0	0	102	0	145	84	70	0	34	0	916	0	89	95	0	103	0	0	138	31	236	0	0	102	27	9	65	385	187	28	0	0	15	0	62	0	105	98
C107FC1.1	259	10106	190	2022	0	270	0	101	14	0	81	0	0	0	132	0	103	7	0	0	1326	378	0	38	50	0	11	24	0	40	0	0	0	0	0	0	9	0	0	191	0	0	0	0	0	0	0	0	54
C107FC1.2	39	15099	3022	1755	0	416	0	138	0	0	22	5	0	0	240	0	32	0	0	0	956	190	0	43	0	0	11	0	0	15	0	12	0	0	0	0	0	0	0	51	0	0	0	0	0	0	0	0	6
C107FC1.3	24	9900	1489	1511	0	1079	0	196	0	0	21	0	0	0	187	0	26	0	0	0	642	98	0	31	0	0	0	0	0	0	0	0	0	0	0	0	0	0	0	65	0	0	0	0	8	0	0	0	22
C107FC1.4	59	11253	405	1979	0	366	0	120	0	0	43	0	0	0	129	0	42	10	0	0	650	226	0	38	43	0	33	319	0	14	22	38	0	0	0	0	13	11	0	79	16	0	0	0	22	9	0	0	0
C107FC1.5	25	7933	634	2111	0	184	0	54	30	0	44	0	19	0	126	0	129	17	0	0	2247	1320	0	64	279	0	232	686	0	33	0	161	0	0	0	0	19	13	0	155	62	0	0	0	70	65	0	0	118
C107FC2.1	8	5292	261	4370	0	205	0	98	116	0	91	34	0	0	111	12	172	187	0	0	2576	940	447	121	171	0	564	1625	0	49	0	228	0	0	0	0	0	25	0	0	43	0	0	8	78	56	0	0	50
C107FC2.2	11	6759	148	3713	0	120	0	157	82	10	41	77	0	0	104	7	187	190	0	0	2579	723	59	106	130	0	58	46	0	263	0	177	0	0	0	0	0	8	0	0	11	0	0	0	45	24	0	0	30
C107FC2.3	42	7237	142	2480	0	607	0	384	67	11	75	86	0	0	87	18	153	87	0	0	2513	372	97	99	122	0	22	87	0	136	0	433	0	0	0	0	0	19	0	0	17	0	0	0	72	67	0	0	35
C107FC2.4	0	8744	82	1838	0	370	0	209	84	12	34	25	0	0	120	0	113	68	0	0	776	322	19	77	62	0	17	49	0	49	0	54	0	0	0	0	0	21	0	0	0	0	0	6	74	0	0	0	0
C107FC2.5	29	6248	132	3720	0	310	0	174	115	6	93	11	0	0	143	0	286	53	0	0	2356	811	91	40	173	0	33	57	0	192	0	219	0	0	0	0	0	13	0	0	12	0	0	0	15	55	0	0	22
C107FC3.1	72	950	10	501	0	3467	29	3	394	35	743	227	0	104	88	15	298	103	0	0	485	76	376	106	362	0	486	58	0	20	0	481	51	96	0	30	0	39	0	0	35	0	30	0	49	98	0	0	0
C107FC3.2	128	1377	80	881	0	4055	22	0	1685	29	657	13	0	41	114	0	459	226	0	0	312	208	1264	142	482	0	0	86	0	15	16	1392	25	114	0	24	0	119	0	0	82	0	34	0	0	120	0	0	0
C107FC3.3	53366	13258	1287	12232	0	34158	158	40	3167	238	1027	897	15	2654	278	130	2055	1080	0	0	3592	795	2271	610	1830	269	39	69	0	740	64	3717	141	468	0	204	0	330	0	21	716	0	139	0	114	985	0	43	0
C107FC3.4	10145	306	293	1530	0	3554	24	35	2072	19	938	523	0	65	78	0	327	136	0	0	209	212	558	242	336	19	10	1449	0	0	0	675	56	133	0	31	0	140	0	0	24	0	40	0	25	110	0	0	0
C107FC3.5	1038	1379	370	2358	0	7182	17	27	926	24	47	1385	0	801	736	74	195	146	0	0	1201	90	161	127	291	18	179	0	0	232	0	819	36	58	0	34	0	88	0	0	44	0	0	0	16	99	0	0	0
C107FC4.1	3157	1474	606	2099	0	6873	23	471	1204	70	0	167	0	0	407	0	522	166	0	0	477	9	0	232	316	0	251	0	0	19	0	199	0	0	0	0	0	39	0	0	0	0	111	64	69	119	140	0	0
C107FC4.2	7495	811	65	3055	0	1907	0	397	1665	34	0	230	0	0	517	0	500	54	0	0	1725	0	0	161	469	0	249	0	0	87	0	121	0	0	0	0	0	37	0	0	0	0	85	0	0	135	145	0	0
C107FC4.3	6571	1130	455	1684	0	5882	22	546	742	32	0	128	0	0	389	0	835	136	0	0	330	46	0	211	480	0	0	0	0	17	0	100	0	0	0	0	0	35	0	2	39	0	30	25	54	258	139	0	0
C107FC4.4	2512	406	8	1114	0	2804	0	339	296	0	0	53	0	0	149	0	106	19	0	0	200	0	0	35	52	0	0	0	0	0	0	0	0	0	0	0	0	0	0	0	0	0	29	11	0	62	15	0	0
C107FC4.5	1212	744	21	1792	0	2800	8	264	514	44	0	15	0	0	300	0	351	144	0	0	469	47	0	83	311	0	98	0	0	109	0	78	0	0	0	0	0	31	0	0	0	0	0	28	51	101	23	0	0
C23FC1.2	81	22689	3622	2593	0	830	0	273	82	18	150	0	11	0	333	0	212	26	0	0	4644	1168	25	243	107	0	108	103	0	39	0	341	0	0	0	0	13	15	0	27	0	0	0	11	260	56	0	0	318
C23FC1.3	217	5699	2296	2526	0	364	0	55	178	21	114	0	0	0	368	0	518	44	0	0	8658	2601	10	386	117	0	460	7891	0	101	0	1141	0	0	0	0	0	42	0	19	259	0	0	62	444	158	0	0	488
C23FC1.4	295	3645	1171	1628	0	215	0	60	69	0	18	0	0	0	274	0	145	20	0	0	3696	438	0	175	91	0	17	906	0	23	0	282	0	0	0	0	12	0	0	0	38	0	0	28	307	58	0	0	234
C23FC1.5	60	26303	1882	2891	0	752	0	434	48	8	148	0	19	0	315	0	236	16	0	0	3921	280	0	180	108	11	84	121	0	91	0	128	0	0	0	0	10	0	0	0	0	0	0	6	239	68	0	0	99
C23FC2.1	12618	10483	333	8249	0	2413	0	896	308	0	134	0	0	0	1260	0	702	144	0	0	1618	792	0	238	91	0	88	323	0	142	0	399	0	0	0	0	0	52	0	0	7	23	0	0	176	50	161	0	93
C23FC2.2	405	21879	1926	3491	0	798	0	406	123	9	162	0	0	0	718	0	356	54	0	0	1421	810	0	92	145	0	309	102	0	82	0	143	0	0	0	0	0	0	0	0	14	0	0	24	761	206	44	0	177
C23FC2.4	1185	24127	2014	3044	0	609	0	570	130	0	195	0	0	0	468	0	288	28	0	0	1643	743	0	107	94	0	197	61	0	39	0	133	0	0	0	0	0	0	0	0	0	0	0	24	389	108	28	0	186
C23FC2.5	855	22145	1447	3603	0	1247	0	787	180	7	263	0	0	0	1096	0	295	34	0	47	1672	972	0	64	66	0	138	24	0	40	0	143	0	0	0	0	0	0	0	0	0	0	0	18	183	118	21	0	124
C23FC3.4	1826	557	500	624	0	2263	0	126	2197	14	745	753	0	150	591	0	195	110	0	0	40	141	763	357	66	36	153	243	0	0	58	402	136	0	0	27	0	52	0	9	53	0	38	0	20	46	132	0	0
C23FC3.5	4324	764	338	856	0	2108	34	40	2960	29	403	805	0	103	228	0	149	87	0	0	124	181	479	280	35	10	173	347	0	5	10	585	108	0	0	20	0	53	0	15	99	0	22	0	13	66	13	3	0
C23FC4.1	20157	2449	1539	5479	0	10493	36	2437	2235	0	0	0	0	0	2223	0	485	0	0	0	1530	0	0	1064	0	0	0	0	0	49	0	100	0	0	0	0	0	30	0	0	20	114	308	0	56	0	1691	0	0
C23FC4.3	12923	1936	71	1840	0	4722	20	1073	439	0	0	0	0	0	951	0	82	0	0	0	37	0	0	484	0	0	0	0	0	10	0	27	0	0	0	0	0	28	0	0	0	29	0	0	0	18	308	0	0
C23FC4.4	25304	490	82	3283	0	6221	18	1336	352	0	0	0	0	0	938	0	218	16	0	0	181	0	0	1339	0	0	0	0	0	14	0	21	0	0	0	0	0	18	0	0	26	41	0	0	0	0	323	0	0
C23FC4.5	17089	2459	157	6656	0	15411	0	1406	352	0	322	0	0	0	1950	0	901	57	0	0	2234	0	0	1580	293	0	0	0	0	19	0	245	0	0	0	0	0	111	0	0	169	34	12	38	134	39	1517	0	0
C25FC1.1	34	9728	1967	1241	0	358	0	172	67	0	132	13	5	0	249	0	104	0	0	0	2081	978	26	143	16	0	31	12	0	20	0	100	0	0	0	0	0	0	0	0	0	0	12	0	99	0	0	0	171
C25FC1.3	211	1161	272	294	0	96	0	21	84	13	57	38	10	0	45	0	51	12	0	0	132	400	49	65	26	0	34	91	0	8	0	56	0	0	0	0	0	7	0	0	16	0	5	0	58	0	10	0	12
C25FC1.4	0	5683	1761	1576	0	270	0	92	63	11	37	0	8	0	112	0	81	41	0	0	1510	865	0	110	51	0	53	378	0	19	0	205	0	0	0	0	10	29	0	0	13	0	0	0	110	17	0	0	118
C25FC1.5	32	8250	1879	1274	0	267	0	92	145	22	42	0	0	0	96	0	56	24	0	0	1396	984	7	237	56	0	235	479	0	43	0	163	0	0	0	0	13	69	0	0	34	0	0	9	482	43	0	0	256
C25FC2.1	11228	6043	63	5033	0	626	0	739	0	0	0	0	0	0	512	0	133	0	0	26	187	38	0	29	0	0	0	57	0	114	0	381	0	0	0	0	0	3	0	0	0	0	0	0	0	0	0	0	0
C25FC2.2	11159	6668	13	5148	0	1007	0	953	167	0	0	0	0	0	358	0	92	117	0	0	124	0	0	93	0	0	0	48	0	98	0	126	0	0	0	0	0	0	0	0	0	0	0	0	0	0	56	0	0
C25FC2.3	14912	11935	73	6692	0	942	0	971	65	0	0	0	19	0	945	0	409	229	0	0	335	587	0	192	0	0	0	1469	0	241	0	2843	0	0	0	0	0	73	0	0	43	0	0	0	0	0	48	0	0
C25FC2.4	14440	8972	93	4233	0	719	0	910	5	0	0	0	0	0	420	0	69	29	0	0	258	0	0	12	0	0	0	83	0	74	0	146	0	0	0	0	0	0	0	0	0	0	0	0	0	0	9	0	0
C25FC2.5	9749	6960	15	5862	0	386	0	608	31	0	0	0	0	0	816	0	90	117	0	0	214	199	0	8	0	0	0	174	0	170	0	248	0	0	0	0	0	0	0	0	0	0	0	0	0	0	18	0	0
C25FC3.1	3283	3244	2568	2627	0	16378	226	857	5291	0	963	5934	0	1207	358	0	672	444	0	4	348	125	550	706	32	123	374	57	0	72	70	2490	451	0	0	105	0	232	0	15	115	0	101	0	29	277	0	0	0
C25FC3.2	38	3188	273	5914	0	18865	76	824	4480	29	1376	1344	0	501	440	0	536	408	0	0	694	107	308	478	182	22	1352	74	0	0	64	4535	188	0	0	16	0	278	0	0	433	0	263	0	0	283	0	0	0
C25FC3.3	5551	1754	477	1737	0	7522	0	179	1589	22	119	798	0	286	302	0	343	165	0	0	285	47	231	157	105	35	157	0	0	96	17	610	99	0	0	53	0	44	0	0	33	0	36	0	17	152	0	0	0
C25FC3.4	3631	1963	208	3508	0	7549	205	748	930	20	592	766	0	306	986	0	571	130	0	0	327	37	127	157	256	14	13	0	0	18	83	429	122	0	0	39	0	87	0	38	21	0	29	0	0	77	0	0	0
C25FC3.5	3184	460	1399	260	0	1935	36	24	2891	9	64	4315	0	933	75	14	140	85	0	0	106	97	242	179	55	67	71	0	0	58	0	506	50	0	0	19	0	86	0	11	75	0	0	0	29	73	0	0	0
C25FC4.1	16	849	196	4414	0	12604	22	2953	0	0	0	0	692	0	2574	0	13	0	0	0	666	0	0	12	0	0	0	0	0	72	0	0	0	0	0	0	0	0	0	0	0	0	0	0	0	0	137	0	0
C25FC4.2	22	181	141	5369	0	9974	0	2295	0	0	0	0	764	0	4503	0	0	0	0	0	850	0	0	0	0	0	0	0	0	0	0	0	0	0	0	0	0	0	0	0	0	0	0	0	0	0	0	0	0
C25FC4.3	22	778	406	5687	0	7154	0	1966	0	0	0	0	219	0	4282	0	36	0	0	0	239	0	0	0	0	0	0	0	0	10	0	0	0	0	0	0	0	0	0	0	0	0	0	0	0	0	79	0	0
C25FC4.4	15	306	0	4331	0	10776	16	1685	0	0	0	0	84	0	1842	0	154	0	0	0	1022	0	0	0	0	0	0	0	0	38	0	0	0	0	0	0	0	0	0	0	0	0	0	0	0	0	0	0	0
C25FC4.5	22	632	63	4996	0	5463	28	1036	0	0	0	0	527	0	2560	0	21	0	0	0	823	0	0	0	0	0	0	0	0	27	0	27	0	0	0	0	0	0	0	0	0	0	0	0	0	0	30	0	0
C2FC1.1	4234	6743	243	1946	0	205	0	139	93	92	74	0	0	10	178	0	365	73	0	0	405	702	0	17	656	0	127	306	0	119	0	1340	0	0	0	0	38	14	0	0	16	0	178	62	392	98	20	0	0
C2FC1.2	49	8114	688	2471	0	337	0	135	0	0	64	0	0	0	179	0	76	60	0	0	1568	133	0	44	96	0	73	48	0	0	17	21	0	0	0	0	0	0	0	0	0	0	0	0	145	52	0	0	0
C2FC1.4	6783	8079	162	2852	0	521	0	895	1174	0	69	0	14	0	896	0	125	0	0	0	105	0	0	524	445	0	0	26	0	59	0	147	0	0	0	0	0	0	0	0	0	0	171	45	0	0	43	0	0
C2FC2.1	3597	6888	8	1712	0	617	0	309	907	0	66	0	0	0	522	0	350	0	0	0	226	102	0	184	117	0	0	43	0	53	0	222	0	0	0	0	0	0	0	0	0	0	162	39	40	0	45	0	0
C2FC2.2	4605	8733	33	1963	0	935	0	461	1106	0	70	0	16	0	1178	0	254	0	0	0	195	0	0	239	321	0	0	83	0	93	0	512	0	0	0	0	0	0	0	0	0	0	380	23	77	0	96	0	0
C2FC2.3	4265	6348	64	2452	0	755	0	292	2395	0	43	0	17	0	651	0	234	0	0	0	194	0	0	225	398	0	0	26	0	112	0	246	0	0	0	0	0	0	0	0	0	0	168	40	0	0	87	0	0
C2FC2.4	9308	12319	536	6693	0	165	0	321	125	145	136	0	0	0	369	0	392	254	0	0	1347	1937	0	325	1135	0	135	335	0	67	15	539	0	0	0	0	0	99	0	0	71	0	0	76	1189	546	18	0	0
C2FC2.5	4759	8052	190	2193	0	687	0	352	676	0	94	0	13	0	1241	0	266	0	0	0	198	0	0	218	409	0	0	111	0	90	0	876	0	0	0	0	0	0	0	0	0	0	522	29	122	0	64	0	0
C2FC3.1	10559	2182	925	1317	0	1255	27	318	1630	0	177	0	0	0	982	0	210	0	0	0	86	0	0	353	105	0	0	122	0	0	0	194	0	0	0	0	0	0	0	0	0	0	111	59	36	0	174	0	0
C2FC3.2	1847	5864	343	900	40	1938	15	27	251	0	52	0	0	239	142	149	221	108	0	40	738	844	48	158	445	0	510	77	0	48	3	1816	12	0	75	86	49	126	145	320	210	0	0	307	14	99	0	65	88
C2FC3.3	23889	7613	934	2232	0	1959	22	694	2811	0	370	0	0	0	2628	0	1024	0	0	0	264	33	0	851	872	0	0	269	0	17	0	1985	0	0	0	0	0	0	0	0	31	0	446	759	158	0	442	0	0
C2FC3.4	21231	2729	151	1538	0	539	69	93	644	0	799	0	9	0	1731	0	123	0	0	0	178	159	0	300	117	0	0	690	0	0	0	1187	0	0	0	0	0	22	0	0	0	0	128	212	172	0	120	0	0
C2FC4.1	1677	5140	299	1329	0	670	0	41	276	12	7	0	0	0	520	0	125	66	0	0	342	305	0	173	175	0	0	582	0	6	21	1650	0	0	0	0	0	14	0	0	297	0	13	16	2931	17	0	0	0
C2FC4.2	2111	10889	186	969	0	0	80	10	1150	2784	339	0	0	0	706	0	496	216	0	0	2132	1496	803	778	458	0	2044	3107	0	0	0	2696	116	45	0	50	83	323	214	46	1024	0	244	188	492	386	0	49	309
C2FC4.3	16968	1973	405	2663	0	421	0	150	0	57	148	0	0	0	840	0	87	52	0	0	668	357	0	197	122	0	0	16	0	0	25	395	0	0	0	0	0	14	0	0	50	0	0	74	664	11	70	0	0
C2FC4.4	17157	2076	223	1749	0	1409	16	345	1227	0	241	0	0	0	664	0	408	0	0	0	126	0	0	508	329	0	0	166	0	0	0	321	0	0	0	0	0	0	0	0	0	0	314	165	87	0	131	0	0
C2FC4.5	818	1467	112	338	0	78	15	28	58	7	31	0	0	0	123	5	55	0	0	0	331	71	0	96	129	0	7	4123	0	5	0	97	0	0	5	0	0	0	0	15	35	0	80	0	79	30	0	0	16
C4FC1.1	2286	24116	4086	3904	0	1684	0	379	68	8	197	0	0	0	350	0	29	0	0	0	630	186	0	15	27	0	0	12	0	79	37	229	0	0	0	0	22	0	0	0	0	0	0	0	364	14	33	0	0
C4FC1.2	241	16983	7604	3125	0	2290	0	335	0	0	75	0	0	0	343	0	57	0	0	0	477	7	0	112	30	22	79	85	0	12	68	236	0	0	0	0	0	0	0	0	0	0	0	0	284	0	0	0	76
C4FC1.3	5361	7636	1950	2839	0	627	0	308	567	0	384	0	0	0	622	0	121	0	0	0	859	125	0	102	81	0	0	342	0	34	0	1212	0	0	0	0	0	8	0	0	0	0	24	0	62	15	11	0	28
C4FC1.4	6994	8975	772	3927	0	944	0	659	962	0	107	0	0	0	952	0	247	0	0	0	218	0	0	105	258	0	0	36	0	93	0	157	0	0	0	0	0	0	0	0	0	0	104	0	19	11	103	0	0
C4FC1.5	450	6314	497	1535	0	296	0	94	32	0	445	0	0	0	290	0	31	0	0	0	516	90	0	0	0	0	15	8	0	53	0	47	0	0	0	0	0	0	0	0	0	0	0	0	135	22	0	0	0
C4FC2.1	469	1384	43	9812	0	1763	14	1525	258	0	0	0	983	12	838	17	487	0	0	0	9	21	0	91	0	0	0	59	0	288	0	43	0	0	4	0	0	0	17	20	0	0	0	0	0	0	31	0	0
C4FC3.1	28782	633	2448	2768	0	3244	121	507	1753	0	1553	84	0	0	5532	10	320	0	0	0	96	0	0	1387	171	0	0	16	0	11	0	233	0	0	0	0	0	0	0	0	0	0	183	54	39	0	962	0	0
C4FC3.2	12463	7272	1220	3917	0	6870	43	152	32	19	263	0	0	0	2144	14	194	191	0	0	2190	37	0	150	207	14	483	28	0	261	27	667	20	0	0	288	48	72	87	590	38	0	0	2377	10	73	0	33	0
C4FC3.3	26292	1557	655	6284	0	5592	30	782	797	0	405	0	0	0	6035	0	237	0	0	0	616	74	0	1180	115	0	0	9	0	91	0	33	0	0	0	0	0	0	0	0	12	0	187	31	23	0	241	0	0
C4FC3.4	14244	1117	140	7067	0	10494	0	408	322	112	1104	167	0	0	6108	0	361	64	0	0	928	540	0	351	193	0	221	411	0	31	0	120	104	0	0	0	0	122	0	0	122	151	439	63	164	276	286	0	0
C4FC3.5	18528	1498	418	4308	0	5783	25	28	471	58	557	113	0	0	6009	37	343	247	0	0	2359	620	0	88	579	0	34	17	0	97	0	882	0	0	0	0	0	281	0	0	74	0	60	24	31	305	0	0	0
C4FC4.1	36	1731	9	21265	0	9084	16	5623	19	0	0	0	2171	0	2287	0	0	0	0	0	0	0	0	0	0	0	0	0	0	692	0	0	0	0	0	0	0	0	0	0	0	0	0	0	0	0	60	0	0
C4FC4.2	25	842	68	22838	0	2918	17	56	36	0	2	0	1084	0	309	0	0	0	0	0	9	0	0	9	0	0	0	0	0	1529	0	9	0	0	0	0	0	0	0	0	0	0	0	0	0	0	40	0	0
C4FC4.3	19	520	0	8418	0	5960	31	2527	15	0	0	0	598	0	4282	0	0	0	0	0	22	0	0	0	0	0	0	0	0	335	0	0	0	0	0	0	0	0	0	0	0	0	0	0	0	0	64	0	0
C51FC1.1	63	9108	2656	1226	0	171	0	37	29	0	74	0	0	0	186	0	85	0	0	0	1433	756	5	102	28	0	164	129	0	0	0	120	0	0	0	0	0	0	0	0	42	0	0	8	70	0	0	0	97
C51FC1.2	26	10584	2131	1490	0	493	0	154	30	0	97	0	0	0	136	0	63	0	0	0	761	671	0	62	42	0	94	20	0	10	23	29	0	0	0	0	0	21	0	0	0	0	0	0	15	0	0	0	57
C51FC1.4	10	5975	217	399	0	29	0	19	0	0	20	0	0	0	41	0	42	0	0	0	525	254	0	16	0	0	17	76	0	0	0	25	0	0	0	0	0	0	0	0	12	0	0	0	12	10	0	0	0
C51FC1.5	13	5972	1108	1239	0	121	0	37	0	0	24	0	0	0	60	0	52	0	0	0	904	391	0	111	63	0	82	255	0	8	0	51	0	0	0	0	0	24	0	0	18	0	0	0	197	22	0	0	116
C51FC2.1	6632	8719	297	1409	0	87	0	209	0	0	29	0	0	0	67	159	28	19	0	0	338	77	22	43	0	0	0	84	0	5	0	48	0	0	0	0	0	0	0	0	0	0	3	0	140	0	0	0	0
C51FC2.2	476	11631	526	2055	0	390	0	142	47	0	57	0	0	0	287	144	45	20	0	0	1043	555	0	136	24	0	73	93	0	7	0	124	0	0	0	0	0	0	0	0	0	0	0	0	307	38	0	0	0
C51FC2.3	868	7661	986	1886	0	200	0	84	73	0	385	0	0	0	532	834	57	0	0	0	1326	766	35	132	10	0	53	66	0	5	0	265	0	0	0	0	0	0	0	0	32	0	0	0	477	112	0	0	0
C51FC2.4	8693	9113	782	1303	0	210	0	257	0	0	41	0	0	0	160	229	25	0	0	0	542	35	0	40	8	0	0	22	0	0	0	8	0	0	0	0	0	0	0	0	0	0	0	0	31	0	0	0	0
C51FC2.5	43	7952	825	1833	0	346	0	68	26	0	88	0	0	0	179	707	194	0	0	0	1870	1489	41	174	40	0	156	17	0	11	0	215	0	0	0	0	0	11	0	0	15	0	0	0	230	65	0	0	52
C51FC3.1	31	1016	1126	459	0	5724	17	0	1868	25	0	222	3	310	62	0	483	415	0	0	221	106	108	284	781	8	659	0	0	22	16	1888	33	46	0	29	0	115	0	226	91	0	55	9	41	289	10	11	0
C51FC3.2	9653	227	33	1251	0	4567	12	224	517	0	149	70	0	24	111	0	113	183	0	0	21	0	116	18	47	0	0	0	0	13	65	262	17	0	0	22	0	46	0	0	0	0	32	0	0	55	0	0	0
C51FC3.3	48	1823	922	515	0	3327	46	11	1241	32	26	391	0	275	80	0	302	350	0	0	582	81	266	98	550	23	323	27	0	217	0	813	15	53	0	0	0	109	0	33	24	0	43	0	20	170	0	39	0
C51FC3.4	254	747	793	416	0	7864	32	78	903	35	0	507	0	256	45	0	454	248	0	0	90	40	32	104	452	34	400	28	0	40	73	565	64	21	0	24	0	103	0	34	46	0	45	0	66	114	0	0	0
C51FC3.5	59	1511	452	781	0	6602	66	17	1462	21	126	760	0	275	229	0	263	412	0	0	286	60	738	240	228	27	392	110	0	41	24	1653	76	31	0	18	0	137	0	199	41	0	43	0	33	173	0	5	0
C51FC4.1	3986	2231	2213	1580	0	4757	36	482	1113	30	0	584	0	0	468	0	391	114	0	0	432	37	0	156	260	0	95	0	0	53	0	162	0	0	0	0	0	22	0	0	0	0	52	43	111	168	94	0	0
C51FC4.2	4552	1142	846	1519	0	5453	77	495	1264	0	0	735	0	0	360	0	837	120	0	0	382	75	0	239	428	0	290	0	0	41	0	384	0	0	0	0	0	91	0	0	0	0	6	98	185	142	364	0	0
C51FC4.3	8011	276	3855	142	0	2216	94	407	986	10	0	648	0	0	51	0	376	70	0	0	28	26	0	164	152	0	0	0	0	0	0	97	0	0	0	0	0	45	0	0	0	0	0	10	85	35	230	0	0
C51FC4.4	3620	538	223	811	0	5914	0	1120	1138	0	0	690	0	0	221	0	609	115	0	0	99	34	0	135	294	0	139	0	0	18	0	212	0	0	0	0	0	88	0	0	15	0	48	57	101	261	251	0	0
C51FC4.5	3712	1581	2270	961	0	6894	76	558	812	24	0	933	0	0	347	0	445	188	0	0	194	159	0	161	311	0	103	0	0	47	0	335	0	0	0	0	0	42	0	0	0	0	63	63	188	230	450	0	0
C80FC1.1	13	11056	604	1132	0	364	0	145	0	8	81	58	13	0	86	0	90	4	0	0	1154	444	0	36	81	0	25	0	0	33	12	52	0	0	0	0	0	0	0	100	0	0	0	0	0	0	0	0	45
C80FC1.2	0	8063	58	352	0	169	0	72	36	0	0	0	0	0	37	0	346	293	0	0	632	2077	0	41	587	0	78	1109	0	42	12	209	0	0	0	0	42	189	0	36	49	0	0	7	14	82	0	0	89
C80FC1.3	13	8493	36	1918	0	637	0	185	37	0	107	0	100	0	93	0	260	106	0	0	1652	1205	0	0	104	0	36	53	0	94	0	367	0	0	0	0	19	51	0	121	16	0	0	0	0	5	0	0	118
C80FC1.4	53	7389	105	2256	0	173	0	49	72	0	51	20	0	0	93	0	213	99	0	0	2186	2067	0	89	140	0	102	1169	0	34	0	300	0	0	0	0	14	69	0	76	33	0	0	0	6	53	0	0	121
C80FC1.5	0	6750	129	1249	0	241	0	95	39	5	59	30	0	0	68	0	145	68	0	0	2537	3288	0	127	262	0	123	240	0	72	0	487	0	0	0	0	23	117	0	54	64	0	0	0	120	62	0	0	43
C80FC2.1	81	9835	233	1076	0	387	0	182	0	0	36	31	0	0	70	36	131	28	0	0	786	136	25	0	85	0	0	17	0	34	0	75	0	0	0	0	0	22	0	0	0	0	0	0	45	41	0	0	21
C80FC2.2	48	10973	128	1156	0	515	0	297	0	0	17	50	0	0	98	0	128	70	0	0	689	108	0	0	33	0	0	0	0	56	0	106	0	0	0	0	0	70	0	0	0	0	0	0	102	37	0	0	0
C80FC2.3	13	8455	97	382	0	208	0	151	0	0	18	19	0	0	32	0	77	8	0	0	268	54	0	0	0	0	0	31	0	12	0	29	0	0	0	0	0	0	0	0	0	0	0	0	84	0	0	0	0
C80FC2.4	145	12063	257	589	0	175	0	280	0	0	36	0	0	0	84	33	47	24	0	0	200	74	0	19	0	0	0	50	0	14	0	85	0	0	0	0	0	0	0	0	0	0	0	0	108	0	0	0	0
C80FC2.5	37	5996	482	215	0	140	0	146	23	0	26	19	0	0	26	36	58	0	0	0	212	0	0	0	17	0	0	10	0	21	0	52	0	0	0	0	0	6	0	0	0	0	0	0	145	0	0	0	9
C80FC3.1	127	2107	159	2427	0	9571	0	24	621	24	277	432	52	154	392	0	272	275	0	0	832	49	363	0	250	0	119	0	0	704	11	480	45	66	0	48	0	37	0	22	19	0	1	0	28	85	0	0	0
C80FC3.2	10370	642	202	2128	0	7032	44	533	547	0	594	48	0	0	203	0	222	105	0	0	68	4	275	0	117	0	0	19	0	19	21	328	35	30	0	25	0	54	0	14	12	0	42	0	0	65	53	0	0
C80FC3.3	18	1301	814	1041	0	6462	0	12	833	31	97	135	0	80	150	0	309	183	0	0	469	334	359	0	395	21	286	101	0	262	0	773	11	49	0	13	0	48	0	0	81	0	7	0	16	229	0	0	0
C80FC3.4	177	2259	917	1141	0	10568	20	16	812	25	1175	230	7	99	240	13	500	98	0	0	488	57	219	85	368	11	164	27	0	30	37	495	68	33	0	70	0	60	0	27	56	0	0	0	47	198	0	0	0
C80FC3.5	274	1090	196	2420	0	6953	0	12	1088	14	555	56	0	36	653	0	463	515	0	0	820	65	475	87	409	0	154	1135	0	50	0	646	17	78	0	20	0	108	0	17	57	0	34	0	0	209	0	0	0
C80FC4.1	5661	1053	86	2034	0	7468	0	569	809	62	0	14	0	0	546	0	407	141	0	0	579	17	0	107	125	0	86	0	0	50	0	81	0	0	0	0	0	27	0	0	0	0	38	41	35	257	61	0	0
C80FC4.2	5195	280	49	799	0	2049	0	372	113	20	0	23	0	0	184	0	222	48	0	0	230	20	0	0	82	0	28	0	0	33	0	29	0	0	0	0	0	19	0	0	0	0	0	18	27	128	31	0	0
C80FC4.3	6611	1526	85	1714	0	5665	16	682	658	55	0	57	0	0	364	0	703	253	0	0	587	34	0	197	949	0	37	0	0	23	0	127	0	0	0	0	0	53	0	0	11	0	45	35	66	286	112	0	0
C80FC4.4	9736	319	0	2138	0	5967	0	609	261	16	0	54	0	0	334	0	209	45	0	0	635	0	0	129	176	0	196	0	0	73	0	76	0	0	0	0	0	27	0	0	0	0	0	15	0	91	95	0	0
C80FC4.5	2735	1215	42	2731	0	7294	11	1103	970	51	0	54	0	0	417	0	444	147	0	0	678	18	0	131	713	0	215	0	0	41	0	149	0	0	0	0	0	26	0	0	0	0	85	22	40	148	68	0	0
PB01	1543	14814	1122	73	2391	0	0	600	0	0	0	0	0	0	0	219	59	30	0	0	0	1556	0	47	18	173	0	0	9	11	0	0	6	0	0	22	0	0	0	0	0	0	0	20	0	0	0	0	0
PB02	69	8030	89	8	314	0	0	197	0	0	0	0	0	0	0	181	0	14	0	0	0	878	0	0	0	282	0	0	0	0	0	0	0	0	0	0	0	0	0	30	0	0	0	0	0	0	0	78	0
PB03	416	23672	0	33	37	0	0	326	0	0	0	0	0	0	0	31	59	62	0	0	0	76	0	0	47	9	0	0	0	58	0	0	0	0	0	0	0	0	30	0	0	0	0	0	0	0	0	0	0
PB04	9072	58597	1374	387	13692	0	0	1467	30	18	0	51	0	8	0	2506	379	455	0	29	0	2753	84	356	426	2878	90	0	38	221	42	290	48	28	0	95	29	20	12	374	261	0	0	110	47	73	0	55	15
PB05	877	18022	142	118	1121	0	0	316	0	0	0	0	0	0	0	112	36	26	0	0	0	137	0	19	15	166	0	0	27	0	8	0	0	0	0	0	0	0	35	17	7	0	0	12	0	0	0	0	0
PB06	838	15114	160	50	2181	0	0	306	0	0	0	22	0	0	0	914	71	61	0	75	0	225	0	62	44	0	16	0	0	24	0	0	0	0	0	59	17	0	27	113	22	0	0	14	0	0	0	0	44
PB07	1018	10451	82	95	154	0	0	115	427	6	12	0	0	11	0	76	211	340	0	0	0	1694	137	121	712	8	364	0	0	29	6	1106	0	0	0	21	49	0	0	513	139	0	0	38	0	92	0	5	92
PB08	3247	28977	3848	400	1892	0	0	766	0	0	40	198	0	367	0	2207	127	172	0	84	0	2177	228	57	195	20	0	0	0	112	0	510	0	0	0	28	28	8	164	3355	88	0	30	50	0	48	0	609	116
PB09	3985	11500	250	198	1158	0	0	964	0	0	0	0	0	39	0	257	141	341	0	23	0	791	0	66	124	16	53	0	0	101	0	38	0	0	0	11	9	8	77	39	29	0	0	0	0	29	0	6	21
PB10	1602	10817	17	251	135	0	0	730	27	0	0	0	0	25	0	158	176	202	0	0	0	99	104	45	370	0	0	0	0	114	0	240	0	0	0	4	66	3	63	421	15	0	0	24	0	0	0	0	0
PB100	15477	10600	0	917	0	0	528	0	991	0	0	3999	102	26	0	774	369	223	0	501	0	104	0	390	484	0	119	0	0	0	49	333	283	59	0	0	159	49	0	0	18	35	0	0	0	12	0	0	0
PB101	0	13104	729	39	23	0	0	736	20	0	0	24	0	869	0	148	20	72	0	0	0	255	29	17	65	0	17	0	45	16	0	137	0	0	0	0	0	40	0	71	0	0	0	0	0	0	0	0	46
PB102	70	18044	792	97	21	0	0	1449	0	0	0	38	0	1195	0	231	46	28	0	0	0	373	42	21	66	33	39	0	80	0	0	222	0	0	8	20	14	65	0	142	0	0	0	0	0	0	0	46	59
PB104	76	56883	5200	402	142	0	0	1862	18	0	32	180	0	4374	0	1472	331	244	0	60	0	1222	274	220	506	31	242	0	225	153	73	1921	0	0	60	156	49	40	27	960	175	0	0	51	28	73	0	1489	201
PB108	155	25703	1304	456	417	0	0	848	29	0	30	0	0	554	0	846	221	175	0	74	0	1681	142	68	389	68	0	0	4	29	31	586	0	0	145	0	72	17	59	866	95	0	0	51	23	38	0	520	121
PB109	231	20051	911	186	624	0	0	1254	0	0	0	0	0	494	0	585	125	29	0	52	0	420	93	67	110	54	0	0	0	68	20	92	0	0	22	0	12	7	8	171	10	0	0	33	14	38	0	20	22
PB11	4604	4005	2531	72	202	0	0	18	0	0	27	46	0	0	0	70	278	259	0	70	0	1787	67	127	312	54	0	0	0	11	11	120	8	33	0	26	62	23	9	0	207	0	0	123	18	165	0	0	0
PB110	624	16595	310	221	384	0	0	1148	22	0	0	0	0	550	0	201	136	322	0	43	0	2388	69	89	464	34	199	0	0	8	0	652	0	0	43	34	46	115	18	52	166	0	58	66	109	76	0	8	183
PB111	13544	9455	3887	279	7974	0	80	683	1898	54	232	1402	0	128	0	37	642	410	0	425	0	1129	0	562	2698	1430	49	0	1268	0	18	2123	318	439	0	7	213	359	0	27	1300	12	56	203	92	418	0	0	0
PB112	17376	13656	3798	2932	14114	0	311	3133	1803	38	0	664	0	160	0	0	406	339	0	163	0	790	288	337	934	561	427	0	1567	58	63	253	126	256	0	0	139	158	0	96	427	0	0	252	12	292	0	24	0
PB113	7871	5669	333	1675	9447	0	43	627	2400	25	690	1354	0	197	0	10	277	215	0	336	0	146	71	209	716	115	618	0	747	0	12	690	197	230	0	69	66	282	0	0	257	0	116	81	29	61	0	0	0
PB114	6093	5638	1017	88	1860	0	50	1334	394	13	163	674	0	23	0	19	232	153	0	35	0	123	25	80	85	267	93	0	278	0	15	335	62	34	0	0	17	103	0	0	83	0	29	30	29	0	0	0	0
PB115	1481	5581	2519	180	1466	0	96	348	234	0	98	409	0	14	0	0	259	230	0	21	0	291	0	93	502	419	108	0	162	0	11	219	83	79	0	0	15	210	0	0	178	0	0	42	21	36	0	0	0
PB116	25964	23508	0	12520	0	0	345	0	3111	0	0	2974	112	137	0	610	1547	663	0	903	0	785	0	527	1218	0	109	0	0	255	26	542	204	310	0	273	200	186	0	0	47	41	0	0	0	90	0	0	0
PB117	18114	11638	0	3290	0	0	218	0	2654	0	0	1937	70	37	0	259	492	363	0	410	0	415	0	352	449	0	315	0	0	25	21	353	89	114	0	163	117	100	0	0	60	0	0	0	0	67	0	0	0
PB118	29820	21472	0	6469	0	0	146	0	7774	0	0	3180	115	103	0	301	1327	868	0	812	0	689	0	649	1197	0	1156	0	0	651	16	586	307	224	0	200	160	248	0	0	134	79	0	0	0	153	0	0	0
PB119	20037	10277	0	2871	0	0	49	0	2857	0	0	1114	85	35	0	104	754	323	0	293	0	312	0	237	674	0	283	0	0	178	31	209	119	131	0	172	78	109	0	0	96	0	0	0	0	54	0	0	0
PB122	7	8226	199	17	0	0	0	570	0	0	0	24	0	116	0	184	42	23	0	0	0	152	38	0	20	25	20	0	16	16	0	19	0	0	7	7	0	13	0	0	0	0	0	0	13	0	0	0	0
PB123	22	13242	207	31	0	0	0	442	55	13	0	28	0	222	0	97	112	258	0	0	0	2131	849	99	323	15	385	0	23	43	20	1335	0	0	0	38	26	16	0	100	222	0	0	14	11	82	0	40	211
PB125	0	12746	129	25	0	0	0	555	19	4	0	42	0	434	0	186	72	96	0	0	0	550	116	10	102	8	36	0	38	0	0	211	0	0	0	7	0	15	0	81	27	0	0	0	18	0	0	25	67
PB126	330	19066	718	170	1536	0	0	570	45	18	14	0	0	1698	0	1031	417	549	0	46	0	2990	537	206	914	201	184	0	12	20	0	1211	0	0	38	0	45	27	60	60	297	0	0	158	148	74	0	109	269
PB127	153	14379	277	153	803	0	0	330	30	0	0	0	0	591	0	500	120	58	0	31	0	1050	62	57	323	95	82	0	7	0	0	357	0	0	19	0	40	76	11	55	66	0	0	37	0	32	0	39	69
PB128	48	20870	91	82	274	0	0	209	149	24	0	0	0	682	0	430	277	1071	0	0	0	8450	1001	322	1557	13	559	0	0	104	0	2529	0	0	94	50	127	52	192	88	765	0	0	116	252	194	0	31	336
PB129	71	22873	281	37	251	0	0	375	57	7	0	0	0	210	0	265	485	604	0	0	0	1485	106	103	1109	95	113	0	0	0	0	802	0	0	15	16	198	62	33	142	258	0	0	71	104	44	0	0	125
PB13	1030	6593	4195	22	459	0	26	0	457	0	24	91	0	28	0	109	282	506	0	0	0	645	193	172	1250	371	109	0	0	0	8	1057	0	0	0	53	210	64	61	162	495	0	0	123	9	149	0	0	0
PB130	67	16824	286	131	344	0	0	190	369	31	0	0	0	1723	0	488	485	1146	0	0	0	4872	1552	669	1939	15	718	0	0	220	27	2921	0	8	198	13	136	64	170	84	749	0	0	235	273	186	0	84	366
PB131	30331	17587	914	1526	1134	0	69	782	447	0	133	862	0	31	0	40	494	356	0	59	0	128	0	123	1149	30	40	0	75	0	194	318	326	163	0	18	94	212	0	24	173	0	35	33	51	87	0	0	0
PB132	23695	22093	1437	804	1577	0	183	1855	107	22	214	465	0	17	0	11	605	363	0	36	0	101	49	64	729	116	0	0	72	0	475	182	252	112	0	33	75	168	0	98	28	0	35	22	22	0	0	0	0
PB133	1028	2699	38	252	79	0	0	56	1640	9	49	227	0	0	0	0	96	43	0	0	0	235	32	91	270	0	312	0	5	0	0	436	12	58	0	0	15	68	0	0	218	0	63	50	0	17	0	0	0
PB134	3245	2337	399	113	241	0	20	160	91	0	44	54	0	0	0	0	76	25	0	0	0	19	0	0	59	21	0	0	19	0	31	0	12	0	0	0	0	0	0	0	0	0	0	0	0	4	0	0	0
PB135	2865	3996	328	368	248	0	22	152	342	0	29	232	0	19	0	10	156	65	0	34	0	73	0	74	225	20	36	0	56	0	60	116	44	47	0	0	35	44	0	0	126	0	0	13	18	31	0	0	0
PB136	68424	33715	2160	542	2567	0	250	146	62	45	85	674	0	102	0	762	852	1528	0	1180	0	8012	50	639	1377	405	0	0	0	249	63	845	358	137	0	388	249	191	104	197	851	0	120	446	66	459	0	0	0
PB138	3852	6194	0	474	0	0	18	0	199	0	0	367	0	0	0	48	135	109	0	0	0	123	0	10	262	3	40	0	0	10	29	32	29	24	0	24	40	33	0	0	0	0	0	0	0	0	0	0	0
PB139	3072	10348	0	411	0	0	16	0	172	0	0	270	0	0	0	27	280	247	0	0	0	106	0	12	423	0	0	0	0	0	30	53	24	34	0	14	33	68	0	0	0	0	0	0	0	13	0	0	0
PB140	7567	13748	0	1746	0	0	22	0	986	0	0	781	0	0	0	139	899	471	0	96	0	526	0	78	1282	0	151	0	0	36	161	277	88	249	0	70	103	266	0	0	33	0	0	0	0	80	0	0	0
PB143	5674	7523	2241	335	119	0	66	198	933	0	23	99	0	15	0	100	22	97	0	210	0	539	0	62	337	114	104	0	16	59	0	19	11	0	0	85	44	0	0	12	21	0	32	38	0	0	0	0	0
PB144	3131	126211	10462	1419	29640	0	0	15297	240	35	100	124	0	25	0	3726	865	552	0	32	0	26056	126	791	809	6955	105	0	1955	1058	203	1563	332	55	0	318	114	138	211	822	515	0	47	385	54	216	0	3424	359
PB145	26903	20592	0	3274	0	0	279	0	1463	0	0	5506	191	18	0	486	383	584	0	523	0	569	0	436	441	0	327	0	0	24	25	385	411	80	0	0	117	84	0	0	18	14	0	0	0	65	0	0	0
PB146	50150	30131	0	11906	0	0	286	0	3769	0	0	3568	405	20	0	402	868	864	0	566	0	326	0	791	1254	0	624	0	0	35	56	1215	478	289	0	0	170	277	0	0	60	48	0	0	0	146	0	0	0
PB147	36	11655	25	9	0	0	0	187	0	0	0	0	0	7	0	0	0	0	0	0	0	15	0	0	0	18	0	0	0	0	0	0	0	0	0	0	0	0	0	0	0	0	0	0	0	0	0	0	0
PB16	4254	7243	3371	422	11393	0	78	96	43	0	80	54	0	16	0	224	365	315	0	211	0	482	42	287	578	337	42	0	5	8	20	172	78	0	0	160	23	113	13	49	211	0	0	162	32	77	0	0	0
PB163	9577	2101	0	455	0	0	13	0	128	0	0	0	4	0	0	0	448	1087	0	38	0	0	0	77	0	0	0	0	0	0	0	0	18	0	0	0	22	26	0	0	0	0	0	6	0	8	0	0	0
PB165	374	22640	950	148	112	0	0	1250	0	0	38	36	0	554	0	445	44	54	0	0	0	315	0	19	0	295	32	0	296	0	0	51	0	0	0	22	0	15	81	92	0	0	0	0	0	0	0	102	12
PB166	15760	18319	15	5588	0	0	0	3655	0	0	0	0	820	0	0	0	69	13	0	0	0	0	0	19	0	6	0	0	5	337	0	0	0	0	198	11	0	0	0	0	20	0	0	0	0	26	0	24	0
PB168	0	5591	71	8	0	0	0	136	0	0	0	0	0	91	0	28	0	0	0	0	0	0	0	0	0	4	0	0	0	0	0	0	0	0	0	0	0	0	0	34	0	0	0	0	0	0	0	0	0
PB17	1098	2091	258	137	869	0	22	15	0	0	25	38	0	11	0	115	143	148	0	58	0	162	38	118	156	29	0	0	0	10	0	39	30	0	0	74	16	24	0	16	68	0	0	82	0	36	0	0	0
PB170	94306	61705	0	23286	0	0	524	0	6936	0	0	9883	475	408	0	2205	2653	1942	0	1033	0	2582	0	1479	3160	0	1145	0	0	394	386	2351	1486	1002	0	615	483	822	0	0	209	61	0	0	0	628	0	0	0
PB171	41	140714	2318	465	131	0	0	9416	316	75	85	443	0	7117	0	2607	905	2676	0	50	0	9726	1461	537	1562	219	966	0	932	376	58	6185	0	8	51	296	107	352	25	1123	800	0	95	168	127	405	0	275	951
PB172	800	411898	10170	6858	3327	0	0	20020	922	205	368	1672	0	27092	0	21528	4876	6259	0	411	0	34221	4401	2370	4968	1122	2764	0	2590	2477	504	24072	53	52	798	593	573	541	525	17491	3373	21	306	553	389	2018	0	5223	3869
PB18	178	1972	12	65	5	0	0	5	130	0	0	0	0	0	0	0	196	438	0	0	0	596	35	134	642	0	177	0	0	0	0	408	68	16	0	24	108	27	16	57	91	0	0	57	0	85	0	105	8
PB19	3123	7561	1062	455	100	0	49	40	591	0	32	121	0	46	0	193	225	285	0	374	0	749	478	102	606	0	558	0	0	21	9	623	33	15	0	91	122	65	11	132	190	0	0	222	31	161	0	79	31
PB20	326	1985	0	79	21	0	17	4	0	0	13	9	0	0	0	9	151	205	0	31	0	462	0	23	320	0	0	0	0	10	0	0	30	0	0	47	17	35	0	0	0	0	0	52	13	12	0	0	0
PB21	196	26453	329	353	3091	0	0	652	0	0	42	0	0	0	0	193	234	344	0	35	0	2126	0	100	295	396	34	0	154	199	1	252	0	0	0	85	11	32	104	722	78	0	0	63	0	93	0	534	73
PB22	3111	43148	877	151	6353	0	0	1322	200	0	85	60	0	101	0	1051	100	194	0	183	0	1030	18	240	227	1186	0	0	1722	56	25	596	55	0	14	108	72	48	504	3804	66	0	0	58	0	63	0	275	151
PB23	50	12482	165	70	1315	0	0	266	0	0	0	0	0	0	0	402	28	76	0	0	0	927	0	25	29	67	0	0	28	71	0	54	25	0	0	36	6	8	48	47	31	0	15	15	0	0	0	342	20
PB24	12	4133	268	21	139	0	0	69	0	0	0	0	0	0	0	80	0	0	0	0	0	96	0	0	0	31	0	0	0	7	0	0	10	0	0	0	0	0	0	48	0	0	0	0	0	0	0	24	0
PB27	2968	2117	9	1361	0	0	0	925	0	0	0	0	0	7	0	0	391	46	0	0	0	0	0	38	0	51	0	0	0	87	0	0	0	0	0	0	0	18	0	0	0	0	0	0	0	0	0	0	0
PB28	2735	6710	28	3894	0	0	0	947	29	0	0	0	0	0	0	0	147	200	0	0	0	0	0	337	0	101	0	0	0	213	0	49	0	0	0	0	0	14	0	0	16	0	0	0	0	0	0	0	0
PB30	25901	26859	56	25952	22	0	0	7497	82	0	0	0	0	39	0	0	1219	185	0	0	0	0	0	1714	0	3445	0	0	0	777	0	153	0	0	0	0	0	71	0	0	138	1768	0	10	0	9	0	801	0
PB31	10313	6235	997	572	103	0	44	22	142	7	41	84	0	19	0	50	79	114	0	220	0	190	144	78	307	115	0	0	0	13	17	32	241	19	0	195	16	15	0	62	24	0	0	23	0	43	0	14	0
PB32	968	2330	460	23	20	0	0	0	42	0	0	0	0	0	0	0	70	56	0	0	0	133	0	0	261	0	0	0	0	0	0	51	0	0	0	0	0	27	18	0	29	0	0	0	0	13	0	0	0
PB33	10416	15049	8706	1580	2322	0	466	24	740	34	71	2480	0	2679	0	1249	512	1196	0	84	0	1295	637	1014	3251	101	1132	0	0	705	97	1843	456	125	0	1893	300	109	0	1823	684	0	109	437	25	781	0	1396	0
PB34	27937	23701	11987	1602	1075	0	245	305	2114	33	135	1435	0	579	0	746	359	492	0	576	0	600	255	562	921	125	617	0	0	130	41	433	595	0	0	776	94	81	0	281	150	0	94	143	0	113	0	49	9
PB35	57	152	28	0	0	0	1750	12	0	0	0	0	0	0	0	0	0	0	363	0	0	0	0	0	0	0	0	0	0	0	0	0	0	0	0	0	0	0	0	0	0	0	0	0	0	0	0	0	0
PB38	0	83	437	0	36	0	15945	0	0	0	0	0	0	0	0	0	0	0	34269	0	0	0	0	0	0	0	0	0	0	0	0	5	0	0	0	0	0	0	0	0	0	0	0	0	0	0	0	0	0
PB39	0	0	218	0	37	0	9301	0	0	0	0	10	0	0	0	0	0	0	33038	0	0	0	0	0	0	0	0	0	0	0	0	0	0	0	0	0	0	0	0	0	0	26	0	0	0	0	0	0	0
PB40	586	25362	281	275	224	0	0	533	26	0	21	62	0	116	0	300	94	104	0	0	0	730	23	31	32	476	91	0	219	0	17	239	0	0	0	39	10	14	15	513	0	0	0	25	0	9	0	168	80
PB41	44	5017	62	31	25	0	0	71	13	0	0	0	0	5	0	10	27	21	0	0	0	231	14	0	9	17	0	0	29	0	0	22	0	0	7	8	4	20	0	57	0	0	0	16	0	0	0	9	19
PB42	406	11290	63	62	68	0	0	345	57	0	0	14	0	29	0	89	198	466	0	0	0	4134	220	127	170	125	50	0	135	85	0	687	0	0	18	14	37	66	0	110	209	0	11	111	0	12	0	21	100
PB43	176	15946	151	18	20	0	0	223	0	0	0	0	0	24	0	47	27	24	0	0	0	2530	67	33	26	122	0	0	85	14	0	73	0	0	0	20	9	0	0	0	45	0	0	12	0	0	0	0	38
PB44	285	14963	56	45	75	0	0	144	80	0	0	0	0	33	0	44	297	313	0	63	0	5009	361	359	426	37	205	0	125	53	0	963	4	0	0	72	49	44	0	47	284	0	0	155	21	86	0	98	438
PB45	835	15806	394	372	0	0	0	411	0	0	5	0	0	0	0	0	59	28	0	16	0	101	14	15	24	125	0	0	40	18	0	0	0	0	0	0	0	9	42	111	0	0	0	6	0	0	0	0	22
PB46	67	7951	69	117	0	0	0	124	0	0	0	0	0	0	0	0	21	0	0	0	0	17	0	0	0	49	0	0	0	0	0	0	0	0	0	0	0	0	0	29	0	0	0	0	0	0	0	9	0
PB47	158	11002	67	126	0	0	0	368	38	0	0	0	0	0	0	0	33	53	0	0	0	99	0	0	33	249	0	0	0	9	0	136	0	0	0	0	12	0	11	8	5	0	0	4	0	0	0	0	0
PB48	1954	51432	1920	1967	62	0	0	3238	322	38	136	0	0	0	0	0	810	1104	0	0	0	10549	992	539	346	714	0	0	357	77	21	2583	47	84	5	35	146	167	1357	872	976	0	0	105	112	280	0	346	747
PB51	3217	6381	27	889	2183	0	62	293	1893	21	347	944	0	22	0	0	283	127	0	764	0	364	0	247	348	0	58	0	17	0	34	183	281	131	0	123	34	183	0	0	141	32	87	114	11	58	0	0	0
PB52	1714	817	1102	321	1043	0	0	72	223	0	0	145	0	0	0	0	0	12	0	46	0	47	38	35	21	18	37	0	112	0	0	0	170	22	0	0	0	0	0	13	0	0	0	8	0	9	0	0	0
PB53	4992	3139	61	570	39	0	0	374	265	0	29	123	0	0	0	0	77	54	0	0	0	58	206	0	106	0	76	0	0	0	0	211	57	0	0	21	24	23	0	0	103	0	23	23	0	0	0	0	0
PB54	5865	5176	255	902	733	0	35	449	1906	13	167	1241	0	25	0	0	188	85	0	181	0	221	223	144	251	0	183	0	0	0	21	172	154	31	0	50	43	64	0	0	97	0	80	79	0	22	0	0	0
PB56	5463	1431	0	367	0	0	7	0	104	0	0	13	19	0	0	0	161	116	0	70	0	87	0	152	0	0	0	0	0	0	0	44	0	0	0	0	0	0	0	0	0	0	0	0	0	0	0	0	0
PB58	4944	822	0	698	0	0	0	0	56	0	0	0	0	0	0	0	45	128	0	0	0	0	0	48	0	0	0	0	0	0	0	0	0	0	0	0	0	0	0	0	0	0	0	0	0	0	0	0	0
PB59	9580	2045	0	649	0	0	0	0	99	0	0	78	0	0	0	0	176	405	0	0	0	0	0	74	0	0	0	0	0	0	0	0	0	0	0	0	9	0	0	0	0	0	0	0	0	5	0	0	0
PB60	28375	8806	0	4806	0	0	263	0	929	0	0	252	136	31	0	0	755	1038	0	1268	0	1156	0	1126	542	0	0	0	0	0	0	368	424	97	0	0	91	158	0	0	19	0	0	0	0	118	0	0	0
PB62	154	4324	48	22	15	0	0	107	36	0	0	0	21	91	0	39	50	117	0	0	0	86	13	0	11	19	58	0	31	16	0	0	0	0	0	0	0	0	0	46	0	0	0	0	0	0	0	3	21
PB65	1132	16992	678	115	56	0	0	1657	0	0	0	21	0	73	0	108	87	106	0	18	0	766	20	10	80	133	0	0	121	66	0	196	0	0	4	12	6	0	50	296	0	0	0	0	0	8	0	33	33
PB66	25166	22864	10	7106	0	0	0	4002	115	0	15	0	255	0	0	0	642	170	0	0	0	0	74	113	0	0	0	0	22	523	14	0	88	0	319	27	0	0	0	0	42	0	0	17	29	62	0	50	0
PB69	8914	15064	12	3648	0	0	0	1278	87	0	10	0	1415	0	0	0	453	29	0	0	0	0	26	14	0	10	0	0	9	113	0	41	0	0	96	0	0	10	0	0	78	0	0	14	0	21	0	18	0
PB70	36903	39241	56	7134	0	0	0	3161	0	0	8	0	22	0	0	0	153	159	0	0	0	0	22	0	57	0	0	0	0	246	18	59	0	0	29	0	0	0	60	0	14	0	0	0	12	14	0	0	0
PB71	4907	2748	146	313	485	0	16	335	1678	0	104	1189	0	43	0	0	157	97	0	55	0	102	0	44	215	0	105	0	44	0	16	51	97	104	0	55	33	53	0	0	179	0	37	54	9	0	0	0	0
PB72	7917	2517	5604	680	2327	0	33	358	1227	0	0	913	0	103	0	0	145	156	0	275	0	361	151	178	649	212	198	0	458	0	40	378	499	72	0	0	33	48	0	95	108	0	0	90	0	71	0	0	0
PB73	4583	3396	3627	887	1030	0	34	406	852	3	122	2110	0	88	0	0	114	125	0	129	0	135	239	195	233	0	356	0	77	0	28	267	176	69	0	154	96	50	0	0	136	0	46	79	0	0	0	0	0
PB74	24066	9446	1700	1463	1131	0	17	526	3194	12	346	1627	1937	46	0	0	371	326	0	305	0	525	776	427	659	8	1393	0	13	0	22	579	287	112	0	67	80	66	0	0	302	109	83	143	0	55	0	0	0
PB75	15190	12741	1758	2756	11354	0	57	2036	2040	19	656	3898	0	278	0	0	276	325	0	895	0	315	395	225	602	262	695	0	2677	0	35	293	1231	193	0	0	9	158	0	23	344	0	82	422	14	126	0	0	0
PB76	35272	10175	0	9803	0	0	124	0	0	0	0	0	4497	0	0	0	273	1740	0	0	0	0	0	0	0	0	0	0	0	225	0	0	0	0	0	0	0	0	0	0	130	374	0	0	0	100	0	0	0
PB77	55951	12626	0	6659	0	0	231	0	0	0	0	0	4221	0	0	0	312	859	0	0	0	0	0	48	0	0	0	0	0	41	0	0	0	0	0	0	0	0	0	0	0	865	0	0	0	46	0	0	0
PB78	44553	8174	0	9782	0	0	101	0	47	0	0	0	4349	0	0	0	150	584	0	0	0	0	0	127	0	0	0	0	0	0	0	23	0	0	0	0	0	0	0	0	0	526	0	0	0	46	0	0	0
PB79	56320	15724	0	2482	0	0	180	0	96	0	0	0	6888	0	0	0	310	625	0	0	0	0	0	71	0	0	0	0	0	7	0	33	0	0	0	0	0	0	0	0	0	207	0	0	0	38	0	0	0
PB80	47571	11587	0	2314	0	0	87	0	9	0	0	0	4758	0	0	0	252	420	0	0	0	0	0	66	0	0	0	0	0	18	0	0	0	0	0	0	0	12	0	0	36	115	0	0	0	19	0	0	0
PB81	34	34803	810	486	161	0	0	2178	181	23	20	38	0	564	0	511	302	1818	0	0	0	5093	964	277	856	112	637	0	336	102	4	2359	0	0	67	52	62	2	24	808	429	0	0	61	0	257	0	1038	566
PB82	0	32915	740	403	166	0	0	3270	210	22	15	75	0	809	0	798	476	1770	0	0	0	3916	1254	450	1019	127	709	0	473	125	21	2541	0	0	43	59	105	4	31	328	508	0	15	144	0	238	0	500	637
PB83	65	44993	4843	407	485	0	0	8096	70	0	0	124	0	387	0	1327	333	335	0	103	0	4068	240	163	333	636	237	0	953	249	117	686	0	9	39	143	61	21	174	390	121	0	0	44	0	78	0	121	199
PB84	24	24223	229	267	16	0	0	582	105	13	7	16	0	132	0	170	278	1575	0	0	0	9127	782	204	641	9	542	0	72	311	3	1639	0	7	104	46	78	7	62	309	388	0	0	88	0	200	0	101	473
PB85	200	84558	3456	389	336	0	0	10401	234	21	37	145	0	3074	0	1605	456	716	0	46	0	4677	523	575	510	354	278	0	1890	197	51	1801	0	0	78	120	88	99	58	755	299	0	0	96	0	221	0	149	455
PB86	108	14480	703	100	400	0	0	780	0	0	0	0	0	0	0	521	74	29	0	0	0	62	14	0	51	42	0	0	6	12	0	14	4	0	11	0	0	8	0	47	6	0	0	11	0	7	0	3	24
PB87	25	26952	2859	439	1954	0	0	1548	0	0	10	0	0	0	0	1274	69	52	0	70	0	660	62	39	78	422	0	0	31	10	27	170	0	0	7	0	6	52	0	298	11	0	0	34	10	22	0	510	57
PB88	200	25350	2620	243	854	0	0	766	0	0	35	0	0	0	0	813	141	181	0	45	0	2321	114	78	370	59	26	0	13	0	26	402	0	0	27	16	0	14	81	554	104	0	0	41	33	42	0	49	102
PB89	27	31711	1890	259	593	0	0	1228	0	0	0	0	0	0	0	321	65	27	0	36	0	165	30	0	66	289	0	0	0	0	29	0	20	0	7	0	16	0	18	1389	0	0	0	12	0	0	0	16	13
PB90	26	17455	282	39	123	0	0	306	0	0	0	0	0	0	0	118	41	184	0	0	0	145	36	0	179	56	30	0	3	0	0	358	0	0	0	0	21	58	0	105	19	0	0	3	0	9	0	0	0
PB91	13706	12456	1464	3793	6109	0	172	1364	14824	81	3231	2351	0	40	0	0	635	1541	0	372	0	1202	415	1177	3772	101	3484	0	891	0	79	4380	1014	767	0	31	412	165	0	87	1737	0	366	485	109	401	0	11	0
PB92	2774	2625	1387	246	1332	0	28	566	34	0	11	114	0	18	0	0	133	65	0	21	0	0	0	0	88	59	0	0	76	0	37	0	50	29	0	0	23	54	0	16	0	0	0	23	9	0	0	0	0
PB93	21387	11334	6857	1129	795	0	57	1021	478	25	615	1443	0	45	0	0	694	507	0	69	0	499	0	130	1170	73	120	0	95	0	58	749	416	202	0	145	134	272	0	98	197	0	87	90	32	0	0	0	0
PB94	6475	3414	9886	71	315	0	82	0	125	0	68	1782	0	0	0	0	325	285	0	0	0	205	0	51	449	22	0	0	14	0	39	466	161	32	0	15	139	129	0	0	41	0	0	9	0	11	0	0	0
PB95	3195	7155	7891	553	3047	0	69	1871	135	0	71	480	0	12	0	0	536	606	0	0	0	133	0	97	1004	495	33	0	238	0	42	125	178	80	0	0	51	448	0	16	59	0	39	70	58	0	0	0	0
PB98	9039	9619	0	441	0	0	24	0	207	0	0	483	0	0	0	45	216	431	0	0	0	137	0	18	276	0	42	0	0	0	18	86	31	30	0	0	32	72	0	0	0	0	0	0	0	11	0	0	0
PB99	26460	16220	12	7428	0	0	45	3399	715	0	0	1286	79	26	0	259	2001	472	0	163	0	332	0	393	259	240	138	0	0	378	25	198	63	111	0	0	33	132	0	0	16	46	0	0	0	34	0	65	0
[truncated: 106 more columns]

## Sheet: relative abundances
index	day	lab	sex	diet	antibiotics	cohoused	experiment	d__Bacteria;p__Verrucomicrobiota;c__Verrucomicrobiae;o__Verrucomicrobiales;f__Akkermansiaceae;g__Akkermansia	d__Bacteria;p__Bacteroidota;c__Bacteroidia;o__Bacteroidales;f__Muribaculaceae;g__Muribaculaceae	d__Bacteria;p__Firmicutes;c__Bacilli;o__Lactobacillales;f__Lactobacillaceae;g__Lactobacillus	d__Bacteria;p__Bacteroidota;c__Bacteroidia;o__Bacteroidales;f__Bacteroidaceae;g__Bacteroides	d__Bacteria;p__Firmicutes;c__Bacilli;o__Erysipelotrichales;f__Erysipelotrichaceae;g__Dubosiella	d__Bacteria;p__Desulfobacterota;c__Desulfovibrionia;o__Desulfovibrionales;f__Desulfovibrionaceae;g__Bilophila	d__Bacteria;p__Firmicutes;c__Bacilli;o__Lactobacillales;f__Streptococcaceae;g__Lactococcus	d__Bacteria;p__Proteobacteria;c__Gammaproteobacteria;o__Burkholderiales;f__Sutterellaceae;g__Parasutterella	d__Bacteria;p__Firmicutes;c__Clostridia;o__Lachnospirales;f__Lachnospiraceae;g__Blautia	d__Bacteria;p__Firmicutes;c__Clostridia;o__Peptococcales;f__Peptococcaceae;g__uncultured	d__Bacteria;p__Firmicutes;c__Clostridia;o__Oscillospirales;f__[Eubacterium]_coprostanoligenes_group;g__[Eubacterium]_coprostanoligenes_group	d__Bacteria;p__Firmicutes;c__Clostridia;o__Peptostreptococcales-Tissierellales;f__Peptostreptococcaceae;g__Romboutsia	d__Bacteria;p__Proteobacteria;c__Gammaproteobacteria;o__Enterobacterales;f__Enterobacteriaceae;__	d__Bacteria;p__Firmicutes;c__Clostridia;o__Clostridiales;f__Clostridiaceae;g__Clostridium_sensu_stricto_1	d__Bacteria;p__Bacteroidota;c__Bacteroidia;o__Bacteroidales;f__Tannerellaceae;__	d__Bacteria;p__Firmicutes;c__Bacilli;o__Erysipelotrichales;f__Erysipelotrichaceae;g__Turicibacter	d__Bacteria;p__Firmicutes;c__Clostridia;o__Oscillospirales;f__Oscillospiraceae;g__Colidextribacter	d__Bacteria;p__Firmicutes;c__Clostridia;o__Oscillospirales;f__Oscillospiraceae;g__Oscillibacter	d__Bacteria;p__Proteobacteria;c__Gammaproteobacteria;o__Burkholderiales;f__Comamonadaceae;g__Delftia	d__Bacteria;p__Firmicutes;c__Clostridia;o__Lachnospirales;f__Lachnospiraceae;g__[Eubacterium]_fissicatena_group	d__Bacteria;p__Bacteroidota;c__Bacteroidia;o__Bacteroidales;f__Rikenellaceae;g__Alistipes	d__Bacteria;p__Firmicutes;c__Clostridia;o__Lachnospirales;f__Lachnospiraceae;g__Lachnospiraceae_NK4A136_group	d__Bacteria;p__Firmicutes;c__Clostridia;o__Lachnospirales;f__Lachnospiraceae;g__A2	d__Bacteria;p__Firmicutes;c__Clostridia;o__Lachnospirales;f__Lachnospiraceae;g__Lachnoclostridium	d__Bacteria;p__Firmicutes;c__Clostridia;o__Oscillospirales;f__Oscillospiraceae;g__uncultured	d__Bacteria;p__Actinobacteriota;c__Actinobacteria;o__Bifidobacteriales;f__Bifidobacteriaceae;g__Bifidobacterium	d__Bacteria;p__Firmicutes;c__Clostridia;o__Lachnospirales;f__Lachnospiraceae;g__Roseburia	d__Bacteria;p__Deferribacterota;c__Deferribacteres;o__Deferribacterales;f__Deferribacteraceae;g__Mucispirillum	d__Bacteria;p__Actinobacteriota;c__Coriobacteriia;o__Coriobacteriales;f__Atopobiaceae;g__Coriobacteriaceae_UCG-002	d__Bacteria;p__Firmicutes;c__Clostridia;o__Clostridia_vadinBB60_group;f__Clostridia_vadinBB60_group;g__Clostridia_vadinBB60_group	d__Bacteria;p__Firmicutes;c__Clostridia;o__Peptostreptococcales-Tissierellales;f__Anaerovoracaceae;g__[Eubacterium]_nodatum_group	d__Bacteria;p__Firmicutes;c__Clostridia;o__Lachnospirales;f__Lachnospiraceae;__	d__Bacteria;p__Firmicutes;c__Bacilli;o__Erysipelotrichales;f__Erysipelatoclostridiaceae;g__Erysipelatoclostridium	d__Bacteria;p__Firmicutes;c__Clostridia;o__Lachnospirales;f__Lachnospiraceae;g__Tuzzerella	d__Bacteria;p__Firmicutes;c__Bacilli;o__Acholeplasmatales;f__Acholeplasmataceae;g__Anaeroplasma	d__Bacteria;p__Firmicutes;c__Clostridia;o__Oscillospirales;f__Oscillospiraceae;g__UCG-005	d__Bacteria;p__Firmicutes;c__Clostridia;o__Oscillospirales;f__Oscillospiraceae;g__Intestinimonas	d__Bacteria;p__Firmicutes;c__Clostridia;o__Oscillospirales;f__Oscillospiraceae;__	d__Bacteria;p__Firmicutes;c__Clostridia;o__Oscillospirales;f__Ruminococcaceae;g__Ruminococcus	d__Bacteria;p__Firmicutes;c__Clostridia;o__Clostridia_UCG-014;f__Clostridia_UCG-014;g__Clostridia_UCG-014	d__Bacteria;p__Firmicutes;c__Clostridia;o__Lachnospirales;f__Lachnospiraceae;g__uncultured	d__Bacteria;p__Firmicutes;c__Bacilli;o__Lactobacillales;f__Enterococcaceae;g__Enterococcus
B23MJ1.1	23	JAX	M	Chow	no	no	MJ	0.0753175	0.561423	0.163502	0	0	0	0	0	0	0	0.00171843	0	0	0.000502955	0	0	0.00565824	0.0132445	0	0	0	0.0360032	0.00222138	0.00720902	0.0113584	0	0.00570016	0	0	0.0038979	0.00264051	0.0203278	0	0.000335303	0.00113165	0.000628694	0.000963997	0.000796345	0.0122805	0.038015	0.00641267	0
B23MJ1.2	23	JAX	M	Chow	no	no	MJ	0.0393892	0.535113	0.130135	0	0	0	0	0	0	0	0.00106457	0	0.000220256	0.000734187	0	0	0.0125179	0.010352	0	0.0011747	0	0.0837708	0.00671782	0.0285966	0.0176572	0	0.00671782	0	0	0.010609	0.00249624	0.0310194	0	0	0.000917734	0.00110128	0.00172534	0.00238611	0.0131787	0.0206674	0.00811277	0
B23MJ1.3	23	JAX	M	Chow	no	no	MJ	0.062241	0.510509	0.0909932	0	0	0	0	0	0.000925104	0	0.00207223	0	0	0	0	0	0.0111753	0.0285302	0	0.00173919	0	0.117969	0.00381143	0.0140986	0.0128404	0	0.00155417	0	0	0.00873298	0.00247928	0.0335998	0	0	0.00303434	0.00255329	0.000851095	0.00347839	0.0102131	0.0217214	0.0158008	0
B23MJ1.4	23	JAX	M	Chow	no	no	MJ	0.0723046	0.560002	0.148956	0	0	0	0	0	0	0	0.00124195	0	0	0	0	0	0.00764573	0.0136226	0	0.00163006	0	0.0686176	0.00558876	0.0241403	0.0109835	0	0.00446325	0	0	0.00586044	0.00310487	0.0181247	0	0	0.000698595	0.00166887	0.000582163	0.00155243	0.00551114	0.0107894	0.00659784	0
B23MJ1.5	23	JAX	M	Chow	no	no	MJ	0.250101	0.544869	0.121298	0	0	0	0	0	0	0	0	0	0	0.00219676	0	0	0.00190386	0.00183063	0	0.00325852	0	0.0128876	0	0.00443012	0.00208692	0	0.00234321	0	0	0.00168418	0.00102515	0.00845751	0	0	0.000292901	0.000695639	0.000292901	0	0.00475964	0.0253725	0.000512576	0
B23MJ2.1	23	JAX	M	Chow	yes	no	MJ	0.167219	0.592665	0.106319	0	0	0	0	0	0.000514168	0.000285649	0.000714122	0	0	0.00722692	0	0	0.00471321	0.00134255	0	0.00459895	0	0.0222235	0	0.0114831	0.00111403	0	0.00305644	0	0	0.000628428	0	0.0193956	0.0010569	0	0	0.000571298	0.00102834	0.0016282	0.00799817	0.0141968	0.00482747	0
B23MJ2.2	23	JAX	M	Chow	yes	no	MJ	0.12848	0.564027	0.0305952	0	0	0	0	0	0	0	0	0	0	0	0	0	0.0063617	0.0196098	0	0.00498442	0	0.0774553	0.000491884	0.00813248	0.000852599	0	0.0154124	0	0	0.00360715	0.00124611	0.0518774	0.00157403	0	0.00688637	0.000590261	0.0020987	0.00436137	0.0109526	0.00134448	0.00691917	0
B23MJ2.3	23	JAX	M	Chow	yes	no	MJ	0.134654	0.586161	0.171067	0	0	0	0	0	0	0	0	0	0	0	0	0	0.00242932	0.00296324	0	0.00395099	0	0.0221042	0	0.0071011	0.00032035	0	0.00184201	0	0	0.00101444	0.000827571	0.0241864	0.00101444	0	0.00146827	0	0.00112123	0.0012814	0.00485865	0.00301663	0.00349716	0
B23MJ2.4	23	JAX	M	Chow	yes	no	MJ	0.178447	0.532159	0.115527	0	0	0	0	0	0	0	0.00185263	0	0	0.0311102	0	0	0.00325084	0.000559284	0	0.00408977	0	0.0316345	0	0.00384508	0.00241191	0	0.00129334	0	0	0	0	0.0376119	0.000838926	0	0.000384508	0.00073406	0	0.00209732	0.00636186	0.0151356	0.0013283	0
B23MJ2.5	23	JAX	M	Chow	yes	no	MJ	0.0575318	0.560143	0.135872	0	0	0	0	0	0	0	0	0	0	0	0	0	0.00974627	0.00604515	0	0.00180943	0	0.106633	0.0026319	0.00991076	0.00271415	0	0.00501707	0	0	0.0055928	0.00094584	0.0365177	0.000740223	0	0.0128305	0.000246741	0.000986964	0.00152157	0.00230292	0	0.00744335	0
B23MJ3.1	23	JAX	M	Western	no	no	MJ	0.386922	0.209977	0	0	0	0	0.0056177	0	0.138845	0.00109857	0.0252921	0.000374513	0	0	0	0	0.00913812	0.013083	0	0.0210227	0	0.008464	0.00891341	0.0195746	0.0268651	0	0.0029212	0	0	0	0.000699091	0.0462649	0	0.00304604	0	0.00124838	0.00559273	0.00217218	0	0.0152302	0.00828922	0.000823929
B23MJ3.2	23	JAX	M	Western	no	no	MJ	0.420398	0.109812	0.12887	0	0	0	0.0138981	0	0.0267976	0	0.00116511	0.0689081	0	0.0510985	0	0.0324567	0.0104444	0.00927929	0	0.00307923	0	0.0236352	0.0125666	0.00328728	0.0152713	0	0	0	0	0.00303762	0	0.00578395	0.00208056	0.00428595	0	0.00203895	0	0.00332889	0	0.00420273	0.0230942	0
B23MJ3.3	23	JAX	M	Western	no	no	MJ	0.385416	0.222051	0.169557	0	0	0	0.0122088	0	0.0327479	0.000440752	0.00409899	0.0488353	0	0.00354805	0	0.00531106	0.0109747	0.00502457	0	0.0143024	0	0.00575181	0.00063909	0.00491438	0.0082641	0	0	0	0	0.000506865	0.00063909	0.00299711	0.010556	0.00193931	0	0.00231395	0	0.00229191	0	0.00141041	0.0236243	0
B23MJ3.4	23	JAX	M	Western	no	no	MJ	0.383918	0.189669	0.090242	0	0	0	0.0146766	0	0.0314636	0.000527591	0.000719442	0.046356	0.000359721	0.00414878	0	0.0117029	0.0213195	0.0107916	0	0.00486822	0	0.0253243	0.00865728	0.0133337	0.0282261	0	0.001295	0	0	0.000527591	0	0.0209358	0.0104559	0.00302166	0	0.00251805	0.00326147	0.00460443	0	0	0.0404806	0
B23MJ3.5	23	JAX	M	Western	no	no	MJ	0.358313	0.0527318	0.198294	0	0	0	0.00265537	0	0.0901483	0.00042915	0	0.0102996	0	0.00761741	0	0.00488158	0.0289676	0.0199555	0	0.00651772	0	0.0337687	0.0202505	0.0221817	0.0424322	0	0.00227986	0	0	0	0.000375506	0.0212966	0.00445243	0.00337956	0	0.00209211	0.00203846	0.00603492	0	0.0036746	0.0214039	0
B23MJ4.1	23	JAX	M	Western	yes	no	MJ	0.755048	0	0	0	0	0	0.0160094	0	0.0312169	0	0	0	0.0173268	0	0	0	0.0236561	0	0	0.018816	0	0	0	0.0423003	0.00630066	0	0	0	0	0.00042959	0	0.00486869	0	0	0.000257754	0	0.00260618	0.00223387	0	0	0.0173268	0.0323625
B23MJ4.2	23	JAX	M	Western	yes	no	MJ	0.0553578	0.000237332	0.00468731	0	0	0	0.0646137	0	0.0715557	0	0	0	0.0213006	0	0	0	0.111012	0.204937	0	0.0553578	0	0	0	0.0455678	0.0217159	0	0	0	0	0.00830663	0	0.0387445	0	0	0.00255132	0	0.0134093	0.0253352	0	0	0.0755904	0.0392785
B23MJ4.3	23	JAX	M	Western	yes	no	MJ	0.63102	0	0.012203	0	0	0	0.00895372	0	0.00214215	0	0	0	0.0952897	0	0	0	0.0119864	0	0	0.0275591	0	0	0.0175223	0.12244	0	0	0	0	0	0.00026476	0	0	0	0	0.000625797	0	0.000336968	0.00606542	0	0	0	0.0626279
B23MJ4.4	23	JAX	M	Western	yes	no	MJ	0.764512	0	0.0186742	0	0	0	0.010932	0	0.021266	0	0	0	0.00853962	0	0	0	0.0231932	0.0165476	0	0.025486	0	0.0161156	0	0.0146868	0.0104336	0	0	0	0	0.00069779	0	0.00814089	0	0	0.00169463	0	0.00309021	0.00515036	0	0	0.0173118	0.011065
B23MJ4.5	23	JAX	M	Western	yes	no	MJ	0.693177	0.0096689	0.00430367	0	0	0	0.0132266	0	0.0640959	0	0	0	0.0398233	0	0	0	0.0356917	0	0	0.023125	0	0.0214323	0	0.0358065	0	0	0	0	0	0.00467665	0	0.000975498	0	0	0	0	0	0.00200838	0	0	0	0.00912377
B25MJ1.1	25	JAX	M	Chow	no	no	MJ	0.167488	0.513268	0.159897	0	0	0	0	0	0	0	0.000908324	0	0	0.0255953	0	0	0.00369818	0.00522286	0	0.00100564	0	0.0188153	0.00204373	0.00295205	0.0034711	0	0.00295205	0	0	0.0046065	0.00126517	0.00995913	0	0	0.000616363	0.000486602	0.00103808	0	0.0246545	0.0263738	0.0044443	0
B25MJ1.2	25	JAX	M	Chow	no	no	MJ	0.0832381	0.426963	0.136575	0	0	0	0	0	0	0	0.00470495	0	0	0.0140709	0	0	0.00641984	0.00114326	0	0	0	0.0808636	0	0.0255474	0.00729927	0	0.0190397	0	0	0.0114766	0.00105532	0.0892622	0	0	0	0.00180283	0.00250638	0	0.0273503	0.0114326	0.00958579	0
B25MJ1.3	25	JAX	M	Chow	no	no	MJ	0.0903919	0.539958	0.118927	0	0	0	0	0	0	0	0.00424418	0	0	0.00632111	0	0	0.00532779	0.0135904	0	0	0	0.0825357	0.0025736	0.0144483	0.00681777	0	0.00428933	0	0	0.00474083	0.00148998	0.0271356	0	0	0.00112877	0.00135452	0.0026639	0.000361206	0.01797	0.0168412	0.00650172	0
B25MJ1.4	25	JAX	M	Chow	no	no	MJ	0.0917247	0.501639	0.120361	0	0	0	0	0	0.000819336	0	0.00180254	0	8.19336e-05	0.00450635	0	0	0.00458828	0.00217124	0	0	0	0.0854568	0.00131094	0.0280623	0.00934043	0	0.0176567	0	0	0.00639082	0.0011061	0.05805	0	0	0.000491602	0.00126997	0.00102417	0.000286768	0.00749693	0.00819336	0.00688243	0
B25MJ1.5	25	JAX	M	Chow	no	no	MJ	0.261251	0.437015	0.115153	0	0	0	0	0	0	0	0.00141488	0	0	0.0576906	0	0	0.00474669	0.00351438	0	0.00100411	0	0.0268827	0	0.00629849	0.00570516	0	0.0044272	0	0	0.00360566	0.00073026	0.0134642	0	0	0.00073026	0	0.00109539	0	0.0200365	0.0183934	0.00305796	0
B25MJ2.1	25	JAX	M	Chow	yes	no	MJ	0.423951	0.443284	0.000349813	0	0	0	0	0	0	0	0	0	0.119963	0	0	0	0.00132929	0.000186567	0	0	0	0	0	0	0	0	0	0	0	0.00564366	0	0.000746269	0.00158582	0	0.00079291	0	0	0.000652985	0	0	0	0
B25MJ2.2	25	JAX	M	Chow	yes	no	MJ	0.411715	0.521523	0	0	0	0	0	0	0	0	0	0	0.00342985	0	0	0	0.00356279	0.00425407	0	0	0	0.014198	0	0.00143575	0.000451995	0	0.00026588	0	0	0.00821568	0	0.0197283	0.00026588	0	0.0037489	0.000372232	0	0	0.000239292	0	0.00204727	0
B25MJ2.3	25	JAX	M	Chow	yes	no	MJ	0.342989	0.616665	0.000341089	0	0	0	0	0	0	0	0	0	0.00380071	0	0	0	0.00365453	0.0018029	0	0	0	0	0	0.00041418	0	0	0	0	0	0.00258253	0	0.0167621	0.000803996	0	0.00311853	0.000365453	0	0.000462907	0	0	0.00209526	0
B25MJ2.4	25	JAX	M	Chow	yes	no	MJ	0.411773	0.540436	0.00240492	0	0	0	0	0	0	0	0	0	0.00357942	0	0	0	0.00315996	0	0	0	0	0	0	0	0.000363535	0	0	0	0	0.00464206	0	0.0253915	0.000755034	0	0.00310403	0	0	0.00142617	0	0	0.000559284	0
B25MJ2.5	25	JAX	M	Chow	yes	no	MJ	0.391886	0.526217	0.01594	0	0	0	0	0	0	0	0	0	0	0	0	0	0.00307572	0.00300249	0	0.00168432	0	0.0242396	0.000805546	0.00200166	0	0	0	0	0	0.00153786	0.000390568	0.00490651	0.00107406	0	0.00151345	0.000634673	0.000561441	0	0	0.00351511	0.00200166	0
B25MJ3.1	25	JAX	M	Western	no	no	MJ	0.358872	0.243036	0.000668539	0	0	0	0.00213932	0	0.120337	0.000668539	0.0518786	0.0331595	0	0.00236217	0	0.00334269	0.00895842	0.0133262	0	0.0247359	0	0.00592771	0.00427865	0.00998351	0.0249142	0	0.000980523	0	0	0	0.00133708	0.0302179	0.000802246	0.00378839	0	0.0017382	0.00227303	0.00142622	0	0.00851272	0.00606142	0.0017382
B25MJ3.2	25	JAX	M	Western	no	no	MJ	0.366704	0.175283	0.155701	0	0	0	0.00379525	0	0.0350183	0	0	0.0420029	0	0.0495615	0	0.020826	0.0103652	0.00692075	0	0.00465635	0	0.0142242	0.00899378	0.00797321	0.015468	0	0	0	0	0.00264711	0.000478393	0.0144793	0.00108436	0.00302982	0.000287036	0.00554935	0	0.00500718	0	0.00143518	0.0257694	0
B25MJ3.3	25	JAX	M	Western	no	no	MJ	0.351803	0.250023	0.115677	0	0	9.17347e-05	0.0047702	0	0.0716907	0	0.00775158	0.0375654	0	0.00284378	0	0.0043574	0.0147693	0.0064673	0	0.00853133	0	0.00839373	0.00174296	0.00848546	0.0155032	0	0	0	0	0	0	0.0109164	0.00655903	0.00183469	0	0.00376112	0	0.0046326	0	0.000825612	0.033208	0
B25MJ3.4	25	JAX	M	Western	no	no	MJ	0.526688	0.214808	0.0086832	0	0	0	0.00553982	0	0.0332701	0	0.0016495	0.0625253	0	0.0107684	0	0.0161526	0.010675	0.00538421	0	0.00641125	0	0.017771	0	0.00270767	0.0165572	0	0	0	0	0	0.000591329	0.00924341	0.00638013	0.00233419	0	0.004824	0.0016495	0.00248981	0	0.000497961	0.0174909	0
B25MJ3.5	25	JAX	M	Western	no	no	MJ	0.333721	0.137281	0.230571	0	0	0	0.00515751	0	0.0294787	0	0.000809021	0.0536987	0	0.0357486	0	0.00809021	0.0191131	0.00874754	0	0.00910148	0	0.016231	0.00485412	0.00222481	0.0259392	0	0.00040451	0	0	0	0.000758457	0.0190625	0.00262932	0.00161804	0	0.00455074	0	0.00359003	0	0.00040451	0.0202255	0
B25MJ4.1	25	JAX	M	Western	yes	no	MJ	0.0008124	0.0122074	0.000769642	0	0	0	0.0311277	0	0	0	0	0	0.696911	0.000962052	0	0	0	0	0	0	0	0.000149653	0	0	0	0	0	0	0	0.198888	0	0	0	0	0.0276216	0	0	0	0	0	0	0
B25MJ4.2	25	JAX	M	Western	yes	no	MJ	0.000396525	0.0263869	0.000540716	0	0	0	0.0409142	0	0	0	0	0	0.600735	0.00108143	0	0	0	0.000288382	0	0	0	0.000360477	0	0	0	0	0	0	0	0.225875	0	0	0	0	0.0488447	0	0	0	0	0	0	0
B25MJ4.3	25	JAX	M	Western	yes	no	MJ	0.000905797	0.147796	0.00966184	0	0	0	0.0219656	0	0	0	0.000339674	0	0.665308	0.0117376	0	0	0.000264191	0	0	0	0	0.00105676	0	0.000339674	0	0	0	0	0	0.102959	0	0	0	0	0.0352129	0	0	0	0.000830314	0	0	0
B25MJ4.4	25	JAX	M	Western	yes	no	MJ	0.00676115	0.00100384	0.000354296	0	0	0	0.0334219	0	0	0	0	0	0.668881	0	0	0	0	0	0	0	0	0	0	0	0	0	0	0	0	0.170003	0	0	0	0	0.0514615	0	0	0	0	0	0	0
B25MJ4.5	25	JAX	M	Western	yes	no	MJ	0.0024023	0.000978713	0.000422626	0	0	0	0.0306738	0	0.0005116	0	0	0	0.725048	0	6.67304e-05	0	0	0	0	0	0	0	0	0	0	0	0	0	0	0.149943	0	0	0.000111217	0	0	0	0	0	0	0	0	0
B2MJ1.1	2	JAX	M	Chow	no	no	MJ	0.314289	0.486919	0.023513	0	0	0	0	0	0	0	0.000627323	0	0	0.00151022	0	0.0171701	0.00497212	0.00652881	0	0.00192844	0	0.0218401	0.00125465	0.0089684	0.00364777	0	0.00532063	0	0	0.0127323	0.00227695	0.00559944	0	0.000348513	0.00109201	0.00111524	0.00151022	0.000766729	0.0158225	0.0200279	0.00223048	0
B2MJ1.2	2	JAX	M	Chow	no	no	MJ	0.160181	0.586284	0.0337402	0	0	0	0	0	0	0.000261349	0.000287484	0	0	0	0	0.00114994	0.0107414	0.0138254	0	0.00488723	0	0.0763401	0.00901654	0.00676894	0.00475655	0	0.00574968	0	0	0.0119959	0.00415545	0.0115516	0	0	0.00122834	0.000888587	0.00159423	0.00180331	0.0118652	0.00436453	0.00543606	0
B2MJ1.3	2	JAX	M	Chow	no	no	MJ	0.284411	0.640892	0.0101219	0	0	0	0.000316309	0	0	0	0	0	0.000291978	0	0	0.00425801	0.000705613	0.00557191	0	0.00503662	0	0.00934329	0.000559624	0.00124091	0.00233582	0	0.000583956	0	0	0.0100976	0.00102192	0.00291978	0	0	0	0.000875934	0.000462298	0	0.0048663	0.00686148	0.000900265	0
B2MJ1.4	2	JAX	M	Chow	no	no	MJ	0.0910431	0.62178	0.127711	0	0	0	0	0	0.000810472	0.000294717	0.0022595	0	0	0	0	0.0123781	0.00849768	0.0149569	0	0.00481371	0	0.0192303	0.00542771	0.00631186	0.00898887	0	0.0106835	0	0	0.0125009	0.0017683	0.00695041	0.000319277	0	0.000810472	0.000687673	0.00304541	0.00100695	0	0.00857136	0.00365941	0
B2MJ1.5	2	JAX	M	Chow	no	no	MJ	0.320913	0.582455	0.0158706	0	0	0	0	0	0	0	0.00220742	0	0	0.00133206	0	0.0115699	0.00293054	0.00422455	0	0.00190295	0	0.00745956	0	0.00243578	0.00239772	0	0.0023216	0	0	0.00494767	0.00175071	0	0	0	0.000266413	0.000608944	0.000837298	0	0.00772598	0.0138154	0.000152236	0
B2MJ2.1	2	JAX	M	Chow	yes	no	MJ	0.342552	0.612306	0.0209492	0	0	0	0	0	0	0	0	0	0	0	0	0.00117062	0.00114623	0.00107307	0	0.0050239	0	0.00163399	0	0.00124378	0.000975515	0	0.000780412	0	0	0.00436543	0.0014145	0.000414594	0	0	0	0.0008048	0.000121939	0	0	0	0	0
B2MJ2.2	2	JAX	M	Chow	yes	no	MJ	0.262249	0.686161	0.00527005	0	0	0	0	0	0	0	0	0	0	0	0	0	0.00079763	0.000598222	0	0.0177758	0	0.00119644	0	0.00145283	0.000341841	0	0	0	0	0.00196559	0.00296263	0.000398815	0	0	0	0.00145283	0	0	0.00831814	0.000256381	0	0
B2MJ2.3	2	JAX	M	Chow	yes	no	MJ	0.31577	0.620781	0.0168914	0	0	0	0	0	0	0	0	0	0	0	0	0.00156139	0.00170334	0.000567779	0	0.00919801	0	0.00474095	0	0.00167495	0.000823279	0	0.000567779	0	0	0.00408801	0.00235628	0.000596167	0	0	0	0.00207239	0	0.000283889	0.00369056	0.00349184	0.000227111	0
B2MJ2.4	2	JAX	M	Chow	yes	no	MJ	0.415677	0.50437	0.0529776	0	0	0	0	0	0.000351741	0	0.000216456	0	0	0	0	0.00146108	0.00162342	0.000676425	0	0.00627723	0	0.00148814	0	0.000595254	0.000649368	0	0	0	0	0.00403149	0.00154225	0	0	0	0	0.000459969	0	0	0	0.00162342	0	0
B2MJ2.5	2	JAX	M	Chow	yes	no	MJ	0.343669	0.566739	0.0374467	0	0	0	0	0	0	0	0.000954056	0	0	0	0	0.000387585	0.00158016	0.00214663	0	0.0159506	0	0.00509824	0	0.00158016	0.000626099	0	0.000655914	0	0	0.00488954	0	0	0.000804985	0.000298143	0	0.0012522	0.0004174	0.000596285	0.00667839	0.0002087	0.000804985	0
B2MJ3.1	2	JAX	M	Western	no	no	MJ	0.477981	0.13694	0.16798	0	0	0	0.00286803	0	0	0	0.00929388	0	0	0.00874932	0	0.0272645	0.00294064	0.00388455	0	0.0434925	0	0.0294064	0	0.00359412	0.0042839	0	0.00475585	0	0	0.00105282	0.0017063	0.00972953	0	0.000363042	0	0.00729715	0.00127065	0.00250499	0.0111091	0.0109276	0.00235977	0
B2MJ3.2	2	JAX	M	Western	no	no	MJ	0.328172	0.166235	0.424273	0	0	0	0.0029411	0	0.00223725	0	0.000804404	0	0	0	0	0.00113119	0.00339358	0.0052789	0	0.00238807	0	0.0141525	0.00822	0.00263945	0.00387119	0	0.00588221	0	0	0.000251376	0.00095523	0.00482642	0	0.00123174	0	0.00103064	0.00223725	0.00103064	0	0.000477615	0.00618386	0
B2MJ3.3	2	JAX	M	Western	no	no	MJ	0.363725	0.144452	0.411589	0	0	0	0.00709379	0	0	0	0.00851254	0	0.0005227	0.00436828	0	0.00683244	0.00194146	0.00179211	0	0.00713112	0	0.00246416	0.000634707	0.00530167	0.00358423	0	0.00832587	0	0	0	0.000373357	0.00332288	0	0	0	0	0.00078405	0	0.00145609	0.00448029	0.00197879	0
B2MJ3.4	2	JAX	M	Western	no	no	MJ	0.370211	0.160637	0.306294	0	0	0	0.00217797	0	0.0027558	0	0	0	0	0	0	0.00204463	0.00635612	0.0141346	0	0.00457818	0	0.0321362	0.0171126	0.00635612	0.0194684	0	0.00337808	0	0	0.000711174	0.000977865	0.00968975	0.000666726	0.00186683	0	0.00106676	0.00293359	0.00026669	0.000355587	0.00400036	0.0113788	0
B2MJ3.5	2	JAX	M	Western	no	no	MJ	0.499733	0.194439	0.0503553	0	0	0	0.00570912	0	0.0055859	0.000657165	0	0	0.000164291	0	0	0.00184828	0.0185649	0.0278884	0	0.00431265	0	0.0375816	0.00188935	0.00747525	0.0230419	0	0.00390192	0	0	0.00028751	0	0.0397174	0	0.00131433	0	0.00221793	0.00841993	0.00636629	0.00410728	0.000780384	0.0231651	0
B2MJ4.1	2	JAX	M	Western	yes	no	MJ	0.405767	0.214901	0.296116	0	0	0	0.00338524	0	0.000430849	0	0	0	0.000184649	0	0	0	0.0013541	0.00467779	0	0.00307749	0	0.0173571	0.00452391	0.00236967	0.00363144	0	0.000769373	0	0	0	0.000246199	0.0143719	0	0.000492399	0	0.0017234	0.000615498	0.00101557	0.00243122	0.000769373	0.00732443	0
B2MJ4.2	2	JAX	M	Western	yes	no	MJ	0.464065	0.180327	0.251094	0	0	0	0.00512517	0	0.00252316	0	0.000473093	0	0	0	0	0.000749064	0.00753006	0.0082397	0	0.00524345	0	0.0180958	0.00413956	0.00559827	0.00741179	0	0.00240489	0	0	0	0.000315395	0.0136014	0	0.000591366	0	0.000433668	0.00098561	0.000551942	0.00228662	0.000906761	0.006781	0
B2MJ4.3	2	JAX	M	Western	yes	no	MJ	0.326253	0.266309	0.278739	0	0	0	0.00230172	0	0.00220308	0	9.86453e-05	0	0	0	0	0.000197291	0.0034197	0.0127581	0	0.00729975	0	0.0219979	0.00420886	0.00427463	0.0174931	0	0	0	0	0	0	0.0167697	0.000197291	0.000657635	0	0.000854926	0.000953571	0.00111798	0.000328818	0.00266342	0.014731	0
B2MJ4.4	2	JAX	M	Western	yes	no	MJ	0.285029	0.2458	0.380423	0	0	0	0.0046151	0	0	0	0	0	0	0	0	0.00410744	0.00313827	0.00203064	0	0.011907	0	0.0153221	0.00627654	0.00429204	0.00336902	0	0.000323057	0	0	0	0	0.00743031	0	0.000599963	0	0.000738416	0.000876869	0	0.000599963	0.00239985	0.00276906	0
B2MJ4.5	2	JAX	M	Western	yes	no	MJ	0.31813	0.225765	0.170347	0	0	0	0.000395848	0	0.00672942	0.00057178	0	0	0	0	0	0	0.015526	0.0307442	0	0.00250704	0	0.0589374	0.00497009	0.0112157	0.0362861	0	0	0	0	0.00118754	0	0.0471059	0	0.00131949	0	0.00131949	0.0057178	0.00219916	0.00303483	0.00162738	0.0219036	0
B4MJ1.1	4	JAX	M	Chow	no	no	MJ	0.166383	0.528969	0.158374	0	0	0	0	0	0	0	0.00139731	0	0	0.0483607	0	0.0397042	0.00269239	0.00156772	0	0	0	0.00207893	0	0.00259014	0.00187445	0	0.00119283	0	0	0.00347625	0.00218117	0.00194261	0	0	0.00040897	0	0.000443051	0	0.00344216	0.0107014	0.000340808	0
B4MJ1.2	4	JAX	M	Chow	no	no	MJ	0.123911	0.554722	0.161469	0	0	0	0	0	0	0	0.000355724	0	0	0.0702852	0	0.0251971	0.00154147	0.000830023	0	0.00622517	0	0.00213435	0.000385368	0.000859667	0	0	0.000326081	0	0	0.00290508	0.00166005	0.00240114	0	0	0	0.00136361	0	0	0.00317187	0.0112646	0	0
B4MJ1.3	4	JAX	M	Chow	no	no	MJ	0.214774	0.47809	0.247031	0	0	0	0	0	0	0	0.00311972	0	0	0.0022897	0	0.0161138	0	0.000543805	0	0.00237557	0	0.00111623	0	0.00065829	0	0	0	0	0	0.00100175	0.00117347	0	0	0	0	0.000858639	0.000200349	0	0.0130227	0.0087295	0	0
B4MJ1.4	4	JAX	M	Chow	no	no	MJ	0.0852054	0.613236	0.185879	0	0	0	0	0	0.000404776	0	0.00280452	0	0.000809553	0.0395235	0	0.0205858	0.000925203	0.000809553	0	0.00306474	0	0.00410559	0.000549339	0.000693902	0.000491514	0	0.000462602	0	0	0.00237083	0.00202388	0.00104085	0	0	0.000838465	0.000636077	0	0.000144563	0.000404776	0.011912	0	0.000404776
B4MJ1.5	4	JAX	M	Chow	no	no	MJ	0.221318	0.472639	0.108898	0	0	0	0	0	0	0	0.00551987	0	0	0.078325	0	0.0378777	0.00328337	0.0034975	0	0	0	0.00525815	0.000428266	0.00185582	0.00273614	0	0.00513919	0	0	9.51701e-05	0.000880324	0.00261718	0	0	0.000475851	0.00019034	0.000333095	9.51701e-05	0.0117059	0.012729	0.00142755	0
B4MJ2.1	4	JAX	M	Chow	yes	no	MJ	0.419409	0.531766	0.000134318	0	0	0	0	0	0	0	0	0	0.000134318	0	0	0	0.00308932	0.0101075	0	0.00083949	0	0.00359302	0	0.00224983	0	0	0	0	0	0.0152451	0	0.00500336	0.000940228	0	0.000268637	0.00107455	0	0.000940228	0	0	0.00224983	0
B4MJ2.2	4	JAX	M	Chow	yes	no	MJ	0.591229	0.205491	0	0	0	0	0	0	0	0	0	0	0.184434	0	0	0	0.000376444	0	0	0	0	0	0	0	0	0	0	0	0	0.0138343	0	0	0	0	0.00463497	0	0	0	0	0	0	0
B4MJ2.3	4	JAX	M	Chow	yes	no	MJ	0.0313528	0.235505	0	0	0	0	0	0	0	0	0	0	0.441247	0	0	0	0	0	0	0	0	0	0	0	0	0	0	0	0	0.161189	0	0	0	0	0.130706	0	0	0	0	0	0	0
B4MJ2.4	4	JAX	M	Chow	yes	no	MJ	0.343622	0.585351	0.000381352	0	0	0	0	0	0	0	0	0	0.00123939	0	0	0	0.0115121	0.00436171	0	0	0	0	0	0.000429021	0	0	0	0	0	0.0230956	0	0.00674516	0.000595862	0	0.00281247	0.00164458	0	0.00536276	0.000619697	0	0.000524359	0
B4MJ2.5	4	JAX	M	Chow	yes	no	MJ	0.476834	0.441062	0.000265162	0	0	0	0	0	0	0	0	0	0	0	0	0	0.00498988	0.00699065	0	0.000771382	0	0	0	0	0	0	0	0	0	0.0442821	0.000289268	0.000361585	0.00703886	0	0.00703886	0.0016874	0	0.000433902	0	0	0.00397744	0
B4MJ3.1	4	JAX	M	Western	no	no	MJ	0.456398	0.215327	0.0133779	0	0	0	0.00272513	0	0.0326603	0.000474834	0	0.00478963	0	0.0354474	0	0.00344771	0.0131921	0.0132128	0	0.0195301	0	0.0127999	0.000639993	0.0125315	0.0252281	0	0.000454189	0	0	0.00115612	0.000578059	0.0231017	0.00156902	0.000929023	0.000867088	0.00363351	0.00295223	0.0217391	0	0.0113134	0.00241546	0
B4MJ3.2	4	JAX	M	Western	no	no	MJ	0.225162	0.369967	0.0498805	0	0	0	0	0	0.0425383	0	0.0222598	0.00437037	0	0.0524445	0	0.0511625	0.0116543	0.0163161	0	0.00355457	0	0.0245906	0.0251151	0.0030884	0.0303013	0	0	0	0	0	0	0.012004	0	0.00215605	0.000466173	0.00244741	0.00501136	0.00285531	0	0.00675951	0.0157333	0
B4MJ3.3	4	JAX	M	Western	no	no	MJ	0.282833	0.19603	0.180043	0	0	0	0	0	0.0141631	0.000429185	0.00305794	0.00788627	0	0.0159871	0	0.0146459	0.0149142	0.0123927	0	0.00214592	0	0.0766094	0.0276824	0.0160944	0.0378219	0	0.00311159	0	0	0	0	0.0395386	0	0.00177039	0.00123391	0.000590129	0.00611588	0.00938841	0	0.000482833	0.0181867	0
B4MJ3.4	4	JAX	M	Western	no	no	MJ	0.207321	0.176382	0.332962	0	0	0	0.00421226	0	0.0437446	0	0.0037523	0.0246199	0	0.0562119	0	0.0244505	0.00624576	0.00532584	0	0.00704464	0	0.00430909	0.021255	0.0057616	0.0215939	0	0.00101675	0	0	0.000314709	0.0014525	0.0124431	0.0063426	0.00147671	0.000169459	0.00355863	0.00261451	0.000677835	0	0.000702043	0.0114264	0
B4MJ3.5	4	JAX	M	Western	no	no	MJ	0.367112	0.17953	0.22915	0	0	0	0.0019966	0	0.02373	0	0	0	0	0.0540063	0	0.0216025	0.0063171	0.00625164	0	0.0107685	0	0.0160055	0	0.00546609	0.01522	0	0	0	0	0.00180021	0.00153836	0.0146635	0.000392773	0.00101466	0.0014729	0.00507332	0.00343676	0.00101466	0	0.00212752	0.0145326	0
B4MJ4.1	4	JAX	M	Western	yes	no	MJ	0.00191901	0.0212392	0.00611482	0	0	0	0.203188	0	0	0	0	0	0.761067	0	0	0	0	0	0.000357782	0	0	0	0	0	0	0	0	0	0	0.00549683	0	0.000617987	0	0	0	0	0	0	0	0	0	0
B4MJ4.2	4	JAX	M	Western	yes	no	MJ	0.00163247	0.00537755	0.0271438	0	0	0	0.208284	0	0	0	0	0	0.756602	0.000288083	0	0	0.000192055	0	0	0	0	0	0	0.000480138	0	0	0	0	0	0	0	0	0	0	0	0	0	0	0	0	0	0
B4MJ4.3	4	JAX	M	Western	yes	no	MJ	0.00343311	0.0196907	0.0414243	0	0	0	0.240091	0	0.000312101	0	0	0	0.688608	0.000397219	0	0	0.000539084	0.000425592	0.000425592	0	0	0.00297915	0	0	0	0	0	0	0	0	0	0.00127678	0	0	0.000397219	0	0	0	0	0	0	0
B4MJ4.4	4	JAX	M	Western	yes	no	MJ	0.00119546	0	0.0104976	0	0	0	0.145734	0	0.000336222	0	0	0	0.740287	0	0	0	0	0	0	0	0	0	0	0	0	0	0	0	0	0.10195	0	0	0	0	0	0	0	0	0	0	0	0
B4MJ4.5	4	JAX	M	Western	yes	no	MJ	0.00105662	0	0.0146165	0	0	0	0.307079	0	0	0	0	0	0.677248	0	0	0	0	0	0	0	0	0	0	0	0	0	0	0	0	0	0	0	0	0	0	0	0	0	0	0	0	0
B51MJ1.1	51	JAX	M	Chow	no	no	MJ	0.182771	0.447239	0.123108	0	0.0655663	0	0	0	0	0	0.00191252	0	0	0.0577499	0	0.0362548	0.00120572	0.00108099	0	0.00137203	0	0.0078164	0	0.00261932	0.0033677	0	0.000789955	0	0	0.000873108	0.000789955	0.00303509	0	0	0.000873108	0	0.000291036	0	0.0101863	0.0409945	0	0
B51MJ1.2	51	JAX	M	Chow	no	no	MJ	0.100296	0.499306	0.0926166	0	0.0934493	0	0	0	0	0	0.00333087	0	0	0.0393227	0	0.0263231	0.00235936	0.00305329	0	0	0	0.0428386	0.00148038	0.00948372	0.0069393	0	0.00467246	0	0	0.0023131	0	0.011658	0	0	0.00282198	0.000416358	0.000740192	0.00194301	0.0213731	0.0137861	0.00222058	0
B51MJ1.3	51	JAX	M	Chow	no	no	MJ	0.152081	0.5671	0.0721893	0	0.123001	0	0	0	0	0	0.00212206	0	0	0.00762369	0	0.00644477	0.00212206	0.00129681	0	0.00141471	0	0.0059732	0.00110033	0.00110033	0.00196487	0	0	0	0	0.00058946	0.000982434	0.00361536	0	0	0.000550163	0.00074665	0.000353676	0.000982434	0.00353676	0.0314772	0.00275082	0
B51MJ1.4	51	JAX	M	Chow	no	no	MJ	0.196786	0.45373	0.0490407	0	0.0589804	0	0	0	0	0	0.00259749	0	0	0.011429	0	0.0204336	0.00363649	0.00339406	0	0.00256286	0	0.0568678	0	0.00287456	0.00630325	0	0.00401746	0	0	0.00207799	0.00110826	0.0128836	0	0	0.00238969	0.000831198	0.000415599	0.00339406	0.0163815	0.0632749	0.00332479	0
B51MJ1.5	51	JAX	M	Chow	no	no	MJ	0.0690411	0.34924	0.17422	0	0.148377	0	0	0	0	0	0.0020521	0	0	0.083858	0	0.0410073	0.00170429	0.000869535	0	0	0	0.0355466	0.00302598	0.0104692	0.00253904	0	0.00646934	0	0	0.000278251	0.000765191	0.0159299	0.000382595	0	0.000904316	0.000278251	0	0.00198254	0.0195124	0.0112692	0.00239992	0
B51MJ2.3	51	JAX	M	Chow	yes	no	MJ	0	0.595302	0.142898	0	0	0	0	0	0	0	0.00170946	0	0	0.133876	0	0.00243756	0.00291241	0.00424198	0	0.00151952	0	0.0346007	0.00132958	0.00652126	0.00351388	0	0.00117129	0	0	0.000696445	0	0.00572984	0.00110798	0	0.00459021	0	0	0	0.0230143	0.00902213	0.000284909	0
B51MJ2.4	51	JAX	M	Chow	yes	no	MJ	0.00076864	0.639976	0.103031	0	0	0	0	0	0.00036761	0	0.00153728	0	0	0.0514988	0	0.00147044	0.00180463	0.00534706	0	0	0	0.0741236	0.00380978	0.0108278	0.00655015	0	0.0103599	0	0	0.000902316	0	0.0198175	0.000634963	0	0.00578151	0.000467868	0	0.00130335	0.0155399	0.00571467	0.00347559	0
B51MJ2.5	51	JAX	M	Chow	yes	no	MJ	0.000617043	0.618277	0.125909	0	0	0	0	0	0	0	0.00250065	0	0	0.171506	0	0.00539101	0.00107171	0.00233827	0	0.00289036	0	0.0167251	0.00129904	0.00276046	0.0017537	0	0.000876851	0	0	0.000227332	0	0.00379969	0.00250065	0	0.00194856	0	0	0.000227332	0.0151013	0.00110418	0.000649519	0
B51MJ3.2	51	JAX	M	Western	no	no	MJ	0.426646	0.181028	0.099909	0	0	0	0.00281847	0	0.0450075	0.000440386	0.00364053	0.0777429	0	0.00880773	0	0.00669387	0.0130648	0.00540207	0	0.00364053	0	0.0204926	0.00707554	0.00487361	0.016353	0	0	0	0	0.0019377	0.00149731	0.0117143	0.00296527	0.00375796	0	0.00698746	0.00184962	0.00325886	0	0.00590118	0.0191421	0
B51MJ3.3	51	JAX	M	Western	no	no	MJ	0.437284	0.178068	0.0418483	0	0	0	0.00583272	0	0.0659154	0.000764483	0.0482474	0.099581	0	0.00212356	0	0.00121751	0.0114672	0.0031995	0	0.0144969	0	0.00727674	0.00195368	0.00648395	0.00753157	0	0	0	0	0	0.00067954	0.0109576	0.0110425	0.00274647	0	0.00067954	0.000481341	0.00144402	0	0	0.0213772	0
B51MJ3.4	51	JAX	M	Western	no	no	MJ	0.34682	0.238915	0.0242544	0	0	0	0.00323392	0	0.0528566	0.000826446	0.0289975	0.103629	0.000251527	0.00711462	0	0.00991736	0.0121811	0.00621631	0	0.00585699	0	0.0265181	0.0156306	0.0068631	0.0178584	0	0	0	0	0	0	0.0114984	0.0320877	0.00456342	0	0.00222781	0.00172476	0.00316206	0	0.000574919	0.0217391	0
B51MJ3.5	51	JAX	M	Western	no	no	MJ	0.283899	0.0885883	0.301252	0	0	0	0.00416187	0	0.0548103	0	0	0.0682249	0	0.000371595	0	0.000854669	0.0207722	0.0117053	0	0.00850953	0	0.0269778	0	0.00828657	0.0331091	0	0.000297276	0	0	0	0.000891829	0.0161272	0.00252685	0.0066144	0	0.00672587	0.00185798	0.00706031	0	0.00341868	0.0246739	0
B51MJ4.3	51	JAX	M	Western	yes	no	MJ	0.765769	0	0.0286215	0	0	0	0.00117871	0	0.0235138	0.000211563	0	0.00241787	0.0212168	0.0171669	0	0	0.00843231	0.00429172	0	0.0423127	0	0.00404993	0	0.0130263	0.0129658	0	0	0	0	0.00241787	0	0.0130867	0	0	0.00707226	0	0.0037477	0.00492641	0	0	0.0103364	0
B51MJ4.4	51	JAX	M	Western	yes	no	MJ	0.700919	0	0.0430659	0	0	0	0.00297519	0	0.078917	0	0	0.00267767	0.0313139	0.00602477	0	0	0.0100041	0.00937186	0	0.0360742	0	0.0117148	0	0.00717766	0.00766113	0	0	0	0	0.00189669	0	0.017814	0	0	0.00476031	0	0.00353304	0.00282643	0	0	0.00710328	0
B51MJ4.5	51	JAX	M	Western	yes	no	MJ	0.641078	0.00322019	0.0563349	0.000222082	0	0	0	0	0.103194	0	0	0.00310915	0.0180257	0.00555206	0	0	0.0120295	0.00843913	0	0.0199134	0	0.0409002	0	0.00688455	0.0152867	0	0	0	0	0.0113262	0	0.029648	0	0	0	0	0.00192471	0.00347929	0	0	0.00799497	0
B65MJ1.1	65	JAX	M	Chow	no	no	MJ	0.0998793	0.613814	0.0569989	0	0.132263	0	0	0	0	0	0.0028342	0	0	0.0067181	0	0.0298116	0.00194195	0	0	0.00120716	0	0.00267674	0	0.00157456	0.000787278	0	0.000892248	0	0	0	0.00115467	0	0	0	0.000629822	0.000629822	0	0.000577337	0.00440875	0.0373694	0	0
B65MJ1.2	65	JAX	M	Chow	no	no	MJ	0.0747369	0.518262	0.0414767	0	0.0870055	0	0	0	0	0	0.001013	0	0	0.0118746	0	0.0377061	0.0055715	0.00551522	0	0	0	0.0541392	0.00320783	0.0120434	0.00838539	0	0.0110304	0	0	0.0055715	0	0.017221	0	0	0.00332039	0.00247622	0.00112556	0.00258878	0.052676	0.0161517	0.00399572	0
B65MJ1.3	65	JAX	M	Chow	no	no	MJ	0.193664	0.571646	0.0376026	0	0.0943868	0	0	0	0	0	0.00168451	0	0	0.00505352	0	0.01603	0.0019562	0.000652068	0	0.00135847	0	0.00777047	0	0.0012498	0.00108678	0	0.00108678	0	0	0.00119546	0.000706407	0.00266261	0	0	0.000760746	0	0.000271695	0.00103244	0.0101614	0.0405912	0.00054339	0
B65MJ1.4	65	JAX	M	Chow	no	no	MJ	0.224036	0.524278	0.032023	0	0.0656284	0	0	0	0	0	0.00116599	0	0	0.00566336	0	0.0170317	0.00345632	0.00241526	0	0.00358124	0	0.0531357	0	0.00562172	0.00533022	0	0.00570501	0	0	0.00437245	0.00133256	0.0098276	0	0	0.00428916	0	0.000749563	0.00387274	0.00828683	0.00395603	0.00158241	0
B65MJ1.5	65	JAX	M	Chow	no	no	MJ	0.309786	0.338733	0.0665197	0	0.0584204	0	0	0	0	0	0	0	0	0.0100163	0	0.0246813	0.00680533	0.00143775	0	0.00201284	0	0.0506086	0	0.0111665	0.00512796	0	0.0122688	0	0	0.00426531	0.00110227	0.0130356	0.000335474	0	0.00508003	0.00182114	0.000431324	0.00364229	0.0284674	0.0147609	0.00220454	0
B65MJ2.1	65	JAX	M	Chow	yes	no	MJ	0.0934937	0.567984	0.0466978	0	0	0	0	0	0	0.000441935	0.00137491	0	0	0.0178738	0	0.0123251	0.00181684	0.00854407	0	0.0012276	0	0.0782224	0	0.0106064	0.00854407	0	0.0148294	0	0	0.00284802	0	0.012767	0	0	0.00373189	0.0012767	0	0	0.0574024	0.0245028	0.00343727	0
B65MJ2.2	65	JAX	M	Chow	yes	no	MJ	0.059506	0.579881	0.067772	0	0	0	0	0	0.000531735	0	0.00188524	0	0	0.0723643	0	0.0210277	0.0023203	0.00502731	0	0.00125683	0	0.0729444	0.00130517	0.00971625	0.0036738	0	0.0141635	0	0	0.000580074	0	0.0184657	0.000870112	0	0.0101996	0.00125683	0	0.000628414	0.0109731	0.010538	0.00633248	0
B65MJ2.3	65	JAX	M	Chow	yes	no	MJ	0.0794345	0.659642	0.0346366	0	0	0	0	0	0	0	0.00198807	0	0	0.0176276	0	0.0187762	0.00322509	0.00733378	0	0.00194389	0	0.0602165	0	0.00508063	0.00967528	0	0.00600839	0	0	0.00154628	0	0.00971946	0.000618511	0	0.0143583	0.000662691	0	0.000485973	0.0334438	0.017495	0.00234151	0
B65MJ2.4	65	JAX	M	Chow	yes	no	MJ	0.0302762	0.614885	0.0457516	0	0	0	0	0	0	0	0.0019397	0	0	0.0276618	0	0.0173308	0.00514442	0.00716846	0	0.00295172	0	0.0593295	0.0016867	0.00910816	0.00607211	0	0.00893949	0	0	0.00358423	0.00096985	0.0310352	0.000337339	0	0.0229812	0.000843348	0	0	0.046089	0.0203669	0.0038794	0
B65MJ2.5	65	JAX	M	Chow	yes	no	MJ	0.121297	0.622685	0.0185592	0	0	0	0	0	0	0	0.00260988	0	0	0.0106052	0	0.0110609	0.00376983	0.0066697	0	0.00281702	0	0.0541033	0	0.00260988	0.00277559	0	0.00281702	0	0	0.00198848	0.000704255	0.00882389	0	0	0.0210448	0.000497121	0	0	0.0551804	0.0376569	0.0010771	0
B65MJ3.2	65	JAX	M	Western	no	no	MJ	0.464694	0.0851678	0.0682064	0	0	0	0	0	0.0915434	0.00144352	0.0064357	0.0100445	0	0	0	0.0019247	0.0217731	0.0134127	0	0	0	0.075424	0.00583424	0.00252616	0.0203296	0	0.00132323	0	0	0.00126308	0.000962348	0.0272465	0.000601468	0.00360881	0	0.00168411	0	0.00685673	0	0.00294719	0.0459521	0
B65MJ3.3	65	JAX	M	Western	no	no	MJ	0.398857	0.2217	0.0547205	0	0	0	0	0	0.137936	0	0.00751527	0.0197276	0	0	0	0	0.0159699	0.00266166	0	0.00579302	0	0.00970722	0.00516674	0.00524503	0.0145608	0	0.00219195	0	0	0	0	0.0245812	0.00696728	0.00313136	0	0	0	0.00187882	0	0.00109598	0.0355409	0
B65MJ3.4	65	JAX	M	Western	no	no	MJ	0.188055	0.216623	0.00112737	0.000215879	0.00179899	0	0.000743584	0	0.155793	0.00134325	0.00544495	0.00604462	0	0.000311825	0	0.0039338	0.0246822	0.0101463	0	0.00069561	0	0.0859679	0.00949868	0.00978652	0.0457184	0	0.0116815	0	0	0	0.000575678	0.0651955	0.000455745	0.00985848	0	0.000599664	0.00587671	0.00453346	0	0.000479731	0.0704965	0
B65MJ3.5	65	JAX	M	Western	no	no	MJ	0.310254	0.207583	0.163096	0	0	0	0.0017096	0	0.0771028	0.000569866	0.0178178	0.0243902	0	0.000702834	0	0.00148165	0.0195274	0.0110934	0	0.00294431	0	0.0358255	0.00383709	0.00497683	0.0194134	0	0	0	0	0.000265937	0.000759821	0.0235165	0.000417901	0.00537573	0	0.00174759	0	0.00378011	0	0.00155763	0.029747	0
B65MJ4.1	65	JAX	M	Western	yes	no	MJ	0.701597	0.00229009	0.0571931	0	0	0	0.005666	0	0.0647148	0	0	0.0249936	0.016919	0.00594239	0	0.000947624	0.0153791	0.00639646	0	0.0244408	0	0.00937753	0	0.0126942	0.00864707	0	0	0	0	0.00073046	0	0.0128719	0	0	0.00136221	0	0.00296133	0.0032772	0.000355359	0	0.00635698	0
B65MJ4.2	65	JAX	M	Western	yes	no	MJ	0.558207	0	0.136949	0	0	0	0.00251018	0	0.0926299	0	0	0.0114399	0.00909428	0.00465001	0	0.000658409	0.0299576	0.0156784	0	0.0133328	0	0.0123452	0	0.00781861	0.0218098	0	0	0	0	0	0	0.0285585	0	0	0.00329205	0	0.00263364	0.00979384	0	0	0.0165014	0
B65MJ4.3	65	JAX	M	Western	yes	no	MJ	0.165647	0.439515	0.0330673	0	0.0214574	0	0	0	0	0	0.00186587	0	0	0.0105732	0	0.0150306	0.00870737	0.00725614	0	0.00352441	0	0.0949518	0	0.00922567	0.00984762	0	0.0106769	0	0	0.014305	0.00321343	0.0244636	0	0	0.0105732	0.0027988	0.000932933	0.00673785	0.0399088	0.0193843	0.00290246	0
C107FC1.1	107	CRL	F	Chow	no	no	FC	0.0166388	0.649236	0.0122061	0.129898	0	0.0173455	0	0.0064885	0.000899396	0	0.00520365	0	0	0	0.00848002	0	0.00661699	0.000449698	0	0	0.0851857	0.0242837	0	0.00244122	0.00321213	0	0.000706668	0.00154182	0	0.0025697	0	0	0	0	0	0	0.000578183	0	0	0.0122703	0	0
C107FC1.2	107	CRL	F	Chow	no	no	FC	0.00175692	0.680196	0.136138	0.0790612	0	0.0187404	0	0.00621678	0	0	0.00099108	0.000225246	0	0	0.0108118	0	0.00144157	0	0	0	0.0430669	0.00855933	0	0.00193711	0	0	0.00049554	0	0	0.000675737	0	0.000540589	0	0	0	0	0	0	0	0.0022975	0	0
C107FC1.3	107	CRL	F	Chow	no	no	FC	0.00155511	0.641483	0.0964816	0.0979071	0	0.0699151	0	0.0127001	0	0	0.00136072	0	0	0	0.0121169	0	0.0016847	0	0	0	0.0415992	0.00635003	0	0.00200868	0	0	0	0	0	0	0	0	0	0	0	0	0	0	0	0.00421175	0	0
C107FC1.4	107	CRL	F	Chow	no	no	FC	0.00367922	0.701734	0.0252557	0.12341	0	0.0228236	0	0.00748316	0	0	0.00268147	0	0	0	0.0080444	0	0.00261911	0.000623597	0	0	0.0405338	0.0140933	0	0.00236967	0.00268147	0	0.00205787	0.0198927	0	0.000873036	0.00137191	0.00236967	0	0	0	0	0.000810676	0.000685957	0	0.00492642	0.000997755	0
C107FC1.5	107	CRL	F	Chow	no	no	FC	0.00146602	0.465197	0.0371782	0.123791	0	0.0107899	0	0.0031666	0.00175922	0	0.00258019	0	0.00111417	0	0.00738873	0	0.00756465	0.000996892	0	0	0.131766	0.0774057	0	0.00375301	0.0163608	0	0.0136046	0.0402275	0	0.00193514	0	0.00944115	0	0	0	0	0.00111417	0.000762329	0	0.00908931	0.00363572	0
C107FC2.1	107	CRL	F	Chow	yes	no	FC	0.000437661	0.289513	0.0142787	0.239072	0	0.0112151	0	0.00536134	0.00634608	0	0.00497839	0.00186006	0	0	0.00607254	0.000656491	0.00940971	0.0102303	0	0	0.140927	0.0514251	0.0244543	0.00661962	0.009355	0	0.0308551	0.0888998	0	0.00268067	0	0.0124733	0	0	0	0	0	0.00136769	0	0	0.00235243	0
C107FC2.2	107	CRL	F	Chow	yes	no	FC	0.000677465	0.416271	0.00911498	0.228675	0	0.00739053	0	0.00966927	0.00505019	0.000615877	0.0025251	0.00474226	0	0	0.00640512	0.000431114	0.0115169	0.0117017	0	0	0.158835	0.0445279	0.00363368	0.0065283	0.00800641	0	0.00357209	0.00283304	0	0.0161976	0	0.010901	0	0	0	0	0	0.000492702	0	0	0.000677465	0
C107FC2.3	107	CRL	F	Chow	yes	no	FC	0.00260951	0.449643	0.00882262	0.154085	0	0.0377136	0	0.0238583	0.00416278	0.000683442	0.00465983	0.00534327	0	0	0.00540541	0.00111836	0.00950606	0.00540541	0	0	0.156135	0.0231128	0.00602672	0.00615098	0.00757999	0	0.00136688	0.00540541	0	0.00844983	0	0.0269028	0	0	0	0	0	0.00118049	0	0	0.00105623	0
C107FC2.4	107	CRL	F	Chow	yes	no	FC	0	0.651274	0.00610755	0.136899	0	0.0275585	0	0.0155668	0.00625652	0.000893788	0.0025324	0.00186206	0	0	0.00893788	0	0.00841651	0.0050648	0	0	0.0577983	0.0239833	0.00141516	0.00573514	0.00461791	0	0.0012662	0.00364964	0	0.00364964	0	0.00402205	0	0	0	0	0	0.00156413	0	0	0	0
C107FC2.5	107	CRL	F	Chow	yes	no	FC	0.0018502	0.398622	0.00842159	0.237336	0	0.019778	0	0.0111012	0.00733699	0.0003828	0.00593339	0.000701799	0	0	0.00912339	0	0.0182468	0.0033814	0	0	0.150313	0.0517417	0.00580579	0.002552	0.0110374	0	0.0021054	0.0036366	0	0.0122496	0	0.0139722	0	0	0	0	0	0.000829399	0	0	0.000765599	0
C107FC3.1	107	CRL	F	Western	no	no	FC	0.00712096	0.0939571	0.000989022	0.04955	0	0.342894	0.00286816	0.000296707	0.0389675	0.00346158	0.0734843	0.0224508	0	0.0102858	0.00870339	0.00148353	0.0294729	0.0101869	0	0	0.0479676	0.00751657	0.0371872	0.0104836	0.0358026	0	0.0480665	0.00573633	0	0.00197804	0	0.047572	0.00504401	0.00949461	0	0.00296707	0	0.00385719	0	0	0.00346158	0
C107FC3.2	107	CRL	F	Western	no	no	FC	0.00880633	0.0947368	0.00550396	0.0606123	0	0.278982	0.00151359	0	0.115927	0.00199518	0.0452012	0.000894393	0	0.00282078	0.00784314	0	0.0315789	0.0155487	0	0	0.0214654	0.0143103	0.0869625	0.00976952	0.0331613	0	0	0.00591675	0	0.00103199	0.00110079	0.0957688	0.00171999	0.00784314	0	0.00165119	0	0.00818713	0	0	0.00564155	0
C107FC3.3	107	CRL	F	Western	no	no	FC	0.367019	0.0911804	0.0088512	0.0841242	0	0.234918	0.00108663	0.000275096	0.0217807	0.00163682	0.00706308	0.00616902	0.000103161	0.0182526	0.00191191	0.000894061	0.014133	0.00742758	0	0	0.0247036	0.00546752	0.0156186	0.00419521	0.0125856	0.00185002	0.000268218	0.00047454	0	0.00508927	0.000440153	0.0255633	0.000969712	0.00321862	0	0.00140299	0	0.00226954	0	0.000144425	0.00492421	0
C107FC3.4	107	CRL	F	Western	no	no	FC	0.411746	0.0124193	0.0118917	0.0620967	0	0.144243	0.000974066	0.00142051	0.0840943	0.000771135	0.0380697	0.0212265	0	0.00263809	0.00316571	0	0.0132716	0.0055197	0	0	0.00848249	0.00860425	0.022647	0.00982183	0.0136369	0.000771135	0.000405861	0.0588092	0	0	0	0.0273956	0.00227282	0.00539795	0	0.00125817	0	0.00568205	0	0	0.000974066	0
C107FC3.5	107	CRL	F	Western	no	no	FC	0.0509498	0.0676876	0.0181613	0.115741	0	0.352525	0.000834438	0.00132528	0.0454523	0.00117803	0.00230697	0.0679821	0	0.0393167	0.0361262	0.00363226	0.00957149	0.00716635	0	0	0.0589506	0.00441761	0.00790262	0.00623374	0.0142836	0.000883522	0.00878614	0	0	0.0113876	0	0.0402003	0.00176704	0.00284691	0	0.00166888	0	0.00431944	0	0	0.00215972	0
C107FC4.1	107	CRL	F	Western	yes	no	FC	0.153625	0.0717275	0.0294891	0.102141	0	0.334453	0.00111922	0.0229197	0.0585888	0.00340633	0	0.00812652	0	0	0.0198054	0	0.0254015	0.00807786	0	0	0.0232117	0.000437956	0	0.0112895	0.0153771	0	0.0122141	0	0	0.000924574	0	0.0096837	0	0	0	0	0	0.00189781	0	0	0	0
C107FC4.2	107	CRL	F	Western	yes	no	FC	0.364543	0.0394455	0.00316148	0.148589	0	0.0927529	0	0.0193093	0.0809825	0.0016537	0	0.0111868	0	0	0.0251459	0	0.0243191	0.00262646	0	0	0.0839008	0	0	0.00783074	0.0228113	0	0.0121109	0	0	0.00423152	0	0.00588521	0	0	0	0	0	0.00179961	0	0	0	0
C107FC4.3	107	CRL	F	Western	yes	no	FC	0.312592	0.0537558	0.021645	0.0801104	0	0.279815	0.00104657	0.025974	0.035298	0.00152229	0	0.00608915	0	0	0.0185053	0	0.0397222	0.00646972	0	0	0.0156986	0.00218829	0	0.0100376	0.0228343	0	0	0	0	0.000808715	0	0.00475715	0	0	0	0	0	0.001665	0	9.5143e-05	0.00185529	0
C107FC4.4	107	CRL	F	Western	yes	no	FC	0.299333	0.0483794	0.000953289	0.132745	0	0.334128	0	0.0403956	0.0352717	0	0	0.00631554	0	0	0.017755	0	0.0126311	0.00226406	0	0	0.0238322	0	0	0.00417064	0.00619638	0	0	0	0	0	0	0	0	0	0	0	0	0	0	0	0	0
C107FC4.5	107	CRL	F	Western	yes	no	FC	0.120071	0.0737072	0.00208044	0.177531	0	0.277393	0.00079255	0.0261542	0.0509213	0.00435903	0	0.00148603	0	0	0.0297206	0	0.0347731	0.0142659	0	0	0.0464632	0.00465623	0	0.00822271	0.0308104	0	0.00970874	0	0	0.0107985	0	0.00772736	0	0	0	0	0	0.00307113	0	0	0	0
C23FC1.2	23	CRL	F	Chow	no	no	FC	0.00208919	0.585205	0.0934203	0.0668799	0	0.0214078	0	0.00704135	0.00211498	0.000464265	0.00386887	0	0.000283717	0	0.00858889	0	0.005468	0.000670604	0	0	0.11978	0.0301256	0.000644812	0.00626757	0.00275979	0	0.00278559	0.00265662	0	0.00100591	0	0.00879523	0	0	0	0	0.000335302	0.000386887	0	0.000696397	0	0
C23FC1.3	23	CRL	F	Chow	no	no	FC	0.00597895	0.157023	0.0632611	0.0695983	0	0.0100292	0	0.0015154	0.00490439	0.000578608	0.00314102	0	0	0	0.0101394	0	0.0142723	0.00121232	0	0	0.238552	0.0716647	0.000275528	0.0106354	0.00322367	0	0.0126743	0.217419	0	0.00278283	0	0.0314377	0	0	0	0	0	0.00115722	0	0.000523503	0.00713617	0
C23FC1.4	23	CRL	F	Chow	no	no	FC	0.0206901	0.255646	0.0821293	0.114182	0	0.0150793	0	0.00420816	0.00483939	0	0.00126245	0	0	0	0.0192173	0	0.0101697	0.00140272	0	0	0.259223	0.0307196	0	0.0122738	0.00638238	0	0.00119231	0.0635433	0	0.00161313	0	0.0197784	0	0	0	0	0.000841633	0	0	0	0.00266517	0
C23FC1.5	23	CRL	F	Chow	no	no	FC	0.00154671	0.678052	0.0485152	0.0745257	0	0.0193854	0	0.0111879	0.00123737	0.000206228	0.00381522	0	0.000489792	0	0.00812023	0	0.00608373	0.000412456	0	0	0.101078	0.00721798	0	0.00464013	0.00278408	0.000283564	0.00216539	0.0031192	0	0.00234584	0	0.00329965	0	0	0	0	0.000257785	0	0	0	0	0
C23FC2.1	23	CRL	F	Chow	no	no	FC	0.297622	0.247264	0.00785451	0.19457	0	0.0569157	0	0.0211341	0.00726484	0	0.00316068	0	0	0	0.0297198	0	0.0165582	0.00339655	0	0	0.038164	0.018681	0	0.00561374	0.00214643	0	0.00207567	0.00761864	0	0.00334937	0	0.00941127	0	0	0	0	0	0.00122653	0	0	0.00016511	0.000542504
C23FC2.2	23	CRL	F	Chow	yes	no	FC	0.0114851	0.620452	0.0546182	0.098999	0	0.02263	0	0.0115135	0.00348808	0.000255225	0.00459405	0	0	0	0.0203613	0	0.0100956	0.00153135	0	0	0.0402972	0.0229703	0	0.00260897	0.00411196	0	0.00876273	0.00289255	0	0.00232538	0	0.00405524	0	0	0	0	0	0	0	0	0.000397017	0
C23FC2.4	23	CRL	F	Western	no	no	FC	0.0320921	0.653406	0.054543	0.0824374	0	0.0164929	0	0.0154367	0.00352065	0	0.00528097	0	0	0	0.0126743	0	0.00779959	0.000758294	0	0	0.0444956	0.0201219	0	0.00289777	0.0025457	0	0.00533514	0.001652	0	0.00105619	0	0.0036019	0	0	0	0	0	0	0	0	0	0
C23FC2.5	23	CRL	F	Western	no	no	FC	0.023725	0.61449	0.0401521	0.0999778	0	0.0346024	0	0.0218381	0.00499473	0.000194239	0.00729785	0	0	0	0.0304123	0	0.0081858	0.000943449	0	0.00130418	0.0463955	0.0269715	0	0.0017759	0.0018314	0	0.00382929	0.000665964	0	0.00110994	0	0.00396803	0	0	0	0	0	0	0	0	0	0
C23FC3.4	23	CRL	F	Western	no	no	FC	0.132213	0.0403302	0.036203	0.0451814	0	0.163855	0	0.00912316	0.159076	0.00101368	0.0539425	0.0545218	0	0.0108609	0.042792	0	0.0141192	0.00796467	0	0	0.00289624	0.0102093	0.0552458	0.025849	0.0047788	0.00260662	0.0110781	0.0175947	0	0	0.00419955	0.0291072	0.00984722	0	0	0.00195496	0	0.00376511	0	0.000651654	0.00383752	0
C23FC3.5	23	CRL	F	Western	no	no	FC	0.265	0.0468223	0.0207146	0.0524606	0	0.12919	0.00208372	0.00245143	0.181406	0.00177729	0.0246982	0.049335	0	0.00631243	0.0139732	0	0.00913158	0.00533186	0	0	0.00759944	0.0110927	0.0293559	0.01716	0.002145	0.000612858	0.0106024	0.0212662	0	0.000306429	0.000612858	0.0358522	0.00661886	0	0	0.00122572	0	0.00324815	0	0.000919287	0.00606729	0
C23FC4.1	23	CRL	F	Western	no	no	FC	0.378152	0.045944	0.0288721	0.102788	0	0.196852	0.000675371	0.0457189	0.0419293	0	0	0	0	0	0.0417042	0	0.00909875	0	0	0	0.0287033	0	0	0.019961	0	0	0	0	0	0.000919256	0	0.00187603	0	0	0	0	0	0.00056281	0	0	0.000375206	0.00213868
C23FC4.3	23	CRL	F	Western	yes	no	FC	0.50904	0.0762595	0.00279671	0.072478	0	0.186001	0.000787805	0.0422657	0.0172923	0	0	0	0	0	0.0374601	0	0.00323	0	0	0	0.00145744	0	0	0.0190649	0	0	0	0	0	0.000393902	0	0.00106354	0	0	0	0	0	0.00110293	0	0	0	0.00114232
C23FC4.4	23	CRL	F	Western	yes	no	FC	0.616825	0.0119445	0.00199888	0.0800283	0	0.151647	0.000438778	0.0325671	0.00858055	0	0	0	0	0	0.0228652	0	0.00531409	0.000390025	0	0	0.00441216	0	0	0.0326402	0	0	0	0	0	0.000341272	0	0.000511908	0	0	0	0	0	0.000438778	0	0	0.000633791	0.000999439
C23FC4.5	23	CRL	F	Western	yes	no	FC	0.301377	0.0433663	0.00276881	0.117384	0	0.271785	0	0.0247959	0.00620778	0	0.00567871	0	0	0	0.0343897	0	0.0158898	0.00100524	0	0	0.0393983	0	0	0.0278645	0.00516728	0	0	0	0	0.000335079	0	0.00432076	0	0	0	0	0	0.00195757	0	0	0.00298044	0.000599616
C25FC1.1	25	CRL	F	Chow	no	no	FC	0.00189257	0.541497	0.109491	0.0690788	0	0.0199276	0	0.00957417	0.00372947	0	0.00734762	0.000723629	0.000278319	0	0.0138603	0	0.00578903	0	0	0	0.115836	0.0544392	0.00144726	0.00795992	0.000890621	0	0.00172558	0.000667965	0	0.00111328	0	0.00556638	0	0	0	0	0	0	0	0	0	0
C25FC1.3	25	CRL	F	Chow	no	no	FC	0.0619677	0.340969	0.0798825	0.0863436	0	0.0281938	0	0.0061674	0.0246696	0.00381791	0.0167401	0.0111601	0.00293686	0	0.0132159	0	0.014978	0.00352423	0	0	0.0387665	0.117474	0.0143906	0.0190896	0.00763583	0	0.00998532	0.0267254	0	0.00234949	0	0.0164464	0	0	0	0	0	0.0020558	0	0	0.00469897	0
C25FC1.4	25	CRL	F	Chow	no	no	FC	0	0.425088	0.131723	0.117885	0	0.020196	0	0.00688159	0.00471239	0.000822799	0.0027676	0	0.000598399	0	0.00837759	0	0.00605879	0.0030668	0	0	0.112948	0.0647019	0	0.00822799	0.0038148	0	0.0039644	0.0282744	0	0.0014212	0	0.015334	0	0	0	0	0.000747999	0.0021692	0	0	0.000972399	0
C25FC1.5	25	CRL	F	Chow	no	no	FC	0.00188501	0.48598	0.110686	0.0750471	0	0.0157281	0	0.00541942	0.00854147	0.00129595	0.00247408	0	0	0	0.00565504	0	0.00329877	0.00141376	0	0	0.0822337	0.0579642	0.000412347	0.0139609	0.00329877	0	0.0138431	0.0282163	0	0.00253299	0	0.00960179	0	0	0	0	0.000765787	0.00406456	0	0	0.00200283	0
C25FC2.1	25	CRL	F	Chow	yes	no	FC	0.443321	0.238599	0.00248746	0.198721	0	0.0247167	0	0.0291783	0	0	0	0	0	0	0.0202156	0	0.00525131	0	0	0.00102657	0.00738342	0.00150038	0	0.00114502	0	0	0	0.00225056	0	0.00450113	0	0.0150432	0	0	0	0	0	0.000118451	0	0	0	0
C25FC2.2	25	CRL	F	Chow	yes	no	FC	0.423572	0.253103	0.000493452	0.195407	0	0.0382236	0	0.0361738	0.00633896	0	0	0	0	0	0.0135889	0	0.00349212	0.00444107	0	0	0.00470678	0	0	0.00353008	0	0	0	0.00182198	0	0.00371987	0	0.00478269	0	0	0	0	0	0	0	0	0	0
C25FC2.3	25	CRL	F	Chow	yes	no	FC	0.345057	0.276171	0.00168919	0.15485	0	0.0217975	0	0.0224685	0.00150407	0	0	0	0.000439652	0	0.0218669	0	0.00946409	0.00529896	0	0	0.00775176	0.0135829	0	0.0044428	0	0	0	0.033992	0	0.00557664	0	0.0657858	0	0	0	0	0	0.00168919	0	0	0.000995002	0
C25FC2.4	25	CRL	F	Chow	yes	no	FC	0.473318	0.294087	0.00304838	0.13875	0	0.0235676	0	0.0298282	0.000163891	0	0	0	0	0	0.0137669	0	0.0022617	0.00095057	0	0	0.0084568	0	0	0.000393339	0	0	0	0.0027206	0	0.00242559	0	0.00478563	0	0	0	0	0	0	0	0	0	0
C25FC2.5	25	CRL	F	Chow	yes	no	FC	0.378205	0.270008	0.000581914	0.227412	0	0.0149746	0	0.0235869	0.00120262	0	0	0	0	0	0.0316561	0	0.00349148	0.00453893	0	0	0.00830197	0.00772006	0	0.000310354	0	0	0	0.0067502	0	0.00659503	0	0.00962098	0	0	0	0	0	0	0	0	0	0
C25FC3.1	25	CRL	F	Western	no	no	FC	0.0632514	0.0625	0.049476	0.0506127	0	0.315544	0.00435419	0.0165113	0.101938	0	0.0185535	0.114326	0	0.0232545	0.00689735	0	0.012947	0.00855425	0	7.70654e-05	0.00670469	0.00240829	0.0105965	0.013602	0.000616523	0.00236976	0.00720561	0.00109818	0	0.00138718	0.00134864	0.0479732	0.00868912	0	0	0.00202297	0	0.00446979	0	0.000288995	0.00221563	0
C25FC3.2	25	CRL	F	Western	no	no	FC	0.0007788	0.0653372	0.00559506	0.121206	0	0.386633	0.0015576	0.0168877	0.0918164	0.000594348	0.0282008	0.0275449	0	0.0102679	0.00901769	0	0.0109852	0.00836186	0	0	0.0142234	0.00219294	0.00631238	0.00979649	0.00373004	0.000450884	0.0277089	0.00151661	0	0	0.00131166	0.0929437	0.00385301	0	0	0.000327916	0	0.00569754	0	0	0.00887422	0
C25FC3.3	25	CRL	F	Western	no	no	FC	0.235861	0.0745273	0.0202677	0.073805	0	0.319609	0	0.00760569	0.0675165	0.000934778	0.0050563	0.0339069	0	0.0121521	0.012832	0	0.014574	0.00701083	0	0	0.0121096	0.00199703	0.00981517	0.00667092	0.00446144	0.00148715	0.00667092	0	0	0.00407903	0.000722328	0.0259188	0.0042065	0	0	0.00225197	0	0.00186956	0	0	0.00140217	0
C25FC3.4	25	CRL	F	Western	no	no	FC	0.148483	0.0802732	0.00850577	0.143453	0	0.308702	0.00838309	0.030588	0.0380306	0.000817862	0.0242087	0.0313241	0	0.0125133	0.0403206	0	0.02335	0.0053161	0	0	0.013372	0.00151304	0.00519342	0.00642022	0.0104686	0.000572503	0.00053161	0	0	0.000736076	0.00339413	0.0175431	0.00498896	0	0	0.00159483	0	0.0035577	0	0.00155394	0.000858755	0
C25FC3.5	25	CRL	F	Western	no	no	FC	0.178275	0.0257559	0.0783315	0.0145577	0	0.108343	0.00201568	0.00134378	0.16187	0.000503919	0.00358343	0.241601	0	0.0522396	0.00419933	0.000783875	0.00783875	0.00475924	0	0	0.00593505	0.00543113	0.0135498	0.0100224	0.00307951	0.0037514	0.00397536	0	0	0.00324748	0	0.0283315	0.00279955	0	0	0.00106383	0	0.00481523	0	0.000615901	0.00419933	0
C25FC4.1	25	CRL	F	Western	yes	no	FC	0.000612534	0.0325026	0.00750354	0.168983	0	0.482524	0.000842234	0.113051	0	0	0	0	0.0264921	0	0.0985414	0	0.000497684	0	0	0	0.0254967	0	0	0.0004594	0	0	0	0	0	0.0027564	0	0	0	0	0	0	0	0	0	0	0	0
C25FC4.2	25	CRL	F	Western	yes	no	FC	0.000891121	0.0073315	0.00571128	0.217474	0	0.404002	0	0.0929601	0	0	0	0	0.0309462	0	0.182396	0	0	0	0	0	0.0344297	0	0	0	0	0	0	0	0	0	0	0	0	0	0	0	0	0	0	0	0	0
C25FC4.3	25	CRL	F	Western	yes	no	FC	0.000994081	0.0351543	0.0183453	0.25697	0	0.323257	0	0.0888347	0	0	0	0	0.00989562	0	0.193484	0	0.00162668	0	0	0	0.0107993	0	0	0	0	0	0	0	0	0.000451855	0	0	0	0	0	0	0	0	0	0	0	0
C25FC4.4	25	CRL	F	Western	yes	no	FC	0.000725093	0.0147919	0	0.209359	0	0.520907	0.000773433	0.0814521	0	0	0	0	0.00406052	0	0.0890414	0	0.00744429	0	0	0	0.049403	0	0	0	0	0	0	0	0	0.0018369	0	0	0	0	0	0	0	0	0	0	0	0
C25FC4.5	25	CRL	F	Western	yes	no	FC	0.00126176	0.0362468	0.00361321	0.286534	0	0.313317	0.00160587	0.0594173	0	0	0	0	0.0302248	0	0.146823	0	0.0012044	0	0	0	0.0472012	0	0	0	0	0	0	0	0	0.00154852	0	0.00154852	0	0	0	0	0	0	0	0	0	0
C2FC1.1	2	CRL	F	Chow	no	no	FC	0.219083	0.348908	0.0125737	0.100693	0	0.0106075	0	0.00719238	0.00481217	0.00476043	0.00382904	0	0	0.000517438	0.00921039	0	0.0188865	0.00377729	0	0	0.0209562	0.0363241	0	0.000879644	0.0339439	0	0.00657146	0.0158336	0	0.00615751	0	0.0693366	0	0	0	0	0.00196626	0.000724413	0	0	0.0008279	0
C2FC1.2	2	CRL	F	Chow	no	no	FC	0.00335043	0.554803	0.0470427	0.168957	0	0.0230427	0	0.00923077	0	0	0.00437607	0	0	0	0.0122393	0	0.00519658	0.00410256	0	0	0.107214	0.00909402	0	0.00300855	0.0065641	0	0.00499145	0.00328205	0	0	0.00116239	0.0014359	0	0	0	0	0	0	0	0	0	0
C2FC1.4	2	CRL	F	Chow	no	no	FC	0.283428	0.337581	0.00676918	0.119171	0	0.02177	0	0.0373976	0.0490557	0	0.00288317	0	0.000584991	0	0.0374394	0	0.00522313	0	0	0	0.00438743	0	0	0.0218954	0.0185944	0	0	0.00108641	0	0.00246532	0	0.0061424	0	0	0	0	0	0	0	0	0	0
C2FC2.1	2	CRL	F	Chow	yes	no	FC	0.21725	0.416017	0.000483179	0.1034	0	0.0372652	0	0.0186628	0.0547805	0	0.00398623	0	0	0	0.0315275	0	0.0211391	0	0	0	0.0136498	0.00616054	0	0.0111131	0.0070665	0	0	0.00259709	0	0.00320106	0	0.0134082	0	0	0	0	0	0	0	0	0	0
C2FC2.2	2	CRL	F	Chow	yes	no	FC	0.209594	0.397478	0.00150198	0.089345	0	0.0425561	0	0.0209822	0.0503391	0	0.00318602	0	0.000728233	0	0.0536161	0	0.0115607	0	0	0	0.00887534	0	0	0.010878	0.0146102	0	0	0.00377771	0	0.00423285	0	0.0233034	0	0	0	0	0	0	0	0	0	0
C2FC2.3	2	CRL	F	Chow	yes	no	FC	0.219303	0.326409	0.00329083	0.12608	0	0.0388215	0	0.0150144	0.123149	0	0.00221102	0	0.000874126	0	0.0334739	0	0.0120321	0	0	0	0.00997532	0	0	0.0115693	0.0204648	0	0	0.0013369	0	0.00575895	0	0.0126491	0	0	0	0	0	0	0	0	0	0
C2FC2.4	2	CRL	F	Chow	yes	no	FC	0.237916	0.314879	0.0137004	0.171076	0	0.00421747	0	0.00820489	0.00319505	0.00370626	0.00347622	0	0	0	0.00943179	0	0.0100197	0.00649234	0	0	0.0344299	0.0495105	0	0.00830713	0.0290111	0	0.00345066	0.00856274	0	0.00171255	0.000383406	0.0137771	0	0	0	0	0	0.00253048	0	0	0.00181479	0
C2FC2.5	2	CRL	F	Chow	yes	no	FC	0.220263	0.372674	0.00879385	0.1015	0	0.0317967	0	0.0162918	0.0312876	0	0.00435064	0	0.000601685	0	0.0574377	0	0.0123114	0	0	0	0.00916412	0	0	0.0100898	0.0189299	0	0	0.00513746	0	0.00416551	0	0.0405443	0	0	0	0	0	0	0	0	0	0
C2FC3.1	2	CRL	F	Western	no	no	FC	0.496497	0.1026	0.0434946	0.0619269	0	0.0590116	0.00126957	0.0149527	0.0766446	0	0.00832275	0	0	0	0.0461748	0	0.00987445	0	0	0	0.00404382	0	0	0.0165985	0.00493723	0	0	0.00573659	0	0	0	0.00912211	0	0	0	0	0	0	0	0	0	0
C2FC3.2	2	CRL	F	Western	no	no	FC	0.0978699	0.310725	0.0181751	0.0476897	0.00211954	0.102692	0.000794828	0.00143069	0.0133001	0	0.0027554	0	0	0.0126643	0.00752437	0.00789529	0.0117105	0.00572276	0	0.00211954	0.0391056	0.0447223	0.00254345	0.00837219	0.0235799	0	0.0270242	0.00408012	0	0.00254345	0.000158966	0.0962272	0.000635863	0	0.00397414	0.00455702	0.00259644	0.00667656	0.00768334	0.0169563	0.0111276	0
C2FC3.3	2	CRL	F	Western	no	no	FC	0.460831	0.146859	0.0180173	0.0430564	0	0.0377901	0.000424391	0.0133876	0.0542256	0	0.00713748	0	0	0	0.0506954	0	0.0197535	0	0	0	0.00509269	0.000636586	0	0.0164162	0.0168213	0	0	0.00518914	0	0.000327938	0	0.0382916	0	0	0	0	0	0	0	0	0.000598005	0
C2FC3.4	2	CRL	F	Western	no	no	FC	0.637548	0.0819495	0.0045344	0.0461848	0	0.0161857	0.00207201	0.00279271	0.0193388	0	0.0239933	0	0.000270262	0	0.0519804	0	0.00369358	0	0	0	0.00534518	0.00477463	0	0.00900874	0.00351341	0	0	0.0207201	0	0	0	0.0356446	0	0	0	0	0	0.000660641	0	0	0	0
C2FC4.1	2	CRL	F	Western	yes	no	FC	0.0964126	0.295504	0.0171898	0.0764057	0	0.038519	0	0.00235713	0.0158675	0.000689893	0.000402438	0	0	0	0.0298954	0	0.00718639	0.00379441	0	0	0.019662	0.0175348	0	0.00994596	0.0100609	0	0	0.0334598	0	0.000344947	0.00120731	0.0948603	0	0	0	0	0	0.000804875	0	0	0.0170749	0
C2FC4.2	2	CRL	F	Western	yes	no	FC	0.0529311	0.27303	0.00466376	0.0242967	0	0	0.00200592	0.00025074	0.0288351	0.0698059	0.00850008	0	0	0	0.0177022	0	0.0124367	0.00541598	0	0	0.0534577	0.0375107	0.0201344	0.0195075	0.0114839	0	0.0512512	0.0779048	0	0	0	0.0675994	0.00290858	0.00112833	0	0.0012537	0.00208114	0.00809889	0.00536583	0.0011534	0.0256757	0
C2FC4.3	2	CRL	F	Western	yes	no	FC	0.62884	0.0731201	0.0150095	0.0986918	0	0.0156024	0	0.00555906	0	0.00211244	0.00548493	0	0	0	0.0311307	0	0.00322425	0.00192714	0	0	0.0247563	0.0132306	0	0.00730089	0.00452137	0	0	0.000592966	0	0	0.000926509	0.0146388	0	0	0	0	0	0.000518845	0	0	0.00185302	0
C2FC4.4	2	CRL	F	Western	yes	no	FC	0.609701	0.073774	0.00792466	0.0621535	0	0.0500711	0.000568586	0.0122601	0.0436034	0	0.00856432	0	0	0	0.0235963	0	0.0144989	0	0	0	0.00447761	0	0	0.0180526	0.0116915	0	0	0.00589908	0	0	0	0.0114072	0	0	0	0	0	0	0	0	0	0
C2FC4.5	2	CRL	F	Western	yes	no	FC	0.0978703	0.17552	0.0134003	0.0404403	0	0.00933238	0.00179469	0.00335008	0.00693946	0.000837521	0.00370902	0	0	0	0.0147164	0.000598229	0.00658052	0	0	0	0.0396028	0.00849486	0	0.011486	0.0154343	0	0.000837521	0.4933	0	0.000598229	0	0.0116056	0	0	0.000598229	0	0	0	0	0.00179469	0.0041876	0
C4FC1.1	4	CRL	F	Chow	no	no	FC	0.0579571	0.611414	0.103593	0.0989783	0	0.0426945	0	0.0096088	0.00172401	0.000202824	0.00499455	0	0	0	0.00887356	0	0.000735238	0	0	0	0.0159724	0.00471567	0	0.000380296	0.000684532	0	0	0.000304236	0	0.00200289	0.000938063	0.00580585	0	0	0	0	0.000557767	0	0	0	0	0
C4FC1.2	4	CRL	F	Chow	no	no	FC	0.00703896	0.496028	0.222092	0.0912729	0	0.0668847	0	0.00978445	0	0	0.00219055	0	0	0	0.0100181	0	0.00166482	0	0	0	0.0139319	0.000204451	0	0.00327122	0.000876219	0.000642561	0.00230738	0.00248262	0	0.000350488	0.0019861	0.00689293	0	0	0	0	0	0	0	0	0	0
C4FC1.3	4	CRL	F	Chow	no	no	FC	0.228741	0.32581	0.0832018	0.121133	0	0.0267526	0	0.0131416	0.0241925	0	0.0163843	0	0	0	0.0265392	0	0.00516278	0	0	0	0.0366514	0.00533345	0	0.00435209	0.00345607	0	0	0.0145923	0	0.0014507	0	0.0517131	0	0	0	0	0	0.000341341	0	0	0	0
C4FC1.4	4	CRL	F	Chow	no	no	FC	0.268515	0.344569	0.0296387	0.150766	0	0.0362422	0	0.0253004	0.0369332	0	0.00410796	0	0	0	0.0365493	0	0.00948286	0	0	0	0.00836949	0	0	0.00403117	0.00990517	0	0	0.00138212	0	0.00357047	0	0.00602757	0	0	0	0	0	0	0	0	0	0
C4FC1.5	4	CRL	F	Chow	no	no	FC	0.0410546	0.576042	0.0453426	0.140042	0	0.0270048	0	0.00857586	0.00291944	0	0.0405985	0	0	0	0.0264574	0	0.00282821	0	0	0	0.047076	0.00821093	0	0	0	0	0.00136849	0.00072986	0	0.00483533	0	0.00428793	0	0	0	0	0	0	0	0	0	0
C4FC2.1	4	CRL	F	Chow	yes	no	FC	0.0251003	0.0740701	0.00230131	0.525127	0	0.0943538	0.000749264	0.0816163	0.0138079	0	0	0	0.052609	0.000642226	0.0448488	0.000909821	0.0260637	0	0	0	0.00048167	0.0011239	0	0.00487022	0	0	0	0.00315761	0	0.0154134	0	0.00230131	0	0	0.000214075	0	0	0	0.000909821	0.00107038	0	0
C4FC3.1	4	CRL	F	Western	no	no	FC	0.556776	0.0122451	0.0473556	0.0535459	0	0.0627539	0.0023407	0.00980771	0.0339111	0	0.0300422	0.00162495	0	0	0.107014	0.000193446	0.00619027	0	0	0	0.00185708	0	0	0.026831	0.00330793	0	0	0.000309514	0	0.000212791	0	0.00450729	0	0	0	0	0	0	0	0	0	0
C4FC3.2	4	CRL	F	Western	no	no	FC	0.287896	0.167983	0.028182	0.0904828	0	0.158697	0.000993301	0.0035112	0.000739201	0.0004389	0.00607531	0	0	0	0.0495264	0.0003234	0.0044814	0.0044121	0	0	0.0505891	0.000854701	0	0.003465	0.0047817	0.0003234	0.0111573	0.000646801	0	0.00602911	0.000623701	0.0154077	0.000462	0	0	0.00665281	0.0011088	0.0016632	0.0020097	0.013629	0.000877801	0
C4FC3.3	4	CRL	F	Western	no	no	FC	0.500857	0.0296605	0.0124776	0.119709	0	0.106526	0.000571494	0.0148969	0.0151827	0	0.00771517	0	0	0	0.114966	0	0.0045148	0	0	0	0.0117347	0.00140968	0	0.0224788	0.00219073	0	0	0.000171448	0	0.00173353	0	0.000628643	0	0	0	0	0	0	0	0	0.000228598	0
C4FC3.4	4	CRL	F	Western	no	no	FC	0.303032	0.0237634	0.00297841	0.150346	0	0.223253	0	0.00867993	0.00685034	0.00238273	0.0234869	0.00355281	0	0	0.129944	0	0.00768003	0.00136156	0	0	0.0197426	0.0114881	0	0.00746729	0.00410595	0	0.00470163	0.00874375	0	0.000659504	0	0.00255292	0.00221253	0	0	0	0	0.00259547	0	0	0.00259547	0.00321242
C4FC3.5	4	CRL	F	Western	no	no	FC	0.417138	0.0337258	0.00941081	0.0969899	0	0.130198	0.000562848	0.000630389	0.010604	0.00130581	0.0125402	0.00254407	0	0	0.135286	0.000833014	0.00772227	0.00556093	0	0	0.0531103	0.0139586	0	0.00198122	0.0130355	0	0.000765473	0.000382736	0	0.00218385	0	0.0198573	0	0	0	0	0	0.00632641	0	0	0.00166603	0
C4FC4.1	4	CRL	F	Western	yes	no	FC	0.000809662	0.0389312	0.000202415	0.478263	0	0.204305	0.00035985	0.126465	0.000427322	0	0	0	0.0488271	0	0.051436	0	0	0	0	0	0	0	0	0	0	0	0	0	0	0.0155635	0	0	0	0	0	0	0	0	0	0	0	0
C4FC4.2	4	CRL	F	Western	yes	no	FC	0.000837353	0.028202	0.0022776	0.764938	0	0.0977358	0.0005694	0.00187567	0.00120579	0	6.69882e-05	0	0.0363076	0	0.0103497	0	0	0	0	0	0.000301447	0	0	0.000301447	0	0	0	0	0	0.0512125	0	0.000301447	0	0	0	0	0	0	0	0	0	0
C4FC4.3	4	CRL	F	Western	yes	no	FC	0.000814158	0.0222822	0	0.360715	0	0.255388	0.00132836	0.108283	0.000642756	0	0	0	0.0256245	0	0.183485	0	0	0	0	0	0.000942709	0	0	0	0	0	0	0	0	0.0143549	0	0	0	0	0	0	0	0	0	0	0	0
C51FC1.1	51	CRL	F	Chow	no	no	FC	0.00372055	0.537885	0.156853	0.072403	0	0.0100986	0	0.00218508	0.00171263	0	0.00437016	0	0	0	0.0109845	0	0.00501978	0	0	0	0.0846277	0.0446465	0.000295281	0.00602374	0.00165358	0	0.00968523	0.00761826	0	0	0	0.00708675	0	0	0	0	0	0	0	0	0.00248036	0
C51FC1.2	51	CRL	F	Chow	no	no	FC	0.00150446	0.612429	0.123307	0.0862169	0	0.0285268	0	0.00891101	0.00173591	0	0.00561278	0	0	0	0.00786946	0	0.00364541	0	0	0	0.0440343	0.0388265	0	0.00358755	0.00243027	0	0.00543919	0.00115727	0	0.000578637	0.00133086	0.00167805	0	0	0	0	0	0.00121514	0	0	0	0
C51FC1.4	51	CRL	F	Chow	no	no	FC	0.00129752	0.775269	0.0281562	0.0517711	0	0.00376281	0	0.00246529	0	0	0.00259504	0	0	0	0.00531984	0	0.00544959	0	0	0	0.0681199	0.0329571	0	0.00207603	0	0	0.00220579	0.00986117	0	0	0	0.0032438	0	0	0	0	0	0	0	0	0.00155703	0
C51FC1.5	51	CRL	F	Chow	no	no	FC	0.00118732	0.545438	0.101196	0.113161	0	0.0110512	0	0.0033793	0	0	0.00219198	0	0	0	0.00547995	0	0.00474929	0	0	0	0.0825646	0.035711	0	0.0101379	0.00575395	0	0.00748927	0.0232898	0	0.00073066	0	0.00465796	0	0	0	0	0	0.00219198	0	0	0.00164399	0
C51FC2.1	51	CRL	F	Chow	yes	no	FC	0.359419	0.472523	0.0160958	0.0763603	0	0.00471494	0	0.0113267	0	0	0.00157165	0	0	0	0.00363104	0.00861695	0.00151745	0.0010297	0	0	0.0183178	0.00417299	0.00119228	0.00233037	0	0	0	0.00455235	0	0.000270973	0	0.00260134	0	0	0	0	0	0	0	0	0	0
C51FC2.2	51	CRL	F	Chow	yes	no	FC	0.0258051	0.630543	0.0285157	0.111406	0	0.0211428	0	0.00769815	0.00254798	0	0.0030901	0	0	0	0.0155589	0.00780657	0.00243955	0.00108425	0	0	0.0565434	0.0300878	0	0.00737287	0.0013011	0	0.0039575	0.00504174	0	0.000379486	0	0.00672232	0	0	0	0	0	0	0	0	0	0
C51FC2.3	51	CRL	F	Chow	yes	no	FC	0.0505415	0.446081	0.0574124	0.109817	0	0.0116455	0	0.00489111	0.00425061	0	0.0224176	0	0	0	0.0309771	0.0485618	0.00331897	0	0	0	0.0772097	0.0446023	0.00203796	0.00768604	0.000582276	0	0.00308606	0.00384302	0	0.000291138	0	0.0154303	0	0	0	0	0	0	0	0	0.00186328	0
C51FC2.4	51	CRL	F	Chow	yes	no	FC	0.402883	0.422348	0.0362423	0.0603884	0	0.00973259	0	0.0119108	0	0	0.00190017	0	0	0	0.0074153	0.0106132	0.00115864	0	0	0	0.0251193	0.0016221	0	0.00185383	0.000370765	0	0	0.0010196	0	0	0	0.000370765	0	0	0	0	0	0	0	0	0	0
C51FC2.5	51	CRL	F	Chow	yes	no	FC	0.00253075	0.468012	0.0485551	0.107881	0	0.0203637	0	0.00400212	0.00153022	0	0.00517921	0	0	0	0.010535	0.0416103	0.0114178	0	0	0	0.110058	0.0876346	0.00241304	0.0102407	0.00235419	0	0.00918133	0.00100053	0	0.000647402	0	0.0126538	0	0	0	0	0	0.000647402	0	0	0.00088282	0
C51FC3.1	51	CRL	F	Western	no	no	FC	0.00177732	0.0582502	0.0645568	0.0263158	0	0.328173	0.000974659	0	0.107098	0.00143332	0	0.0127279	0.000171999	0.0177732	0.00355464	0	0.0276918	0.0237931	0	0	0.0126706	0.00607728	0.00619195	0.0162825	0.044777	0.000458663	0.0377824	0	0	0.00126132	0.000917326	0.108244	0.00189198	0.00263731	0	0.00166265	0	0.00659328	0	0.0129572	0.00521729	0
C51FC3.2	51	CRL	F	Western	no	no	FC	0.53595	0.0126034	0.00183221	0.0694576	0	0.253567	0.00066626	0.0124368	0.0287047	0	0.00827272	0.00388651	0	0.00133252	0.0061629	0	0.00627394	0.0101605	0	0	0.00116595	0	0.00644051	0.000999389	0.00260952	0	0	0	0	0.000721781	0.00360891	0.0145467	0.000943868	0	0	0.00122148	0	0.00255399	0	0	0	0
C51FC3.3	51	CRL	F	Western	no	no	FC	0.00361228	0.137191	0.0693859	0.0387568	0	0.250376	0.00346177	0.000827815	0.0933925	0.00240819	0.00195665	0.029425	0	0.0206954	0.00602047	0	0.0227273	0.0263396	0	0	0.0437989	0.00609573	0.0200181	0.00737508	0.0413907	0.00173089	0.0243076	0.00203191	0	0.0163305	0	0.061183	0.00112884	0.00398856	0	0	0	0.00820289	0	0.00248344	0.00180614	0
C51FC3.4	51	CRL	F	Western	no	no	FC	0.0165905	0.0487916	0.0517962	0.0271718	0	0.513651	0.00209014	0.00509471	0.0589811	0.00228609	0	0.0331156	0	0.0167211	0.00293926	0	0.0296538	0.0161986	0	0	0.00587851	0.00261267	0.00209014	0.00679295	0.0295232	0.00222077	0.0261267	0.00182887	0	0.00261267	0.00476813	0.036904	0.00418027	0.00137165	0	0.0015676	0	0.00672763	0	0.00222077	0.00300457	0
C51FC3.5	51	CRL	F	Western	no	no	FC	0.00327232	0.0838048	0.0250693	0.0433167	0	0.366167	0.00366057	0.000942873	0.0810871	0.00116473	0.00698835	0.042152	0	0.0152524	0.0127011	0	0.0145868	0.0228508	0	0	0.0158625	0.00332779	0.0409318	0.0133111	0.0126456	0.0014975	0.0217415	0.00610094	0	0.00227399	0.00133111	0.0916805	0.0042152	0.00171936	0	0.000998336	0	0.00759845	0	0.0110372	0.00227399	0
C51FC4.1	51	CRL	F	Western	yes	no	FC	0.194724	0.108989	0.108109	0.0771861	0	0.232389	0.00175867	0.0235467	0.0543723	0.00146556	0	0.0285296	0	0	0.0228627	0	0.0191011	0.00556913	0	0	0.0211041	0.00180752	0	0.00762091	0.0127015	0	0.00464094	0	0	0.00258915	0	0.00791402	0	0	0	0	0	0.00107474	0	0	0	0
C51FC4.2	51	CRL	F	Western	yes	no	FC	0.210099	0.0527093	0.0390474	0.0701098	0	0.251685	0.00355396	0.0228469	0.0583403	0	0	0.0339241	0	0	0.0166159	0	0.038632	0.00553863	0	0	0.0176313	0.00346164	0	0.0110311	0.0197545	0	0.013385	0	0	0.00189237	0	0.0177236	0	0	0	0	0	0.00420013	0	0	0	0
C51FC4.3	51	CRL	F	Western	yes	no	FC	0.431	0.0148491	0.207403	0.00763975	0	0.119223	0.0050573	0.021897	0.0530478	0.00053801	0	0.0348631	0	0	0.00274385	0	0.0202292	0.00376607	0	0	0.00150643	0.00139883	0	0.00882337	0.00817776	0	0	0	0	0	0	0.0052187	0	0	0	0	0	0.00242105	0	0	0	0
C51FC4.4	51	CRL	F	Western	yes	no	FC	0.198672	0.0295264	0.0122386	0.0445091	0	0.324571	0	0.0614675	0.0624554	0	0	0.0378684	0	0	0.0121289	0	0.033423	0.0063114	0	0	0.00543329	0.00186598	0	0.00740903	0.0161352	0	0.00762856	0	0	0.000987871	0	0.0116349	0	0	0	0	0	0.00482959	0	0	0.000823226	0
C51FC4.5	51	CRL	F	Western	yes	no	FC	0.166786	0.071037	0.101995	0.0431794	0	0.309759	0.00341481	0.0250719	0.0364845	0.00107836	0	0.0419213	0	0	0.0155913	0	0.0199946	0.00844716	0	0	0.00871675	0.00714414	0	0.007234	0.0139738	0	0.00462797	0	0	0.00211179	0	0.0150521	0	0	0	0	0	0.00188713	0	0	0	0
C80FC1.1	80	CRL	F	Chow	no	no	FC	0.000822837	0.699791	0.0382303	0.0716501	0	0.0230394	0	0.0091778	0	0.000506361	0.00512691	0.00367112	0.000822837	0	0.00544338	0	0.00569656	0.000253181	0	0	0.0730426	0.028103	0	0.00227863	0.00512691	0	0.00158238	0	0	0.00208874	0.000759542	0.00329135	0	0	0	0	0	0	0	0.00632951	0	0
C80FC1.2	80	CRL	F	Chow	no	no	FC	0	0.542379	0.00390152	0.0236782	0	0.0113682	0	0.00484327	0.00242163	0	0	0	0	0	0.0024889	0	0.0232746	0.0197094	0	0	0.0425131	0.139715	0	0.00275797	0.0394861	0	0.00524687	0.0745998	0	0.00282524	0.000807211	0.0140589	0	0	0	0	0.00282524	0.0127136	0	0.00242163	0.00329611	0
C80FC1.3	80	CRL	F	Chow	no	no	FC	0.000812145	0.53058	0.00224902	0.119823	0	0.0397951	0	0.0115574	0.00231149	0	0.00668458	0	0.00624727	0	0.00580996	0	0.0162429	0.0066221	0	0	0.103205	0.0752796	0	0	0.00649716	0	0.00224902	0.00331105	0	0.00587243	0	0.0229275	0	0	0	0	0.00118698	0.00318611	0	0.00755919	0.000999563	0
C80FC1.4	80	CRL	F	Chow	no	no	FC	0.00309182	0.431047	0.00612531	0.131607	0	0.0100922	0	0.00285848	0.00420021	0	0.00297515	0.00116673	0	0	0.00542527	0	0.0124256	0.00577529	0	0	0.127523	0.120581	0	0.00519193	0.00816708	0	0.0059503	0.0681951	0	0.00198343	0	0.0175009	0	0	0	0	0.000816708	0.0040252	0	0.00443356	0.0019251	0
C80FC1.5	80	CRL	F	Chow	no	no	FC	0	0.403202	0.00770563	0.0746073	0	0.0143958	0	0.00567469	0.00232961	0.000298668	0.00352428	0.00179201	0	0	0.00406188	0	0.00866137	0.00406188	0	0	0.151544	0.196404	0	0.00758617	0.0156502	0	0.00734723	0.0143361	0	0.00430082	0	0.0290903	0	0	0	0	0.00137387	0.00698883	0	0.00322561	0.00382295	0
C80FC2.1	80	CRL	F	Chow	yes	no	FC	0.0059898	0.727279	0.0172299	0.0795681	0	0.0286179	0	0.0134586	0	0	0.00266213	0.00229239	0	0	0.00517637	0.00266213	0.0096872	0.00207055	0	0	0.0581232	0.0100569	0.0018487	0	0.00628559	0	0	0.00125712	0	0.00251424	0	0.00554611	0	0	0	0	0	0.00162686	0	0	0	0
C80FC2.2	80	CRL	F	Chow	yes	no	FC	0.00324456	0.74172	0.00865216	0.0781398	0	0.0348114	0	0.0200757	0	0	0.00114911	0.00337975	0	0	0.00662431	0	0.00865216	0.00473165	0	0	0.0465729	0.00730026	0	0	0.00223063	0	0	0	0	0.00378532	0	0.00716507	0	0	0	0	0	0.00473165	0	0	0	0
C80FC2.3	80	CRL	F	Chow	yes	no	FC	0.00130561	0.849151	0.00974189	0.038365	0	0.0208898	0	0.0151652	0	0	0.00180777	0.00190821	0	0	0.00321382	0	0.00773325	0.000803455	0	0	0.0269157	0.00542332	0	0	0	0	0	0.00311339	0	0.00120518	0	0.00291252	0	0	0	0	0	0	0	0	0	0
C80FC2.4	80	CRL	F	Chow	yes	no	FC	0.0101123	0.841272	0.0179231	0.0410768	0	0.0122045	0	0.0195272	0	0	0.00251064	0	0	0	0.00585815	0.00230142	0.00327777	0.00167376	0	0	0.013948	0.00516075	0	0.00132506	0	0	0	0.00348699	0	0.000976358	0	0.00592789	0	0	0	0	0	0	0	0	0	0
C80FC2.5	80	CRL	F	Chow	yes	no	FC	0.00480582	0.778802	0.0626055	0.0279257	0	0.0181842	0	0.0189635	0.0029874	0	0.00337706	0.00246785	0	0	0.00337706	0.00467593	0.00753345	0	0	0	0.027536	0	0	0	0.00220808	0	0	0.00129887	0	0.00272763	0	0.00675412	0	0	0	0	0	0.000779322	0	0	0	0
C80FC3.1	80	CRL	F	Western	no	no	FC	0.0062577	0.103819	0.00783444	0.119586	0	0.471594	0	0.00118256	0.0305987	0.00118256	0.0136487	0.021286	0.00256221	0.00758808	0.0193151	0	0.0134023	0.0135501	0	0	0.0409953	0.00241439	0.0178862	0	0.0123183	0	0.00586351	0	0	0.0346883	0.000542005	0.0236511	0.00221729	0.00325203	0	0.00236511	0	0.00182311	0	0.00108401	0.000936191	0
C80FC3.2	80	CRL	F	Western	no	no	FC	0.430344	0.0266423	0.00838279	0.0883097	0	0.291821	0.00182595	0.0221189	0.0226999	0	0.0246504	0.00199195	0	0	0.00842429	0	0.00921277	0.00435739	0	0	0.00282193	0.000165996	0.0114122	0	0.00485538	0	0	0.00078848	0	0.00078848	0.000871478	0.0136117	0.00145246	0.00124497	0	0.00103747	0	0.00224094	0	0.000580985	0.000497987	0
C80FC3.3	80	CRL	F	Western	no	no	FC	0.00118718	0.0858066	0.0536868	0.0686585	0	0.426197	0	0.000791452	0.05494	0.00204459	0.00639757	0.00890384	0	0.00527635	0.00989315	0	0.0203799	0.0120696	0	0	0.0309326	0.0220288	0.0236776	0	0.026052	0.00138504	0.0188629	0.00666139	0	0.01728	0	0.0509827	0.000725498	0.00323176	0	0.000857407	0	0.00316581	0	0	0.0053423	0
C80FC3.4	80	CRL	F	Western	no	no	FC	0.00828652	0.105758	0.0429307	0.0534176	0	0.494757	0.00093633	0.000749064	0.038015	0.00117041	0.0550094	0.0107678	0.000327715	0.00463483	0.011236	0.000608614	0.0234082	0.00458801	0	0	0.0228464	0.00266854	0.0102528	0.0039794	0.0172285	0.000514981	0.0076779	0.00126404	0	0.00140449	0.00173221	0.0231742	0.00318352	0.00154494	0	0.00327715	0	0.00280899	0	0.00126404	0.00262172	0
C80FC3.5	80	CRL	F	Western	no	no	FC	0.0144736	0.0575775	0.0103534	0.127833	0	0.367281	0	0.000633881	0.0574719	0.000739528	0.029317	0.00295811	0	0.00190164	0.0344937	0	0.0244572	0.0272041	0	0	0.0433152	0.00343352	0.0250911	0.00459564	0.0216048	0	0.00813481	0.0599546	0	0.00264117	0	0.0341239	0.000897998	0.00412023	0	0.00105647	0	0.00570493	0	0.000897998	0.00301093	0
C80FC4.1	80	CRL	F	Western	yes	no	FC	0.27365	0.0509015	0.0041572	0.0983226	0	0.361	0	0.0275052	0.0391067	0.00299705	0	0.000676754	0	0	0.0263934	0	0.0196742	0.00681587	0	0	0.0279886	0.000821772	0	0.00517233	0.00604244	0	0.0041572	0	0	0.00241698	0	0.0039155	0	0	0	0	0	0.00130517	0	0	0	0
C80FC4.2	80	CRL	F	Western	yes	no	FC	0.512934	0.0276461	0.00483807	0.0788902	0	0.20231	0	0.0367299	0.0111572	0.00197472	0	0.00227093	0	0	0.0181675	0	0.0219194	0.00473934	0	0	0.0227093	0.00197472	0	0	0.00809637	0	0.00276461	0	0	0.00325829	0	0.00286335	0	0	0	0	0	0.00187599	0	0	0	0
C80FC4.3	80	CRL	F	Western	yes	no	FC	0.307345	0.0709437	0.00395165	0.0796839	0	0.263366	0.00074384	0.0317062	0.0305904	0.00255695	0	0.00264993	0	0	0.0169224	0	0.0326825	0.011762	0	0	0.0272896	0.00158066	0	0.00915853	0.044119	0	0.00172013	0	0	0.00106927	0	0.00590423	0	0	0	0	0	0.00246397	0	0	0.00051139	0
C80FC4.4	80	CRL	F	Western	yes	no	FC	0.450574	0.0147631	0	0.0989448	0	0.276148	0	0.028184	0.0120789	0.000740466	0	0.00249907	0	0	0.0154572	0	0.00967234	0.00208256	0	0	0.0293873	0	0	0.00597001	0.00814513	0	0.00907071	0	0	0.00337838	0	0.00351722	0	0	0	0	0	0.00124954	0	0	0	0
C80FC4.5	80	CRL	F	Western	yes	no	FC	0.135008	0.0599763	0.00207326	0.134811	0	0.360055	0.000542995	0.0544476	0.0478823	0.00251752	0	0.00266561	0	0	0.0205845	0	0.0219173	0.00725639	0	0	0.0334683	0.000888538	0	0.00646658	0.035196	0	0.0106131	0	0	0.00202389	0	0.00735512	0	0	0	0	0	0.00128344	0	0	0	0
PB01	2	JAX	F	Chow	no	no	FJ	0.0674536	0.647607	0.0490492	0.00319126	0.104525	0	0	0.0262295	0	0	0	0	0	0	0	0.00957377	0.00257923	0.00131148	0	0	0	0.0680219	0	0.00205464	0.000786885	0.00756284	0	0	0.000393443	0.000480874	0	0	0.000262295	0	0	0.000961749	0	0	0	0	0	0
PB02	2	JAX	F	Chow	no	no	FJ	0.00676537	0.787332	0.00872635	0.000784391	0.0307873	0	0	0.0193156	0	0	0	0	0	0	0	0.0177468	0	0.00137268	0	0	0	0.0860869	0	0	0	0.0276498	0	0	0	0	0	0	0	0	0	0	0	0	0	0.00294146	0	0
PB03	2	JAX	F	Chow	no	no	FJ	0.0167263	0.951791	0	0.00132685	0.00148768	0	0	0.0131076	0	0	0	0	0	0	0	0.00124643	0.00237224	0.00249286	0	0	0	0.00305577	0	0	0.00188975	0.000361867	0	0	0	0.00233203	0	0	0	0	0	0	0	0	0.00120622	0	0	0
PB04	2	JAX	F	Chow	no	no	FJ	0.0933602	0.603024	0.0141399	0.00398263	0.140905	0	0	0.0150969	0.000308731	0.000185239	0	0.000524843	0	8.23282e-05	0	0.0257893	0.0039003	0.00468242	0	0.00029844	0	0.0283312	0.000864447	0.00366361	0.00438398	0.0296176	0.000926193	0	0.000391059	0.00227432	0.000432223	0.0029844	0.000493969	0.000288149	0	0.000977648	0.00029844	0.000205821	0.000123492	0.00384885	0.00268596	0
PB05	2	JAX	F	Chow	no	no	FJ	0.0412589	0.847855	0.00668047	0.00555137	0.0527381	0	0	0.0148664	0	0	0	0	0	0	0	0.0052691	0.00169364	0.00122318	0	0	0	0.00644524	0	0.000893865	0.000705683	0.00780956	0	0	0.00127023	0	0.000376364	0	0	0	0	0	0	0	0.00164659	0.000799774	0.000329319	0
PB06	2	JAX	F	Chow	yes	no	FJ	0.040888	0.737448	0.00780678	0.00243962	0.106416	0	0	0.0149305	0	0	0	0.00107343	0	0	0	0.0445962	0.00346426	0.00297634	0	0.00365943	0	0.0109783	0	0.00302513	0.00214687	0	0.000780678	0	0	0.00117102	0	0	0	0	0	0.00287875	0.000829471	0	0.00131739	0.00551354	0.00107343	0
PB07	2	JAX	F	Chow	yes	no	FJ	0.0550449	0.565102	0.00443387	0.0051368	0.00832702	0	0	0.00621823	0.0230886	0.00032443	0.000648859	0	0	0.000594787	0	0.00410944	0.0114091	0.0183843	0	0	0	0.0915973	0.00740781	0.00654266	0.038499	0.000432573	0.0196821	0	0	0.00156808	0.00032443	0.0598032	0	0	0	0.0011355	0.00264951	0	0	0.0277387	0.00751595	0
PB08	2	JAX	F	Chow	yes	no	FJ	0.0632512	0.564469	0.0749586	0.00779195	0.0368559	0	0	0.0149216	0	0	0.000779195	0.00385702	0	0.00714912	0	0.0429921	0.00247395	0.00335054	0	0.00163631	0	0.0424077	0.00444141	0.00111035	0.00379858	0.000389598	0	0	0	0.00218175	0	0.00993474	0	0	0	0.000545437	0.000545437	0.000155839	0.0031947	0.065355	0.00171423	0
PB09	2	JAX	F	Chow	yes	no	FJ	0.194466	0.561195	0.0121999	0.00966231	0.0565099	0	0	0.0470427	0	0	0	0	0	0.00190318	0	0.0125415	0.00688073	0.0166406	0	0.00112239	0	0.0386004	0	0.00322077	0.00605114	0.000780793	0.00258638	0	0	0.00492875	0	0.00185438	0	0	0	0.000536795	0.000439196	0.000390396	0.00375756	0.00190318	0.00141519	0
PB10	2	JAX	F	Chow	yes	no	FJ	0.100407	0.677969	0.0010655	0.0157317	0.0084613	0	0	0.0457537	0.00169226	0	0	0	0	0.00156691	0	0.00990285	0.011031	0.0126606	0	0	0	0.00620495	0.00651833	0.00282043	0.0231902	0	0	0	0	0.0071451	0	0.0150423	0	0	0	0.000250705	0.00413663	0.000188029	0.00394861	0.0263867	0.000940144	0
PB100	51	JAX	F	Western	yes	no	FJ	0.416878	0.285514	0	0.0246997	0	0	0.0142218	0	0.0266929	0	0	0.107714	0.0027474	0.000700318	0	0.0208479	0.00993913	0.00600657	0	0.0134946	0	0.00280127	0	0.0105048	0.0130367	0	0.0032053	0	0	0	0.00131983	0.00896946	0.00762269	0.00158918	0	0	0.00428271	0.00131983	0	0	0.000484835	0.000942736
PB101	80	JAX	F	Chow	no	no	FJ	0	0.789207	0.0439051	0.00234883	0.00138521	0	0	0.0443267	0.00120453	0	0	0.00144543	0	0.0523368	0	0.00891351	0.00120453	0.0043363	0	0	0	0.0153577	0.00174657	0.00102385	0.00391472	0	0.00102385	0	0.00271019	0.000963623	0	0.00825102	0	0	0	0	0	0.00240906	0	0.00427608	0	0
PB102	80	JAX	F	Chow	no	no	FJ	0.00300532	0.774687	0.0340031	0.00416452	0.000901597	0	0	0.0622102	0	0	0	0.00163146	0	0.0513052	0	0.00991757	0.00197493	0.00120213	0	0	0	0.0160141	0.00180319	0.000901597	0.00283359	0.0014168	0.00167439	0	0.00343466	0	0	0.00953117	0	0	0.000343466	0.000858664	0.000601065	0.00279066	0	0.00609651	0	0
PB104	80	JAX	F	Chow	no	no	FJ	0.000950048	0.711073	0.0650033	0.00502525	0.00177509	0	0	0.0232762	0.000225011	0	0.00040002	0.00225011	0	0.0546777	0	0.0184009	0.00413771	0.00305015	0	0.000750038	0	0.0152758	0.00342517	0.00275014	0.00632532	0.000387519	0.00302515	0	0.00281264	0.0019126	0.000912546	0.0240137	0	0	0.000750038	0.0019501	0.000612531	0.000500025	0.000337517	0.0120006	0.00218761	0
PB108	80	JAX	F	Chow	yes	no	FJ	0.00427162	0.708345	0.0359367	0.0125668	0.011492	0	0	0.0233699	0.000799206	0	0.000826765	0	0	0.0152676	0	0.0233148	0.0060905	0.0048228	0	0.00203935	0	0.0463264	0.00391336	0.001874	0.0107204	0.001874	0	0	0.000110235	0.000799206	0.000854324	0.0161495	0	0	0.00399603	0	0.00198424	0.0004685	0.00162597	0.023866	0.00261809	0
PB109	80	JAX	F	Chow	yes	no	FJ	0.00888393	0.771133	0.0350358	0.0071533	0.0239982	0	0	0.0482271	0	0	0	0	0	0.0189985	0	0.0224983	0.00480732	0.0011153	0	0.00199985	0	0.0161526	0.00357665	0.00257672	0.00423044	0.00207676	0	0	0	0.00261518	0.000769172	0.00353819	0	0	0.000846089	0	0.000461503	0.00026921	0.000307669	0.00657642	0.000384586	0
PB11	2	JAX	F	Western	no	no	FJ	0.29686	0.258237	0.163196	0.00464247	0.0130247	0	0	0.00116062	0	0	0.00174092	0.00296602	0	0	0	0.00451351	0.0179251	0.0167	0	0.00451351	0	0.115223	0.00432007	0.00818879	0.0201174	0.00348185	0	0	0	0.000709266	0.000709266	0.00773744	0.00051583	0.0021278	0	0.00167645	0.00399768	0.00148301	0.000580308	0	0.0133471	0
PB110	80	JAX	F	Chow	yes	no	FJ	0.0241076	0.64113	0.0119765	0.00853809	0.0148354	0	0	0.0443517	0.000849946	0	0	0	0	0.0212486	0	0.00776541	0.00525421	0.0124401	0	0.00166126	0	0.0922578	0.00266574	0.00343842	0.0179261	0.00131355	0.00768815	0	0	0.000309071	0	0.0251893	0	0	0.00166126	0.00131355	0.00177716	0.0044429	0.00069541	0.00200896	0.00641323	0
PB111	80	JAX	F	Western	no	no	FJ	0.249705	0.174318	0.071663	0.00514381	0.147013	0	0.00147493	0.0125922	0.0349926	0.000995575	0.00427729	0.0258481	0	0.00235988	0	0.000682153	0.0118363	0.007559	0	0.00783555	0	0.0208149	0	0.0103614	0.0497419	0.0263643	0.000903392	0	0.0233776	0	0.000331858	0.0391409	0.00586283	0.00809366	0	0.000129056	0.00392699	0.00661873	0	0.000497788	0.0239676	0.000221239
PB112	80	JAX	F	Western	no	no	FJ	0.262279	0.206128	0.0573283	0.0442566	0.213042	0	0.00469434	0.0472906	0.0272151	0.000573585	0	0.0100226	0	0.00241509	0	0	0.0061283	0.00511698	0	0.00246038	0	0.0119245	0.00434717	0.00508679	0.0140981	0.00846792	0.00644528	0	0.0236528	0.000875472	0.000950943	0.00381887	0.00190189	0.00386415	0	0	0.00209811	0.00238491	0	0.00144906	0.00644528	0
PB113	80	JAX	F	Western	no	no	FJ	0.218433	0.157324	0.00924127	0.0464839	0.262169	0	0.00119332	0.0174002	0.0666038	0.000693789	0.0191486	0.0375756	0	0.00546706	0	0.000277516	0.00768718	0.00596659	0	0.00932453	0	0.00405173	0.00197036	0.00580008	0.0198701	0.00319143	0.0171505	0	0.0207304	0	0.000333019	0.0191486	0.00546706	0.00638286	0	0.00191486	0.0018316	0.00782594	0	0	0.00713215	0
PB114	80	JAX	F	Western	no	no	FJ	0.31267	0.289321	0.0521886	0.00451583	0.0954482	0	0.00256581	0.0684559	0.0202186	0.000667111	0.00836455	0.0345872	0	0.00118027	0	0.000975009	0.0119054	0.00785139	0	0.00179607	0	0.0063119	0.00128291	0.0041053	0.00436188	0.0137014	0.00477241	0	0.0142659	0	0.000769744	0.0171909	0.00318161	0.00174475	0	0	0.000872376	0.00528557	0	0	0.00425925	0
PB115	80	JAX	F	Western	no	no	FJ	0.0960441	0.361933	0.163359	0.0116732	0.0950713	0	0.00622568	0.0225681	0.0151751	0	0.00635538	0.026524	0	0.000907912	0	0	0.0167964	0.0149157	0	0.00136187	0	0.0188716	0	0.00603113	0.0325551	0.0271725	0.00700389	0	0.0105058	0	0.000713359	0.0142023	0.00538262	0.00512322	0	0	0.000972763	0.0136187	0	0	0.0115435	0
PB116	80	JAX	F	Western	yes	no	FJ	0.332139	0.300721	0	0.16016	0	0	0.00441334	0	0.0397969	0	0	0.0380443	0.00143274	0.00175255	0	0.00780331	0.0197897	0.0084813	0	0.0115515	0	0.010042	0	0.00674154	0.015581	0	0.00139436	0	0	0.00326204	0.0003326	0.00693343	0.00260963	0.00396561	0	0.0034923	0.00255846	0.00237937	0	0	0.000601238	0.000524484
PB117	80	JAX	F	Western	yes	no	FJ	0.427469	0.274643	0	0.0776401	0	0	0.00514454	0	0.0626313	0	0	0.0457109	0.00165192	0.000873156	0	0.00611209	0.0116106	0.00856637	0	0.00967552	0	0.00979351	0	0.00830678	0.0105959	0	0.00743363	0	0	0.000589971	0.000495575	0.00833038	0.00210029	0.00269027	0	0.00384661	0.00276106	0.00235988	0	0	0.00141593	0
PB118	80	JAX	F	Western	yes	no	FJ	0.374364	0.269562	0	0.0812127	0	0	0.0018329	0	0.0975959	0	0	0.0399222	0.00144373	0.00129308	0	0.0037788	0.0166593	0.010897	0	0.010194	0	0.0086498	0	0.00814764	0.0150273	0	0.0145126	0	0	0.00817274	0.000200866	0.00735673	0.00385412	0.00281213	0	0.00251083	0.00200866	0.00311343	0	0	0.00168225	0.000991777
PB119	80	JAX	F	Western	yes	no	FJ	0.479664	0.24602	0	0.0687286	0	0	0.00117301	0	0.0683935	0	0	0.0266679	0.00203481	0.000837862	0	0.00248965	0.0180499	0.00773227	0	0.0070141	0	0.00746894	0	0.00567352	0.0161348	0	0.00677471	0	0	0.00426113	0.000742106	0.00500323	0.00284873	0.003136	0	0.00411749	0.00186723	0.00260934	0	0	0.00229814	0
PB122	107	JAX	F	Chow	no	no	FJ	0.000716113	0.841535	0.0203581	0.00173913	0	0	0	0.058312	0	0	0	0.00245524	0	0.011867	0	0.0188235	0.00429668	0.00235294	0	0	0	0.0155499	0.00388747	0	0.00204604	0.00255754	0.00204604	0	0.00163683	0.00163683	0	0.00194373	0	0	0.000716113	0.000716113	0	0.00132992	0	0	0	0
PB123	107	JAX	F	Chow	no	no	FJ	0.00103739	0.624416	0.00976093	0.00146178	0	0	0	0.0208422	0.00259348	0.000613005	0	0.00132032	0	0.0104682	0	0.00457396	0.00528128	0.0121658	0	0	0	0.100486	0.040034	0.00466827	0.0152308	0.000707314	0.0181544	0	0.00108455	0.00202763	0.000943085	0.0629509	0	0	0	0.00179186	0.00122601	0.000754468	0	0.00471542	0.0104682	0
PB125	107	JAX	F	Chow	no	no	FJ	0	0.81164	0.00821447	0.00159195	0	0	0	0.0353413	0.00120988	0.000254712	0	0.00267448	0	0.0276363	0	0.0118441	0.00458482	0.00611309	0	0	0	0.0350229	0.00738665	0.00063678	0.00649516	0.000509424	0.00229241	0	0.00241977	0	0	0.0134361	0	0	0	0.000445746	0	0.000955171	0	0.00515792	0.00171931	0
PB126	107	JAX	F	Chow	yes	no	FJ	0.00946698	0.546962	0.0205979	0.00487693	0.0440645	0	0	0.0163521	0.00129095	0.000516381	0.000401629	0	0	0.0487119	0	0.0295771	0.0119628	0.0157496	0	0.00131964	0	0.0857766	0.0154054	0.00590969	0.0262207	0.00576625	0.00527856	0	0.000344254	0.000573756	0	0.0347409	0	0	0.00109014	0	0.00129095	0.000774571	0.00172127	0.00172127	0.00852028	0
PB127	107	JAX	F	Chow	yes	no	FJ	0.00755444	0.709969	0.013677	0.00755444	0.0396484	0	0	0.0162939	0.00148126	0	0	0	0	0.0291809	0	0.0246877	0.00592505	0.00286377	0	0.00153064	0	0.0518442	0.00306127	0.0028144	0.0159483	0.00469066	0.00404878	0	0.000345628	0	0	0.017627	0	0	0.000938133	0	0.00197502	0.00375253	0.000543129	0.00271565	0.00325878	0
PB128	107	JAX	F	Chow	yes	no	FJ	0.00111029	0.482744	0.00210492	0.00189674	0.0063379	0	0	0.00483438	0.00344652	0.000555144	0	0	0	0.0157754	0	0.00994634	0.00640729	0.0247733	0	0	0	0.195457	0.0231541	0.00744819	0.036015	0.000300703	0.0129302	0	0	0.00240563	0	0.0584983	0	0	0.00217432	0.00115655	0.00293764	0.00120281	0.00444115	0.00203553	0.0176952	0
PB129	107	JAX	F	Chow	yes	no	FJ	0.00229254	0.738553	0.0090733	0.0011947	0.00810462	0	0	0.0121085	0.00184049	0.000226025	0	0	0	0.00678076	0	0.00855667	0.0156603	0.0195027	0	0	0	0.0479496	0.00342267	0.0033258	0.0358088	0.00306748	0.00364869	0	0	0	0	0.025896	0	0	0.00048434	0.000516629	0.00639328	0.00200194	0.00106555	0.00458508	0.00833064	0
PB13	2	JAX	F	Western	no	no	FJ	0.0537691	0.344174	0.218991	0.00114847	0.0239612	0	0.00135728	0	0.0238568	0	0.00125287	0.00475047	0	0.00146168	0	0.00569012	0.0147212	0.0264147	0	0	0	0.0336709	0.0100752	0.00897891	0.0652537	0.0193673	0.00569012	0	0	0	0.000417624	0.0551785	0	0	0	0.00276676	0.0109626	0.00334099	0.00318438	0.00845688	0.0258405	0
PB130	107	JAX	F	Chow	yes	no	FJ	0.00166055	0.416972	0.00708833	0.00324675	0.00852583	0	0	0.00470903	0.00914543	0.000768316	0	0	0	0.0427035	0	0.0120948	0.0120204	0.0284029	0	0	0	0.120749	0.0384654	0.0165807	0.0480569	0.000371766	0.0177952	0	0	0.00545256	0.000669178	0.0723952	0	0.000198275	0.00490731	0.000322197	0.00337068	0.0015862	0.00421334	0.00208189	0.0185635	0
PB131	107	JAX	F	Western	no	no	FJ	0.521824	0.302572	0.0157247	0.0262538	0.0195097	0	0.0011871	0.0134538	0.00769032	0	0.00228817	0.0148301	0	0.000533333	0	0.000688172	0.00849892	0.00612473	0	0.00101505	0	0.00220215	0	0.00211613	0.0197677	0.000516129	0.000688172	0	0.00129032	0	0.00333763	0.00547097	0.0056086	0.0028043	0	0.000309677	0.0016172	0.00364731	0	0.000412903	0.00297634	0
PB132	107	JAX	F	Western	no	no	FJ	0.421372	0.392883	0.0255544	0.0142977	0.028044	0	0.00325432	0.0329877	0.0019028	0.000391229	0.00380559	0.00826917	0	0.000302314	0	0.000195615	0.0107588	0.00645528	0	0.000640193	0	0.0017961	0.000871374	0.00113812	0.0129639	0.00206285	0	0	0.00128039	0	0.008447	0.00323653	0.00448135	0.00199171	0	0.000586844	0.00133374	0.00298757	0	0.00174275	0.000497928	0
PB133	107	JAX	F	Western	no	no	FJ	0.126274	0.331532	0.00466773	0.0309544	0.00970397	0	0	0.00687876	0.201449	0.00110552	0.00601892	0.0278836	0	0	0	0	0.0117922	0.00528191	0	0	0	0.0288662	0.00393072	0.011178	0.0331655	0	0.0383245	0	0.000614175	0	0	0.0535561	0.00147402	0.00712443	0	0	0.00184253	0.00835278	0	0	0.026778	0
PB134	107	JAX	F	Western	no	no	FJ	0.4647	0.33467	0.0571388	0.0161822	0.0345124	0	0.0028641	0.0229128	0.0130316	0	0.00630102	0.00773307	0	0	0	0	0.0108836	0.00358012	0	0	0	0.00272089	0	0	0.00844909	0.0030073	0	0	0.00272089	0	0.00443935	0	0.00171846	0	0	0	0	0	0	0	0	0
PB135	107	JAX	F	Western	no	no	FJ	0.289862	0.40429	0.0331849	0.0372319	0.0250911	0	0.00222582	0.0153784	0.0346014	0	0.00293403	0.0234723	0	0.0019223	0	0.00101174	0.0157831	0.00657628	0	0.0034399	0	0.00738567	0	0.00748685	0.0227641	0.00202347	0.00364225	0	0.00566572	0	0.00607042	0.0117361	0.00445164	0.00475516	0	0	0.00354108	0.00445164	0	0	0.0127479	0
PB136	2	JAX	F	Western	no	no	FJ	0.526391	0.259372	0.016617	0.00416965	0.0197481	0	0.00192327	0.00112319	0.000476971	0.000346188	0.000653912	0.00518513	0	0.000784694	0	0.00586212	0.0065545	0.011755	0	0.00907783	0	0.0616369	0.000384654	0.00491588	0.0105934	0.0031157	0	0	0	0.00191558	0.000484664	0.00650065	0.00275412	0.00105395	0	0.00298491	0.00191558	0.00146938	0.00080008	0.00151554	0.00654681	0
PB138	107	JAX	F	Western	yes	no	FJ	0.319191	0.513258	0	0.0392774	0	0	0.00149155	0	0.0164899	0	0	0.030411	0	0	0	0.00397746	0.0111866	0.00903215	0	0	0	0.0101922	0	0.000828638	0.0217103	0.000248591	0.00331455	0	0	0.000828638	0.00240305	0.00265164	0.00240305	0.00198873	0	0.00198873	0.00331455	0.0027345	0	0	0	0
PB139	107	JAX	F	Western	yes	no	FJ	0.195681	0.65915	0	0.02618	0	0	0.00101917	0	0.0109561	0	0	0.0171985	0	0	0	0.00171985	0.0178355	0.0157335	0	0	0	0.00675202	0	0.00076438	0.0269444	0	0	0	0	0	0.00191095	0.00337601	0.00152876	0.00216574	0	0.000891777	0.00210204	0.00433149	0	0	0	0
PB140	107	JAX	F	Western	yes	no	FJ	0.251437	0.45682	0	0.0580163	0	0	0.000731018	0	0.0327629	0	0	0.0259512	0	0	0	0.00461871	0.0298721	0.0156504	0	0.0031899	0	0.017478	0	0.00259179	0.0425984	0	0.00501744	0	0	0.00119621	0.00534973	0.00920419	0.00292407	0.0082738	0	0.00232597	0.0034225	0.00883868	0	0	0.00109653	0
PB143	4	JAX	F	Western	no	no	FJ	0.294478	0.39044	0.116307	0.0173863	0.00617604	0	0.00342537	0.0102761	0.0484223	0	0.00119369	0.00513805	0	0.000778493	0	0.00518995	0.00114179	0.00503425	0	0.0108989	0	0.0279738	0	0.00321777	0.0174901	0.00591655	0.00539755	0	0.000830392	0.00306207	0	0.000986091	0.000570895	0	0	0.00441146	0.00228358	0	0	0.000622794	0.00108989	0
PB144	4	JAX	F	Chow	no	no	FJ	0.0129203	0.520819	0.0431722	0.0058556	0.122312	0	0	0.0631241	0.000990377	0.00014443	0.000412657	0.000511695	0	0.000103164	0	0.0153756	0.00356948	0.00227787	0	0.00013205	0	0.107522	0.000519948	0.00326412	0.0033384	0.0287003	0.00043329	0	0.00806744	0.00436591	0.000837694	0.00644983	0.00137002	0.000226961	0	0.00131225	0.000470429	0.000569467	0.000870706	0.00339204	0.00212518	0
PB145	51	JAX	F	Western	yes	no	FJ	0.422014	0.323017	0	0.0513577	0	0	0.00437654	0	0.0229494	0	0	0.08637	0.00299613	0.000282357	0	0.00762365	0.00600794	0.00916093	0	0.00820405	0	0.00892563	0	0.00683932	0.00691776	0	0.00512949	0	0	0.000376476	0.000392163	0.00603931	0.00644716	0.00125492	0	0	0.00183532	0.00131767	0	0	0.000282357	0.000219611
PB146	51	JAX	F	Western	yes	no	FJ	0.455922	0.273926	0	0.108239	0	0	0.00260007	0	0.0342646	0	0	0.0324372	0.00368192	0.000181823	0	0.00365465	0.00789112	0.00785476	0	0.00514559	0	0.00296372	0	0.00719111	0.0114003	0	0.00567288	0	0	0.00031819	0.000509105	0.0110458	0.00434557	0.00262734	0	0	0.0015455	0.00251825	0	0	0.000545469	0.000436376
PB147	25	JAX	F	Chow	no	no	FJ	0.00301205	0.975151	0.0020917	0.000753012	0	0	0	0.0156459	0	0	0	0	0	0.000585676	0	0	0	0	0	0	0	0.00125502	0	0	0	0.00150602	0	0	0	0	0	0	0	0	0	0	0	0	0	0	0	0
PB16	2	JAX	F	Western	yes	no	FJ	0.134132	0.228378	0.10629	0.013306	0.359231	0	0.0024594	0.00302696	0.00135583	0	0.00252247	0.00170266	0	0.000504493	0	0.0070629	0.0115087	0.00993221	0	0.006653	0	0.0151979	0.00132429	0.00904935	0.0182248	0.0106259	0.00132429	0	0.000157654	0.000252247	0.000630616	0.0054233	0.0024594	0	0	0.00504493	0.000725209	0.00356298	0.000409901	0.00154501	0.006653	0
PB163	23	JAX	F	Western	yes	no	FJ	0.68188	0.149591	0	0.0323959	0	0	0.000925596	0	0.00911356	0	0	0	0.000284799	0	0	0	0.0318975	0.0773941	0	0.00270559	0	0	0	0.00548238	0	0	0	0	0	0	0	0	0.00128159	0	0	0	0.00156639	0.00185119	0	0	0	0
PB165	25	JAX	F	Chow	no	no	FJ	0.0133619	0.80886	0.0339407	0.0052876	0.00400143	0	0	0.0446588	0	0	0.00135763	0.00128617	0	0.0197928	0	0.0158985	0.00157199	0.00192926	0	0	0	0.011254	0	0.000678814	0	0.0105395	0.00114327	0	0.0105752	0	0	0.00182208	0	0	0	0.000785995	0	0.000535906	0.00289389	0.00328689	0	0
PB166	25	JAX	F	Chow	yes	no	FJ	0.350028	0.406863	0.000333148	0.124109	0	0	0	0.0811771	0	0	0	0	0.0182121	0	0	0	0.00153248	0.000288728	0	0	0	0	0	0.000421988	0	0.000133259	0	0	0.000111049	0.00748473	0	0	0	0	0.00439756	0.000244309	0	0	0	0	0.000444198	0
PB168	80	JAX	F	Chow	no	no	FJ	0	0.937615	0.0119068	0.00134161	0	0	0	0.0228073	0	0	0	0	0	0.0152608	0	0.00469562	0	0	0	0	0	0	0	0	0	0.000670803	0	0	0	0	0	0	0	0	0	0	0	0	0	0.00570183	0	0
PB17	2	JAX	F	Western	yes	no	FJ	0.182665	0.347862	0.0429213	0.0227915	0.144568	0	0.00365996	0.00249543	0	0	0.00415904	0.00632174	0	0.00182998	0	0.0191316	0.0237897	0.0246215	0	0.00964898	0	0.0269506	0.00632174	0.0196307	0.0259524	0.00482449	0	0	0	0.00166362	0	0.00648811	0.00499085	0	0	0.0123108	0.00266179	0.00399268	0	0.00266179	0.0113126	0
PB170	80	JAX	F	Western	yes	no	FJ	0.419774	0.274661	0	0.10365	0	0	0.00233242	0	0.0308735	0	0	0.0439911	0.00211432	0.00181609	0	0.00981487	0.011809	0.00864421	0	0.00459808	0	0.011493	0	0.00658331	0.0140658	0	0.00509661	0	0	0.00175377	0.00171816	0.0104647	0.00661447	0.00446009	0	0.00273748	0.00214992	0.00365888	0	0	0.000930299	0.000271523
PB171	107	JAX	F	Chow	no	no	FJ	0.000207594	0.712472	0.0117366	0.00235442	0.000663288	0	0	0.0476757	0.00159999	0.000379745	0.000430378	0.00224303	0	0.0360353	0	0.0131999	0.00458226	0.0135493	0	0.000253163	0	0.0492453	0.00739743	0.00271897	0.00790882	0.00110886	0.00489111	0	0.00471896	0.00190379	0.000293669	0.0313163	0	4.05061e-05	0.000258227	0.00149873	0.000541769	0.00178227	0.000126582	0.00568605	0.00405061	0
PB172	107	JAX	F	Chow	no	no	FJ	0.00123682	0.636803	0.015723	0.0106026	0.00514361	0	0	0.0309513	0.00142543	0.000316934	0.000568936	0.00258495	0	0.0418848	0	0.0332827	0.0075384	0.00967654	0	0.000635414	0	0.0529064	0.00680404	0.00366407	0.00768063	0.00173463	0.0042732	0	0.00400419	0.00382949	0.000779194	0.0372158	8.19391e-05	8.03931e-05	0.00123372	0.00091679	0.00088587	0.000836397	0.000811661	0.0270414	0.00521473	3.24664e-05
PB18	2	JAX	F	Western	yes	no	FJ	0.0299311	0.331596	0.00201782	0.0109299	0.00084076	0	0	0.00084076	0.0218598	0	0	0	0	0	0	0	0.0329578	0.0736506	0	0	0	0.100219	0.00588532	0.0225324	0.107954	0	0.0297629	0	0	0	0	0.068606	0.0114343	0.00269043	0	0.00403565	0.0181604	0.0045401	0.00269043	0.00958466	0.0153018	0
PB19	2	JAX	F	Western	yes	no	FJ	0.159207	0.385451	0.0541395	0.0231954	0.00509788	0	0.00249796	0.00203915	0.0301285	0	0.00163132	0.00616843	0	0.00234502	0	0.00983891	0.0114702	0.014529	0	0.0190661	0	0.0381831	0.0243679	0.00519984	0.0308931	0	0.0284462	0	0	0.00107055	0.000458809	0.0317598	0.0016823	0.000764682	0	0.00463907	0.00621941	0.00331362	0.000560767	0.0067292	0.00968597	0
PB20	2	JAX	F	Western	yes	no	FJ	0.0823232	0.501263	0	0.0199495	0.00530303	0	0.00429293	0.0010101	0	0	0.00328283	0.00227273	0	0	0	0.00227273	0.0381313	0.0517677	0	0.00782828	0	0.116667	0	0.00580808	0.0808081	0	0	0	0	0.00252525	0	0	0.00757576	0	0	0.0118687	0.00429293	0.00883838	0	0	0	0
PB21	4	JAX	F	Chow	no	no	FJ	0.00517301	0.698171	0.00868326	0.00931669	0.0815804	0	0	0.0172082	0	0	0.0011085	0	0	0	0	0.00509383	0.00617593	0.00907915	0	0.000923751	0	0.0561113	0	0.00263929	0.0077859	0.0104516	0.000897358	0	0.0040645	0.00525218	2.63929e-05	0.00665101	0	0	0	0.0022434	0.000290322	0.000844572	0.00274486	0.0190557	0.00205864	0
PB22	4	JAX	F	Chow	no	no	FJ	0.0448911	0.622617	0.0126549	0.0021789	0.0916726	0	0	0.0190762	0.00288596	0	0.00122653	0.000865788	0	0.00145741	0	0.0151657	0.00144298	0.00279938	0	0.00264065	0	0.0148627	0.000259737	0.00346315	0.00327557	0.0171138	0	0	0.0248481	0.000808069	0.000360745	0.00860016	0.000793639	0	0.000202017	0.00155842	0.00103895	0.000692631	0.00727262	0.054891	0.000952367	0
PB23	4	JAX	F	Chow	no	no	FJ	0.00296701	0.740684	0.00979112	0.00415381	0.0780323	0	0	0.0157845	0	0	0	0	0	0	0	0.0238547	0.00166152	0.00450985	0	0	0	0.0550083	0	0.0014835	0.00172086	0.00397579	0	0	0.00166152	0.00421315	0	0.00320437	0.0014835	0	0	0.00213624	0.000356041	0.000474721	0.00284833	0.00278899	0.00183954	0
PB24	4	JAX	F	Chow	no	no	FJ	0.00242424	0.834949	0.0541414	0.00424242	0.0280808	0	0	0.0139394	0	0	0	0	0	0	0	0.0161616	0	0	0	0	0	0.0193939	0	0	0	0.00626263	0	0	0	0.00141414	0	0	0.0020202	0	0	0	0	0	0	0.00969697	0	0
PB27	4	JAX	F	Chow	yes	no	FJ	0.369983	0.263899	0.00112191	0.169658	0	0	0	0.115308	0	0	0	0	0	0.0008726	0	0	0.048741	0.00573423	0	0	0	0	0	0.00473697	0	0.00635752	0	0	0	0.0108452	0	0	0	0	0	0	0	0.00224383	0	0	0	0
PB28	4	JAX	F	Chow	yes	no	FJ	0.177126	0.434557	0.00181335	0.252186	0	0	0	0.0613302	0.00187812	0	0	0	0	0	0	0	0.00952011	0.0129525	0	0	0	0	0	0.021825	0	0.00654103	0	0	0	0.0137944	0	0.00317337	0	0	0	0	0	0.000906677	0	0	0.0010362	0
PB30	4	JAX	F	Chow	yes	no	FJ	0.266173	0.276018	0.000575486	0.266697	0.000226084	0	0	0.0770432	0.000842676	0	0	0	0	0.000400785	0	0	0.0125271	0.00190116	0	0	0	0	0	0.017614	0	0.0354027	0	0	0	0.00798487	0	0.00157231	0	0	0	0	0	0.000729634	0	0	0.00141816	0.0181689
PB31	4	JAX	F	Western	no	no	FJ	0.497132	0.300554	0.0480598	0.0275729	0.00496505	0	0.00212099	0.0010605	0.00684502	0.000337431	0.00197638	0.00404917	0	0.000915883	0	0.00241022	0.00380815	0.0054953	0	0.010605	0	0.00915883	0.00694143	0.00375994	0.0147987	0.0055435	0	0	0	0.000626657	0.000819475	0.00154254	0.0116173	0.000915883	0	0.00939986	0.00077127	0.000723066	0	0.00298867	0.00115691	0
PB32	4	JAX	F	Western	no	no	FJ	0.215063	0.517663	0.1022	0.00510998	0.00444346	0	0	0	0.00933126	0	0	0	0	0	0	0	0.0155521	0.0124417	0	0	0	0.029549	0	0	0.0579871	0	0	0	0	0	0	0.0113308	0	0	0	0	0	0.00599867	0.00399911	0	0.00644301	0
PB33	4	JAX	F	Western	no	no	FJ	0.155823	0.225133	0.130242	0.0236368	0.0347371	0	0.00697135	0.00035904	0.0110704	0.000508639	0.00106216	0.0371008	0	0.0400778	0	0.018685	0.00765951	0.0178921	0	0.00125664	0	0.0193732	0.00952951	0.0151694	0.0486349	0.00151096	0.0169347	0	0	0.0105468	0.00145112	0.0275712	0.00682175	0.00187	0	0.0283192	0.00448799	0.00163064	0	0.027272	0.0102326	0
PB34	4	JAX	F	Western	no	no	FJ	0.34875	0.29587	0.149639	0.0199985	0.0134197	0	0.00305845	0.00380746	0.02639	0.000411954	0.00168527	0.0179138	0	0.00722792	0	0.00931266	0.00448156	0.00614186	0	0.00719047	0	0.00749008	0.00318328	0.0070157	0.0114973	0.00156043	0.00770229	0	0	0.00162285	0.000511822	0.00540534	0.00742766	0	0	0.00968716	0.00117345	0.00101116	0	0.00350785	0.00187252	0
PB35	4	JAX	F	Western	yes	no	FJ	0.0237896	0.0634391	0.0116861	0	0	0	0.730384	0.00500835	0	0	0	0	0	0	0	0	0	0	0.151503	0	0	0	0	0	0	0	0	0	0	0	0	0	0	0	0	0	0	0	0	0	0	0
PB38	4	JAX	F	Western	yes	no	FJ	0	0.00163466	0.0086066	0	0.00070901	0	0.314032	0	0	0	0	0	0	0	0	0	0	0	0.674919	0	0	0	0	0	0	0	0	0	0	0	0	9.84737e-05	0	0	0	0	0	0	0	0	0	0
PB39	4	JAX	F	Western	yes	no	FJ	0	0	0.00510371	0	0.000866227	0	0.217751	0	0	0	0	0.000234115	0	0	0	0	0	0	0.77347	0	0	0	0	0	0	0	0	0	0	0	0	0	0	0	0	0	0	0	0	0	0	0.0006087
PB40	23	JAX	F	Chow	no	no	FJ	0.0190439	0.824218	0.00913197	0.00893699	0.00727958	0	0	0.0173215	0.000844951	0	0.000682461	0.00201488	0	0.00376978	0	0.00974944	0.00305482	0.00337981	0	0	0	0.0237236	0.000747457	0.00100744	0.00103994	0.0154691	0.00295733	0	0.00711709	0	0.000552468	0.00776705	0	0	0	0.00126743	0.000324981	0.000454974	0.000487472	0.0166715	0	0
PB41	23	JAX	F	Chow	no	no	FJ	0.00759406	0.865896	0.0107007	0.00535036	0.00431481	0	0	0.0122541	0.0022437	0	0	0	0	0.000862962	0	0.00172592	0.00465999	0.00362444	0	0	0	0.0398688	0.00241629	0	0.00155333	0.00293407	0	0	0.00500518	0	0	0.00379703	0	0	0.00120815	0.00138074	0.000690369	0.00345185	0	0.00983776	0	0
PB42	23	JAX	F	Chow	no	no	FJ	0.0205507	0.571472	0.0031889	0.00313829	0.00344199	0	0	0.017463	0.0028852	0	0	0.000708645	0	0.00146791	0	0.00450496	0.0100223	0.0235878	0	0	0	0.209253	0.0111359	0.00642843	0.00860498	0.00632719	0.00253088	0	0.00683337	0.00430249	0	0.0347742	0	0	0.000911116	0.000708645	0.00187285	0.00334076	0	0.00556793	0.0105791	0
PB43	23	JAX	F	Chow	no	no	FJ	0.00890508	0.80682	0.00764015	0.000910747	0.00101194	0	0	0.0112831	0	0	0	0	0	0.00121433	0	0.00237806	0.00136612	0.00121433	0	0	0	0.128011	0.00339	0.0016697	0.00131552	0.00617284	0	0	0.00430075	0.000708359	0	0.00369358	0	0	0	0.00101194	0.000455373	0	0	0	0.00227687	0
PB44	23	JAX	F	Chow	no	no	FJ	0.0107095	0.562265	0.00210431	0.00169097	0.00281828	0	0	0.00541109	0.00300616	0	0	0	0	0.00124004	0	0.00165339	0.0111604	0.0117616	0	0.00236735	0	0.188223	0.0135653	0.0134902	0.0160078	0.00139035	0.00770329	0	0.00469713	0.00199158	0	0.0361867	0.000150308	0	0	0.00270555	0.00184127	0.00165339	0	0.00176612	0.0106719	0
PB45	23	JAX	F	Chow	yes	no	FJ	0.0451351	0.854378	0.0212973	0.0201081	0	0	0	0.0222162	0	0	0.00027027	0	0	0	0	0	0.00318919	0.00151351	0	0.000864865	0	0.00545946	0.000756757	0.000810811	0.0012973	0.00675676	0	0	0.00216216	0.000972973	0	0	0	0	0	0	0	0.000486486	0.00227027	0.006	0	0
PB46	23	JAX	F	Chow	yes	no	FJ	0.00792618	0.940613	0.00816278	0.0138412	0	0	0	0.0146693	0	0	0	0	0	0	0	0	0.00248433	0	0	0	0	0.00201112	0	0	0	0.00579676	0	0	0	0	0	0	0	0	0	0	0	0	0	0.00343073	0	0
PB47	23	JAX	F	Chow	yes	no	FJ	0.0126959	0.88405	0.00538369	0.0101245	0	0	0	0.0295701	0.00305344	0	0	0	0	0	0	0	0.00265167	0.00425874	0	0	0	0.007955	0	0	0.00265167	0.020008	0	0	0	0.000723182	0	0.0109281	0	0	0	0	0.000964243	0	0.000883889	0.000642828	0.000401768	0
PB48	23	JAX	F	Chow	yes	no	FJ	0.0227694	0.599322	0.0223732	0.0229209	0.000722468	0	0	0.0377315	0.00375217	0.000442803	0.00158477	0	0	0	0	0	0.00943869	0.0128646	0	0	0	0.122924	0.0115595	0.00628081	0.00403184	0.00832003	0	0	0.00416001	0.000897258	0.000244707	0.0300989	0.000547677	0.000978827	5.82635e-05	0.000407845	0.00170129	0.001946	0.0158127	0.0101612	0.011373	0
PB51	23	JAX	F	Western	no	no	FJ	0.159076	0.315532	0.00133511	0.0439598	0.107946	0	0.00306582	0.0144885	0.0936063	0.00103842	0.0171587	0.0466795	0	0.00108787	0	0	0.013994	0.00627998	0	0.0377788	0	0.0179993	0	0.0122138	0.0172081	0	0.00286802	0	0.000840627	0	0.00168125	0.0090491	0.0138951	0.00647777	0	0.00608218	0.00168125	0.0090491	0	0	0.00697226	0.00158236
PB52	23	JAX	F	Western	no	no	FJ	0.284481	0.135602	0.182905	0.053278	0.173112	0	0	0.0119502	0.0370124	0	0	0.0240664	0	0	0	0	0	0.0019917	0	0.00763485	0	0.00780083	0.00630705	0.00580913	0.00348548	0.00298755	0.00614108	0	0.0185892	0	0	0	0.0282158	0.00365145	0	0	0	0	0	0.00215768	0	0
PB53	23	JAX	F	Western	no	no	FJ	0.468556	0.294631	0.00572555	0.053501	0.0036606	0	0	0.0351042	0.0248733	0	0.00272198	0.011545	0	0	0	0	0.00722733	0.00506852	0	0	0	0.00544396	0.0193355	0	0.00994931	0	0.00713347	0	0	0	0	0.0198048	0.0053501	0	0	0.00197109	0.00225268	0.00215881	0	0	0.00966773	0
PB54	23	JAX	F	Western	no	no	FJ	0.305612	0.26971	0.0132875	0.0470012	0.038195	0	0.00182377	0.0233964	0.0993174	0.000677401	0.008702	0.0646657	0	0.00130269	0	0	0.00979626	0.00442916	0	0.0094315	0	0.0115158	0.01162	0.00750352	0.013079	0	0.00953572	0	0	0	0.00109426	0.00896253	0.00802459	0.00161534	0	0.00260539	0.00224063	0.0033349	0	0	0.00505445	0
PB56	23	JAX	F	Western	yes	no	FJ	0.677287	0.177411	0	0.0454996	0	0	0.00086784	0	0.0128936	0	0	0.0016117	0.00235557	0	0	0	0.0199603	0.0143814	0	0.0086784	0	0.010786	0	0.0188445	0	0	0	0	0	0	0	0.005455	0	0	0	0	0	0	0	0	0	0
PB58	23	JAX	F	Western	yes	no	FJ	0.733422	0.12194	0	0.103545	0	0	0	0	0.00830737	0	0	0	0	0	0	0	0.00667557	0.0189883	0	0	0	0	0	0.00712061	0	0	0	0	0	0	0	0	0	0	0	0	0	0	0	0	0	0
PB59	23	JAX	F	Western	yes	no	FJ	0.728683	0.155549	0	0.0493649	0	0	0	0	0.00753024	0	0	0.00593291	0	0	0	0	0.0133871	0.0308055	0	0	0	0	0	0.00562866	0	0	0	0	0	0	0	0	0	0	0	0	0.000684567	0	0	0	0	0
PB60	23	JAX	F	Western	yes	no	FJ	0.553669	0.171828	0	0.0937774	0	0	0.00513181	0	0.0181272	0	0	0.00491717	0.00265371	0.00060489	0	0	0.014732	0.0202541	0	0.0247419	0	0.0225565	0	0.0219712	0.0105758	0	0	0	0	0	0	0.00718063	0.00827333	0.00189272	0	0	0.00177564	0.00308299	0	0	0.000370739	0
PB62	25	JAX	F	Chow	no	no	FJ	0.028839	0.809738	0.00898876	0.00411985	0.00280899	0	0	0.0200375	0.00674157	0	0	0	0.00393258	0.0170412	0	0.00730337	0.0093633	0.0219101	0	0	0	0.0161049	0.00243446	0	0.00205993	0.00355805	0.0108614	0	0.00580524	0.00299625	0	0	0	0	0	0	0	0	0	0.00861423	0	0
PB65	25	JAX	F	Chow	no	no	FJ	0.0494086	0.741652	0.0295928	0.00501942	0.00244424	0	0	0.0723233	0	0	0	0.00091659	0	0.00318624	0	0.00471389	0.0037973	0.0046266	0	0.000785649	0	0.0334337	0.000872943	0.000436472	0.00349177	0.00580507	0	0	0.00528131	0.00288071	0	0.00855484	0	0	0.000174589	0.000523766	0.000261883	0	0.00218236	0.0129196	0	0
PB66	25	JAX	F	Chow	yes	no	FJ	0.404904	0.367866	0.000160893	0.114331	0	0	0	0.0643895	0.00185027	0	0.00024134	0	0.00410278	0	0	0	0.0103293	0.00273519	0	0	0	0	0.00119061	0.00181809	0	0	0	0	0.000353965	0.00841472	0.000225251	0	0.00141586	0	0.0051325	0.000434412	0	0	0	0	0.000675752	0
PB69	25	JAX	F	Chow	yes	no	FJ	0.283002	0.478253	0.000380977	0.115817	0	0	0	0.040574	0.00276208	0	0.00031748	0	0.0449235	0	0	0	0.0143819	0.000920693	0	0	0	0	0.000825449	0.000444473	0	0.00031748	0	0	0.000285732	0.00358753	0	0.00130167	0	0	0.00304781	0	0	0.00031748	0	0	0.00247635	0
PB70	25	JAX	F	Chow	yes	no	FJ	0.422231	0.448982	0.000640732	0.0816247	0	0	0	0.036167	0	0	9.15332e-05	0	0.000251716	0	0	0	0.00175057	0.00181922	0	0	0	0	0.000251716	0	0.000652174	0	0	0	0	0.00281465	0.00020595	0.000675057	0	0	0.000331808	0	0	0	0.000686499	0	0.000160183	0
PB71	25	JAX	F	Western	no	no	FJ	0.362702	0.203119	0.0107916	0.0231355	0.0358489	0	0.00118264	0.0247616	0.12403	0	0.00768719	0.0878853	0	0.00317836	0	0	0.0116047	0.00716978	0	0.00406534	0	0.00753936	0	0.00325227	0.0158918	0	0.00776111	0	0.00325227	0	0.00118264	0.00376968	0.00716978	0.00768719	0	0.00406534	0.0024392	0.00391751	0	0	0.0132308	0
PB72	25	JAX	F	Western	no	no	FJ	0.305181	0.0970241	0.21602	0.0262123	0.0897001	0	0.00127207	0.0138	0.0472978	0	0	0.0351939	0	0.0039704	0	0	0.00558939	0.00601341	0	0.0106006	0	0.0139157	0.00582068	0.00686146	0.0250173	0.00817208	0.00763241	0	0.0176548	0	0.0015419	0.014571	0.0192352	0.00277542	0	0	0.00127207	0.00185028	0	0.00366202	0.00416313	0
PB73	25	JAX	F	Western	no	no	FJ	0.228123	0.169039	0.180538	0.0441513	0.0512693	0	0.00169238	0.0202091	0.0424092	0.000149328	0.00607267	0.105027	0	0.00438029	0	0	0.00567446	0.006222	0	0.00642111	0	0.00671976	0.0118965	0.00970632	0.0115978	0	0.0177203	0	0.00383275	0	0.00139373	0.0132902	0.00876058	0.00343454	0	0.00766551	0.0047785	0.0024888	0	0	0.00676954	0
PB74	25	JAX	F	Western	no	no	FJ	0.456825	0.179306	0.0322697	0.0277709	0.0214688	0	0.000322697	0.00998462	0.0606291	0.000227786	0.00656783	0.030884	0.0367685	0.00087318	0	0	0.00704239	0.00618819	0	0.00578956	0	0.00996564	0.0147302	0.00810539	0.0125093	0.000151857	0.0264422	0	0.000246768	0	0.000417608	0.0109907	0.00544788	0.002126	0	0.00127181	0.00151857	0.00125282	0	0	0.00573262	0.00206906
PB75	25	JAX	F	Western	no	no	FJ	0.24169	0.202724	0.0279718	0.0438511	0.180655	0	0.000906936	0.0323951	0.0324588	0.000302312	0.0104377	0.0620217	0	0.0044233	0	0	0.00439148	0.00517112	0	0.0142405	0	0.00501201	0.00628491	0.00358001	0.00957851	0.00416872	0.0110583	0	0.0425942	0	0.00055689	0.00466197	0.0195866	0.00307085	0	0	0.0001432	0.00251396	0	0.000365956	0.00547344	0
PB76	25	JAX	F	Western	yes	no	FJ	0.562211	0.162182	0	0.156253	0	0	0.00197647	0	0	0	0	0	0.071679	0	0	0	0.00435143	0.0277344	0	0	0	0	0	0	0	0	0	0	0	0.00358634	0	0	0	0	0	0	0	0	0	0	0.00207211	0.0059613
PB77	25	JAX	F	Western	yes	no	FJ	0.683054	0.154139	0	0.0812936	0	0	0.00282007	0	0	0	0	0	0.0515303	0	0	0	0.00380892	0.0104867	0	0	0	0	0	0.000585988	0	0	0	0	0	0.000500531	0	0	0	0	0	0	0	0	0	0	0	0.01056
PB78	25	JAX	F	Western	yes	no	FJ	0.649508	0.119163	0	0.142605	0	0	0.00147241	0	0.000685181	0	0	0	0.0634011	0	0	0	0.00218675	0.00851374	0	0	0	0	0	0.00185145	0	0	0	0	0	0	0	0.000335301	0	0	0	0	0	0	0	0	0	0.0076682
PB79	25	JAX	F	Western	yes	no	FJ	0.677958	0.189279	0	0.0298773	0	0	0.00216677	0	0.00115561	0	0	0	0.082915	0	0	0	0.00373166	0.0075235	0	0	0	0	0	0.00085467	0	0	0	0	0	8.42632e-05	0	0.000397241	0	0	0	0	0	0	0	0	0	0.00249178
PB80	25	JAX	F	Western	yes	no	FJ	0.706776	0.172151	0	0.0343798	0	0	0.00129258	0	0.000133716	0	0	0	0.070691	0	0	0	0.00374404	0.00624006	0	0	0	0	0	0.000980582	0	0	0	0	0	0.000267431	0	0	0	0	0	0	0	0.000178288	0	0	0.000534863	0.00170859
PB81	51	JAX	F	Chow	no	no	FJ	0.000596512	0.6106	0.014211	0.00852661	0.00282466	0	0	0.0382119	0.00317555	0.000403523	0.00035089	0.00066669	0	0.00989508	0	0.00896523	0.00529843	0.0318959	0	0	0	0.089354	0.0169129	0.00485982	0.0150181	0.00196498	0.0111758	0	0.00589494	0.00178954	7.01779e-05	0.0413874	0	0	0.00117548	0.000912313	0.00108776	3.5089e-05	0.000421067	0.0141759	0.00752658	0
PB82	51	JAX	F	Chow	no	no	FJ	0	0.587862	0.0132164	0.00719759	0.00296476	0	0	0.0584022	0.0037506	0.00039292	0.0002679	0.0013395	0	0.0144488	0	0.0142523	0.00850137	0.0316122	0	0	0	0.0699398	0.0223965	0.00803701	0.0181994	0.00226822	0.0126627	0	0.00844779	0.0022325	0.00037506	0.0453823	0	0	0.000767981	0.00105374	0.0018753	7.14401e-05	0.00055366	0.00585808	0.00907289	0
PB83	51	JAX	F	Chow	no	no	FJ	0.000909333	0.62944	0.0677523	0.00569382	0.00678502	0	0	0.113261	0.000979281	0	0	0.00173473	0	0.00541403	0	0.0185644	0.00465858	0.00468656	0	0.00144094	0	0.0569102	0.00335754	0.00228033	0.00465858	0.00889747	0.00331557	0	0.0133322	0.00348344	0.0016368	0.00959696	0	0.000125908	0.0005456	0.00200053	0.000853374	0.000293784	0.00243421	0.005456	0.00169276	0
PB84	51	JAX	F	Chow	no	no	FJ	0.000547895	0.552986	0.00522783	0.00609533	0.000365263	0	0	0.0132865	0.00239704	0.000296777	0.000159803	0.000365263	0	0.00301342	0	0.00388092	0.00634645	0.0359556	0	0	0	0.20836	0.0178523	0.00465711	0.0146334	0.000205461	0.0123733	0	0.00164369	0.00709981	6.84869e-05	0.0374167	0	0.000159803	0.00237421	0.00105013	0.00178066	0.000159803	0.0014154	0.00705415	0.00885764	0
PB85	51	JAX	F	Chow	no	no	FJ	0.00166613	0.704421	0.0287906	0.00324061	0.00279909	0	0	0.0866468	0.00194937	0.000174943	0.000308233	0.00120794	0	0.0256083	0	0.0133707	0.00379877	0.00596473	0	0.000383209	0	0.0389623	0.00435692	0.00479011	0.00424862	0.00294904	0.00231591	0	0.0157449	0.00164113	0.000424862	0.0150035	0	0	0.000649789	0.000999675	0.000733095	0.000824732	0.000483176	0.00628962	0.00249086	0
PB86	51	JAX	F	Chow	yes	no	FJ	0.00615385	0.825071	0.040057	0.00569801	0.022792	0	0	0.0444444	0	0	0	0	0	0	0	0.0296866	0.00421652	0.00165242	0	0	0	0.00353276	0.000797721	0	0.00290598	0.00239316	0	0	0.00034188	0.000683761	0	0.000797721	0.00022792	0	0.000626781	0	0	0.00045584	0	0.00267806	0.00034188	0
PB87	51	JAX	F	Chow	yes	no	FJ	0.000659648	0.711153	0.0754373	0.0115834	0.0515581	0	0	0.0408454	0	0	0.000263859	0	0	0	0	0.0336157	0.00182063	0.00137207	0	0.00184701	0	0.0174147	0.00163593	0.00102905	0.0020581	0.0111349	0	0	0.000817964	0.000263859	0.00071242	0.00448561	0	0	0.000184701	0	0.000158316	0.00137207	0	0.007863	0.000290245	0
PB88	51	JAX	F	Chow	yes	no	FJ	0.00555232	0.703756	0.0727353	0.00674606	0.0237084	0	0	0.0212654	0	0	0.000971655	0	0	0	0	0.0225702	0.00391438	0.00502485	0	0.00124927	0	0.0644346	0.00316482	0.0021654	0.0102718	0.00163793	0.000721801	0	0.000360901	0	0.000721801	0.0111602	0	0	0.000749563	0.000444185	0	0.000388662	0.00224869	0.0153799	0.0028872	0
PB89	51	JAX	F	Chow	yes	no	FJ	0.000704501	0.827423	0.0493151	0.00675799	0.0154729	0	0	0.0320417	0	0	0	0	0	0	0	0.00837573	0.00169602	0.000704501	0	0.000939335	0	0.00430528	0.000782779	0	0.00172211	0.00754077	0	0	0	0	0.000756686	0	0.000521853	0	0.000182648	0	0.000417482	0	0.000469667	0.0362427	0	0
PB90	51	JAX	F	Chow	yes	no	FJ	0.00132356	0.888566	0.0143555	0.00198534	0.00626145	0	0	0.0155773	0	0	0	0	0	0	0	0.00600692	0.00208715	0.00936673	0	0	0	0.00738139	0.00183262	0	0.0091122	0.00285074	0.00152718	0	0.000152718	0	0	0.0182244	0	0	0	0	0.00106903	0.00295256	0	0.00534514	0.000967216	0
PB91	51	JAX	F	Western	no	no	FJ	0.16348	0.14857	0.017462	0.0452415	0.0728659	0	0.00205155	0.0162693	0.176815	0.000966137	0.0385382	0.0280418	0	0.000477105	0	0	0.00757404	0.0183805	0	0.00443708	0	0.014337	0.00494996	0.0140388	0.044991	0.00120469	0.0415558	0	0.0106275	0	0.000942282	0.052243	0.0120946	0.00914849	0	0.000369756	0.00491418	0.00196806	0	0.0010377	0.0207183	0
PB92	51	JAX	F	Western	no	no	FJ	0.282542	0.267366	0.141271	0.025056	0.135669	0	0.0028519	0.0576492	0.00346303	0	0.00112039	0.0116113	0	0.00183337	0	0	0.0135465	0.00662049	0	0.00213893	0	0	0	0	0.00896313	0.00600937	0	0	0.00774088	0	0.00376859	0	0.00509269	0.00295376	0	0	0.00234264	0.0055001	0	0.00162966	0	0
PB93	51	JAX	F	Western	no	no	FJ	0.418009	0.221523	0.13402	0.0220663	0.0155383	0	0.00111406	0.0199554	0.00934251	0.000488625	0.0120202	0.0282034	0	0.000879525	0	0	0.0135642	0.00990931	0	0.0013486	0	0.00975295	0	0.00254085	0.0228676	0.00142678	0.0023454	0	0.00185677	0	0.00113361	0.0146392	0.00813072	0.00394809	0	0.00283402	0.00261903	0.00531624	0	0.00191541	0.00385036	0
PB94	51	JAX	F	Western	no	no	FJ	0.262869	0.1386	0.401348	0.00288243	0.0127882	0	0.003329	0	0.0050747	0	0.00276064	0.0723449	0	0	0	0	0.0131942	0.0115703	0	0	0	0.00832251	0	0.00207048	0.0182283	0.000893147	0	0	0.000568366	0	0.00158331	0.0189185	0.00653621	0.00129912	0	0.000608964	0.00564307	0.00523709	0	0	0.0016645	0
PB95	51	JAX	F	Western	no	no	FJ	0.110837	0.248213	0.273746	0.0191841	0.105703	0	0.00239367	0.0649067	0.00468327	0	0.00246305	0.0166516	0	0.000416291	0	0	0.0185943	0.0210227	0	0	0	0.00461389	0	0.00336502	0.0348297	0.017172	0.0011448	0	0.00825644	0	0.00145702	0.00433636	0.00617498	0.00277527	0	0	0.00176924	0.0155415	0	0.000555054	0.00204676	0
PB98	51	JAX	F	Western	yes	no	FJ	0.424885	0.452148	0	0.0207295	0	0	0.00112814	0	0.00973019	0	0	0.0227038	0	0	0	0.00211526	0.0101532	0.0202595	0	0	0	0.00643979	0	0.000846103	0.0129736	0	0.00197424	0	0	0	0.000846103	0.00404249	0.00145718	0.00141017	0	0	0.00150418	0.00338441	0	0	0	0
PB99	51	JAX	F	Western	yes	no	FJ	0.432523	0.265137	0.000196155	0.12142	0	0	0.000735583	0.055561	0.0116876	0	0	0.0210213	0.00129136	0.000425003	0	0.00423369	0.0327089	0.00771544	0	0.00266444	0	0.00542696	0	0.00642409	0.00423369	0.00392311	0.00225579	0	0	0.00617889	0.000408657	0.00323656	0.00102982	0.00181444	0	0	0.000539427	0.00215771	0	0	0.00026154	0.000751929
[truncated: 106 more columns]
