# Supplementary material for: Mouse diet and vendor impact microbiome perturbation and recovery from early-life pulses of amoxicillin
Source: Front Microbiomes. 2024 Jul 29;3:1432202. doi: 10.3389/frmbi.2024.1432202 (PMC12993551; doi:10.3389/frmbi.2024.1432202)
Supplement: Supplementary file 10 [file Table_5.xlsx]

## Sheet: noabx (D25)
Species	Family	noabx (D25)	Relative Abundance
Abyssicoccus albus	Abyssicoccaceae	5	0.000103227
Sulfidibacter corallicola	Acanthopleuribacteraceae	9	0.000185808
Sulfitobacter mediterraneus	Acanthopleuribacteraceae	1	2.06454e-05
Sulfitobacter sp. SK011	Acanthopleuribacteraceae	1	2.06454e-05
Acaryochloris sp. 'Moss Beach'	Acaryochloridaceae	2	4.12907e-05
Acetilactobacillus jinshanensis	Acetobacteraceae	5	0.000103227
Acetobacter aceti	Acetobacteraceae	28	0.00057807
Acetobacter pasteurianus	Acetobacteraceae	3	6.19361e-05
Acetobacter sp. KACC 21233	Acetobacteraceae	1	2.06454e-05
Acidibrevibacterium fodinaquatile	Acetobacteraceae	1	2.06454e-05
Bombella sp. KACC 21507	Acetobacteraceae	1	2.06454e-05
Gluconobacter albidus	Acetobacteraceae	1	2.06454e-05
Komagataeibacter saccharivorans	Acetobacteraceae	1	2.06454e-05
Komagataeibacter xylinus	Acetobacteraceae	1	2.06454e-05
Lichenicola cladoniae	Acetobacteraceae	1	2.06454e-05
Novacetimonas hansenii	Acetobacteraceae	1	2.06454e-05
Parasaccharibacter apium	Acetobacteraceae	1	2.06454e-05
Rhodovastum atsumiense	Acetobacteraceae	2	4.12907e-05
Roseomonas sp. OT10	Acetobacteraceae	2	4.12907e-05
Roseomonas sp. S08	Acetobacteraceae	1	2.06454e-05
Acholeplasma hippikon	Acholeplasmataceae	2	4.12907e-05
Paracholeplasma brassicae	Acholeplasmataceae	1	2.06454e-05
Acidaminococcus fermentans	Acidaminococcaceae	5	0.000103227
Acidaminococcus intestini	Acidaminococcaceae	1	2.06454e-05
Phascolarctobacterium faecium	Acidaminococcaceae	2	4.12907e-05
Sulfuricaulis limicola	Acidiferrobacteraceae	2	4.12907e-05
Tissierella sp. JN-28	Acidilutibacteraceae	2	4.12907e-05
Acidimicrobium ferrooxidans	Acidimicrobiaceae	2	4.12907e-05
Granulicella sp. 5B5	Acidobacteriaceae	1	2.06454e-05
Terriglobus albidus	Acidobacteriaceae	1	2.06454e-05
Terriglobus roseus	Acidobacteriaceae	1	2.06454e-05
Actinobaculum sp. 313	Actinomycetaceae	1	2.06454e-05
Actinomyces radicidentis	Actinomycetaceae	1	2.06454e-05
Actinomyces sp. oral taxon 171	Actinomycetaceae	2	4.12907e-05
Actinomyces sp. oral taxon 414	Actinomycetaceae	1	2.06454e-05
Actinomyces sp. zg-332	Actinomycetaceae	1	2.06454e-05
Actinomyces trachealis	Actinomycetaceae	1	2.06454e-05
Actinomyces viscosus	Actinomycetaceae	1	2.06454e-05
Actinomyces wuliandei	Actinomycetaceae	2	4.12907e-05
Actinoplanes derwentensis	Actinomycetaceae	1	2.06454e-05
Actinoplanes friuliensis	Actinomycetaceae	1	2.06454e-05
Actinoplanes ianthinogenes	Actinomycetaceae	2	4.12907e-05
Nanchangia anserum	Actinomycetaceae	1	2.06454e-05
Schaalia cardiffensis	Actinomycetaceae	2	4.12907e-05
Schaalia odontolytica	Actinomycetaceae	1	2.06454e-05
Schaalia radingae	Actinomycetaceae	1	2.06454e-05
Trueperella pyogenes	Actinomycetaceae	2	4.12907e-05
Actinopolymorpha singaporensis	Actinopolymorphaceae	2	4.12907e-05
Actinopolyspora erythraea	Actinopolysporaceae	12	0.000247744
Caproicibacter fermentans	Acutalibacteraceae	9	0.000185808
Caproiciproducens sp. NJN-50	Acutalibacteraceae	20	0.000412907
Abiotrophia defectiva	Aerococcaceae	1	2.06454e-05
Aerococcus christensenii	Aerococcaceae	1	2.06454e-05
Aerococcus sanguinicola	Aerococcaceae	1	2.06454e-05
Aerococcus urinae	Aerococcaceae	1	2.06454e-05
Aerococcus urinaehominis	Aerococcaceae	1	2.06454e-05
Aeromonas caviae	Aeromonadaceae	1	2.06454e-05
Aeromonas encheleia	Aeromonadaceae	1	2.06454e-05
Aeromonas hydrophila	Aeromonadaceae	2	4.12907e-05
Aeromonas rivipollensis	Aeromonadaceae	2	4.12907e-05
Aeromonas salmonicida	Aeromonadaceae	1	2.06454e-05
Aeromonas schubertii	Aeromonadaceae	2	4.12907e-05
Aeromonas sp. FDAARGOS 1403	Aeromonadaceae	1	2.06454e-05
Aeromonas veronii	Aeromonadaceae	2	4.12907e-05
Oceanimonas sp. GK1	Aeromonadaceae	3	6.19361e-05
Oceanisphaera avium	Aeromonadaceae	1	2.06454e-05
Tolumonas auensis	Aeromonadaceae	3	6.19361e-05
Zobellella denitrificans	Aeromonadaceae	2	4.12907e-05
Akkermansia glycaniphila	Akkermansiaceae	1	2.06454e-05
Akkermansia muciniphila	Akkermansiaceae	277	0.00571877
Achromobacter xylosoxidans	Alcaligenaceae	1	2.06454e-05
Advenella kashmirensis	Alcaligenaceae	1	2.06454e-05
Basilea psittacipulmonis	Alcaligenaceae	2	4.12907e-05
Bordetella avium	Alcaligenaceae	2	4.12907e-05
Bordetella genomosp. 13	Alcaligenaceae	1	2.06454e-05
Bordetella holmesii	Alcaligenaceae	2	4.12907e-05
Bordetella parapertussis	Alcaligenaceae	7	0.000144518
Bordetella pertussis	Alcaligenaceae	1	2.06454e-05
Bordetella petrii	Alcaligenaceae	2	4.12907e-05
Bordetella sp. N	Alcaligenaceae	1	2.06454e-05
Paenalcaligenes hominis	Alcaligenaceae	1	2.06454e-05
Pigmentiphaga aceris	Alcaligenaceae	1	2.06454e-05
Alcanivorax pacificus	Alcanivoracaceae	1	2.06454e-05
Alicyclobacillus acidocaldarius	Alicyclobacillaceae	1	2.06454e-05
Alicyclobacillus acidoterrestris	Alicyclobacillaceae	1	2.06454e-05
Alicyclobacillus sp. SO9	Alicyclobacillaceae	1	2.06454e-05
Effusibacillus dendaii	Alicyclobacillaceae	5	0.000103227
Kyrpidia spormannii	Alicyclobacillaceae	5	0.000103227
Kyrpidia tusciae	Alicyclobacillaceae	1	2.06454e-05
Tumebacillus algifaecis	Alicyclobacillaceae	2	4.12907e-05
Tumebacillus avium	Alicyclobacillaceae	1	2.06454e-05
Alteromonas australica	Alteromonadaceae	1	2.06454e-05
Alteromonas macleodii	Alteromonadaceae	1	2.06454e-05
Paraglaciecola psychrophila	Alteromonadaceae	1	2.06454e-05
Candidatus Amoebophilus asiaticus	Amoebophilaceae	1	2.06454e-05
Candidatus Annandia adelgestsuga	Amoebophilaceae	1	2.06454e-05
Candidatus Annandia pinicola	Amoebophilaceae	1	2.06454e-05
Candidatus Arthromitus sp. SFB-rat-Yit	Amoebophilaceae	1	2.06454e-05
Candidatus Atelocyanobacterium thalassa	Amoebophilaceae	1	2.06454e-05
Candidatus Bipolaricaulis anaerobius	Amoebophilaceae	2	4.12907e-05
Candidatus Chazhemtobacterium aquaticus	Amoebophilaceae	1	2.06454e-05
Candidatus Chromulinivorax destructor	Amoebophilaceae	2	4.12907e-05
Candidatus Comchoanobacter bicostacola	Amoebophilaceae	1	2.06454e-05
Candidatus Contubernalis alkalaceticum	Amoebophilaceae	11	0.000227099
Candidatus Cyclonatronum proteinivorum	Amoebophilaceae	1	2.06454e-05
Candidatus Deianiraea vastatrix	Amoebophilaceae	8	0.000165163
Candidatus Desulfofervidus auxilii	Amoebophilaceae	1	2.06454e-05
Candidatus Desulforudis audaxviator	Amoebophilaceae	4	8.25815e-05
Candidatus Doolittlea endobia	Amoebophilaceae	2	4.12907e-05
Candidatus Erwinia haradaeae	Amoebophilaceae	1	2.06454e-05
Candidatus Formimonas warabiya	Amoebophilaceae	21	0.000433553
Candidatus Frankia datiscae	Amoebophilaceae	1	2.06454e-05
Candidatus Fukatsuia symbiotica	Amoebophilaceae	1	2.06454e-05
Candidatus Hamiltonella defensa	Amoebophilaceae	1	2.06454e-05
Candidatus Hepatoplasma crinochetorum	Amoebophilaceae	1	2.06454e-05
Candidatus Hodgkinia cicadicola	Amoebophilaceae	2	4.12907e-05
Candidatus Hydrogenosomobacter endosymbioticus	Amoebophilaceae	2	4.12907e-05
Candidatus Ishikawaella capsulata	Amoebophilaceae	1	2.06454e-05
Candidatus Kinetoplastibacterium galatii	Amoebophilaceae	1	2.06454e-05
Candidatus Kinetoplastibacterium oncopeltii	Amoebophilaceae	3	6.19361e-05
Candidatus Kuenenia stuttgartiensis	Amoebophilaceae	1	2.06454e-05
Candidatus Liberibacter africanus	Amoebophilaceae	14	0.000289035
Candidatus Liberibacter asiaticus	Amoebophilaceae	1	2.06454e-05
Candidatus Liberibacter solanacearum	Amoebophilaceae	1	2.06454e-05
Candidatus Minimicrobia vallesae	Amoebophilaceae	1	2.06454e-05
Candidatus Moranella endobia	Amoebophilaceae	4	8.25815e-05
Candidatus Nanosynbacter lyticus	Amoebophilaceae	1	2.06454e-05
Candidatus Nardonella dryophthoridicola	Amoebophilaceae	1	2.06454e-05
Candidatus Nesciobacter abundans	Amoebophilaceae	2	4.12907e-05
Candidatus Nitrosacidococcus tergens	Amoebophilaceae	1	2.06454e-05
Candidatus Nucleicultrix amoebiphila	Amoebophilaceae	2	4.12907e-05
Candidatus Paracaedibacter acanthamoebae	Amoebophilaceae	1	2.06454e-05
Candidatus Pelagibacter sp. IMCC9063	Amoebophilaceae	2	4.12907e-05
Candidatus Pelagibacter sp. RS40	Amoebophilaceae	2	4.12907e-05
Candidatus Phytoplasma luffae	Amoebophilaceae	1	2.06454e-05
Candidatus Phytoplasma mali	Amoebophilaceae	3	6.19361e-05
Candidatus Phytoplasma ziziphi	Amoebophilaceae	1	2.06454e-05
Candidatus Planktophila lacus	Amoebophilaceae	1	2.06454e-05
Candidatus Portiera aleyrodidarum	Amoebophilaceae	1	2.06454e-05
Candidatus Profftia lariciata	Amoebophilaceae	1	2.06454e-05
Candidatus Profftia sp. (ex Adelges kitamiensis)	Amoebophilaceae	1	2.06454e-05
Candidatus Promineofilum breve	Amoebophilaceae	5	0.000103227
Candidatus Rhabdochlamydia porcellionis	Amoebophilaceae	1	2.06454e-05
Candidatus Saccharimonas aalborgensis	Amoebophilaceae	3	6.19361e-05
Candidatus Schneideria nysicola	Amoebophilaceae	2	4.12907e-05
Candidatus Sneabacter namystus	Amoebophilaceae	2	4.12907e-05
Candidatus Sodalis pierantonius	Amoebophilaceae	1	2.06454e-05
Candidatus Sulcia muelleri	Amoebophilaceae	3	6.19361e-05
Candidatus Sulfidibacterium hydrothermale	Amoebophilaceae	2	4.12907e-05
Candidatus Syntrophocurvum alkaliphilum	Amoebophilaceae	1	2.06454e-05
Candidatus Thiothrix anitrata	Amoebophilaceae	1	2.06454e-05
Candidatus Uabimicrobium amorphum	Amoebophilaceae	1	2.06454e-05
Candidatus Velamenicoccus archaeovorus	Amoebophilaceae	2	4.12907e-05
Candidatus Walczuchella monophlebidarum	Amoebophilaceae	1	2.06454e-05
Acuticoccus sp. I52.16.1	Amorphaceae	1	2.06454e-05
Anaerolinea thermophila	Anaerolineaceae	1	2.06454e-05
Brevefilum fermentans	Anaerolineaceae	1	2.06454e-05
Anaeromyxobacter sp. Red630	Anaeromyxobacteraceae	1	2.06454e-05
Anaerotignum propionicum	Anaerotignaceae	275	0.00567748
Aminipila butyrica	Anaerovoracaceae	21	0.000433553
Aminipila luticellarii	Anaerovoracaceae	1	2.06454e-05
Aminipila terrae	Anaerovoracaceae	1	2.06454e-05
Emergencia timonensis	Anaerovoracaceae	22	0.000454198
Mogibacterium diversum	Anaerovoracaceae	1	2.06454e-05
Mogibacterium pumilum	Anaerovoracaceae	7	0.000144518
Ehrlichia canis	Anaplasmataceae	6	0.000123872
Neorickettsia helminthoeca	Anaplasmataceae	1	2.06454e-05
Wolbachia endosymbiont of Drosophila innubila	Anaplasmataceae	1	2.06454e-05
Wolbachia endosymbiont of Oedothorax gibbosus	Anaplasmataceae	2	4.12907e-05
Gloeothece verrucosa	Aphanothecaceae	1	2.06454e-05
Rippkaea orientalis	Aphanothecaceae	1	2.06454e-05
Laribacter hongkongensis	Aquaspirillaceae	2	4.12907e-05
Hydrogenobaculum sp. HO	Aquificaceae	1	2.06454e-05
Archangium gephyra	Archangiaceae	1	2.06454e-05
Arcobacter sp. ARW1-2F2	Arcobacteraceae	1	2.06454e-05
Malaciobacter halophilus	Arcobacteraceae	3	6.19361e-05
Atopobium sp. oral taxon 416	Atopobiaceae	1	2.06454e-05
Fannyhessea vaginae	Atopobiaceae	2	4.12907e-05
Lancefieldella parvula	Atopobiaceae	2	4.12907e-05
Olsenella sp. oral taxon 807	Atopobiaceae	2	4.12907e-05
Olsenella timonensis	Atopobiaceae	1	2.06454e-05
Olsenella uli	Atopobiaceae	1	2.06454e-05
Parafannyhessea umbonata	Atopobiaceae	1	2.06454e-05
Parolsenella catena	Atopobiaceae	1	2.06454e-05
Parolsenella massiliensis	Atopobiaceae	1	2.06454e-05
Thermophilibacter immobilis	Atopobiaceae	1	2.06454e-05
Atribacter laminatus	Atribacteraceae	1	2.06454e-05
Azospirillum baldaniorum	Azospirillaceae	4	8.25815e-05
Azospirillum oryzae	Azospirillaceae	1	2.06454e-05
Azospirillum thiophilum	Azospirillaceae	1	2.06454e-05
Skermanella rosea	Azospirillaceae	1	2.06454e-05
Alkalihalobacillus krulwichiae	Bacillaceae	1	2.06454e-05
Alkalihalobacillus sp. LMS39	Bacillaceae	1	2.06454e-05
Anoxybacillus flavithermus	Bacillaceae	1	2.06454e-05
Anoxybacillus gonensis	Bacillaceae	1	2.06454e-05
Anoxybacillus sediminis	Bacillaceae	1	2.06454e-05
Bacillus altitudinis	Bacillaceae	17	0.000350971
Bacillus amyloliquefaciens	Bacillaceae	7	0.000144518
Bacillus anthracis	Bacillaceae	85	0.00175486
Bacillus aquiflavi	Bacillaceae	10	0.000206454
Bacillus atrophaeus	Bacillaceae	3	6.19361e-05
Bacillus badius	Bacillaceae	1	2.06454e-05
Bacillus cereus	Bacillaceae	424	0.00875364
Bacillus halotolerans	Bacillaceae	43	0.000887751
Bacillus haynesii	Bacillaceae	3	6.19361e-05
Bacillus inaquosorum	Bacillaceae	1	2.06454e-05
Bacillus licheniformis	Bacillaceae	39	0.00080517
Bacillus methanolicus	Bacillaceae	2	4.12907e-05
Bacillus mycoides	Bacillaceae	16	0.000330326
Bacillus paralicheniformis	Bacillaceae	1	2.06454e-05
Bacillus paranthracis	Bacillaceae	9	0.000185808
Bacillus pseudomycoides	Bacillaceae	1	2.06454e-05
Bacillus pumilus	Bacillaceae	1	2.06454e-05
Bacillus safensis	Bacillaceae	1	2.06454e-05
Bacillus sp. 7D3	Bacillaceae	1	2.06454e-05
Bacillus sp. ABP14	Bacillaceae	1	2.06454e-05
Bacillus sp. BD59S	Bacillaceae	3	6.19361e-05
Bacillus sp. BS98	Bacillaceae	2	4.12907e-05
Bacillus sp. CMF12	Bacillaceae	16	0.000330326
Bacillus sp. CMF21	Bacillaceae	13	0.00026839
Bacillus sp. Cs-700	Bacillaceae	3	6.19361e-05
Bacillus sp. H8-1	Bacillaceae	3	6.19361e-05
Bacillus sp. HBCD-sjtu	Bacillaceae	1	2.06454e-05
Bacillus sp. KH172YL63	Bacillaceae	9	0.000185808
Bacillus sp. LJBS17	Bacillaceae	4	8.25815e-05
Bacillus sp. LJBV19	Bacillaceae	1	2.06454e-05
Bacillus sp. Lzh-5	Bacillaceae	8	0.000165163
Bacillus sp. ms-22	Bacillaceae	1	2.06454e-05
Bacillus sp. NSP9.1	Bacillaceae	1	2.06454e-05
Bacillus sp. OxB-1	Bacillaceae	1	2.06454e-05
Bacillus sp. THAF10	Bacillaceae	1	2.06454e-05
Bacillus sp. TK-2	Bacillaceae	22	0.000454198
Bacillus sp. Y1	Bacillaceae	2	4.12907e-05
Bacillus sp. ZHX3	Bacillaceae	3	6.19361e-05
Bacillus sp. ZY-1-1	Bacillaceae	11	0.000227099
Bacillus spizizenii	Bacillaceae	3	6.19361e-05
Bacillus subtilis	Bacillaceae	88	0.00181679
Bacillus thuringiensis	Bacillaceae	162	0.00334455
Bacillus toyonensis	Bacillaceae	3	6.19361e-05
Bacillus tropicus	Bacillaceae	2	4.12907e-05
Bacillus velezensis	Bacillaceae	223	0.00460392
Bacillus wiedmannii	Bacillaceae	1	2.06454e-05
Caldalkalibacillus thermarum	Bacillaceae	2	4.12907e-05
Cytobacillus oceanisediminis	Bacillaceae	19	0.000392262
Evansella cellulosilytica	Bacillaceae	1	2.06454e-05
Fictibacillus phosphorivorans	Bacillaceae	1	2.06454e-05
Geobacillus sp. C56-T3	Bacillaceae	2	4.12907e-05
Geobacillus sp. GHH01	Bacillaceae	5	0.000103227
Geobacillus stearothermophilus	Bacillaceae	1	2.06454e-05
Geobacillus thermocatenulatus	Bacillaceae	4	8.25815e-05
Geobacillus thermodenitrificans	Bacillaceae	3	6.19361e-05
Geobacillus thermoleovorans	Bacillaceae	4	8.25815e-05
Halalkalibacterium halodurans	Bacillaceae	1	2.06454e-05
Halobacillus sp. SSBR10-3	Bacillaceae	1	2.06454e-05
Halobacillus sp. SSTM10-2	Bacillaceae	10	0.000206454
Heyndrickxia oleronia	Bacillaceae	73	0.00150711
Heyndrickxia vini	Bacillaceae	14	0.000289035
Lederbergia lenta	Bacillaceae	2	4.12907e-05
Lentibacillus sp. CBA3610	Bacillaceae	16	0.000330326
Lentilactobacillus buchneri	Bacillaceae	39	0.00080517
Lentilactobacillus hilgardii	Bacillaceae	1	2.06454e-05
Lysinibacillus agricola	Bacillaceae	1	2.06454e-05
Lysinibacillus fusiformis	Bacillaceae	6	0.000123872
Lysinibacillus sp. GJ-1	Bacillaceae	12	0.000247744
Lysinibacillus sphaericus	Bacillaceae	1	2.06454e-05
Lysinibacillus timonensis	Bacillaceae	32	0.000660652
Mangrovibacillus cuniculi	Bacillaceae	1	2.06454e-05
Metabacillus endolithicus	Bacillaceae	3	6.19361e-05
Metabacillus litoralis	Bacillaceae	4	8.25815e-05
Neobacillus drentensis	Bacillaceae	2	4.12907e-05
Neobacillus mesonae	Bacillaceae	1	2.06454e-05
Oceanobacillus kimchii	Bacillaceae	1	2.06454e-05
Oceanobacillus oncorhynchi	Bacillaceae	1	2.06454e-05
Parageobacillus thermoglucosidasius	Bacillaceae	2	4.12907e-05
Paraliobacillus zengyii	Bacillaceae	1	2.06454e-05
Peribacillus asahii	Bacillaceae	1	2.06454e-05
Peribacillus frigoritolerans	Bacillaceae	6	0.000123872
Peribacillus simplex	Bacillaceae	2	4.12907e-05
Priestia aryabhattai	Bacillaceae	23	0.000474844
Priestia filamentosa	Bacillaceae	1	2.06454e-05
Priestia flexa	Bacillaceae	1	2.06454e-05
Priestia megaterium	Bacillaceae	10	0.000206454
Radiobacillus deserti	Bacillaceae	15	0.000309681
Radiobacillus sp. 80	Bacillaceae	3	6.19361e-05
Rossellomorea sp. KS-H15a	Bacillaceae	1	2.06454e-05
Salicibibacter cibarius	Bacillaceae	2	4.12907e-05
Salicibibacter halophilus	Bacillaceae	3	6.19361e-05
Sutcliffiella cohnii	Bacillaceae	1	2.06454e-05
Virgibacillus phasianinus	Bacillaceae	1	2.06454e-05
Weizmannia coagulans	Bacillaceae	8	0.000165163
Hydrogenibacillus sp. N12	Bacillales Family X. Incertae Sedis	8	0.000165163
Exiguobacterium acetylicum	Bacillales Family XII. Incertae Sedis	1	2.06454e-05
Exiguobacterium alkaliphilum	Bacillales Family XII. Incertae Sedis	4	8.25815e-05
Bacteriovorax stolpii	Bacteriovoracaceae	2	4.12907e-05
Bacteroides caccae	Bacteroidaceae	15	0.000309681
Bacteroides caecimuris	Bacteroidaceae	7	0.000144518
Bacteroides cellulosilyticus	Bacteroidaceae	7	0.000144518
Bacteroides coprosuis	Bacteroidaceae	7	0.000144518
Bacteroides eggerthii	Bacteroidaceae	2	4.12907e-05
Bacteroides faecis	Bacteroidaceae	7	0.000144518
Bacteroides fragilis	Bacteroidaceae	155	0.00320003
Bacteroides helcogenes	Bacteroidaceae	4	8.25815e-05
Bacteroides heparinolyticus	Bacteroidaceae	5	0.000103227
Bacteroides intestinalis	Bacteroidaceae	3	6.19361e-05
Bacteroides luhongzhouii	Bacteroidaceae	1	2.06454e-05
Bacteroides nordii	Bacteroidaceae	1	2.06454e-05
Bacteroides ovatus	Bacteroidaceae	58	0.00119743
Bacteroides salyersiae	Bacteroidaceae	4	8.25815e-05
Bacteroides sp. CBA7301	Bacteroidaceae	1	2.06454e-05
Bacteroides sp. PHL 2737	Bacteroidaceae	9	0.000185808
Bacteroides stercoris	Bacteroidaceae	1	2.06454e-05
Bacteroides thetaiotaomicron	Bacteroidaceae	481	0.00993043
Bacteroides uniformis	Bacteroidaceae	1	2.06454e-05
Bacteroides xylanisolvens	Bacteroidaceae	2	4.12907e-05
Bacteroides zhangwenhongii	Bacteroidaceae	9	0.000185808
Bacteroides zoogleoformans	Bacteroidaceae	1	2.06454e-05
Phocaeicola coprophilus	Bacteroidaceae	3	6.19361e-05
Phocaeicola dorei	Bacteroidaceae	2	4.12907e-05
Phocaeicola salanitronis	Bacteroidaceae	5	0.000103227
Phocaeicola vulgatus	Bacteroidaceae	4	8.25815e-05
Barnesiella viscericola	Barnesiellaceae	20	0.000412907
Coprobacter secundus	Barnesiellaceae	5	0.000103227
Bartonella sp. HY038	Bartonellaceae	1	2.06454e-05
Methylocella silvestris	Beijerinckiaceae	14	0.000289035
Miniimonas sp. S16	Beutenbergiaceae	2	4.12907e-05
Bifidobacterium adolescentis	Bifidobacteriaceae	1	2.06454e-05
Bifidobacterium animalis	Bifidobacteriaceae	7	0.000144518
Bifidobacterium bifidum	Bifidobacteriaceae	1	2.06454e-05
Bifidobacterium breve	Bifidobacteriaceae	1	2.06454e-05
Bifidobacterium catenulatum	Bifidobacteriaceae	2	4.12907e-05
Bifidobacterium dentium	Bifidobacteriaceae	1	2.06454e-05
Bifidobacterium longum	Bifidobacteriaceae	3	6.19361e-05
Bifidobacterium pseudocatenulatum	Bifidobacteriaceae	1	2.06454e-05
Bifidobacterium pseudolongum	Bifidobacteriaceae	10	0.000206454
Bifidobacterium pullorum	Bifidobacteriaceae	1	2.06454e-05
Bifidobacterium subtile	Bifidobacteriaceae	1	2.06454e-05
Gardnerella vaginalis	Bifidobacteriaceae	1	2.06454e-05
Parascardovia denticolens	Bifidobacteriaceae	1	2.06454e-05
Blattabacterium cuenoti	Blattabacteriaceae	7	0.000144518
Georgenia wutianyii	Bogoriellaceae	1	2.06454e-05
Borrelia miyamotoi	Borreliaceae	1	2.06454e-05
Borreliella afzelii	Borreliaceae	2	4.12907e-05
Bosea sp. ANAM02	Boseaceae	1	2.06454e-05
Bradymonas sediminis	Bradymonadaceae	1	2.06454e-05
Brevibacterium atlanticum	Brevibacteriaceae	1	2.06454e-05
Brevibacterium casei	Brevibacteriaceae	1	2.06454e-05
Brevibacterium oceani	Brevibacteriaceae	2	4.12907e-05
Brevibacterium pigmentatum	Brevibacteriaceae	1	2.06454e-05
Brevibacterium sp. SMBL_HHYL_HB1	Brevibacteriaceae	1	2.06454e-05
Brucella abortus	Brucellaceae	1	2.06454e-05
Brucella intermedia	Brucellaceae	1	2.06454e-05
Brucella sp. 458	Brucellaceae	2	4.12907e-05
Sodalis ligni	Bruguierivoracaceae	1	2.06454e-05
Sodalis praecaptivus	Bruguierivoracaceae	2	4.12907e-05
Burkholderia ambifaria	Burkholderiaceae	5	0.000103227
Burkholderia cenocepacia	Burkholderiaceae	5	0.000103227
Burkholderia cepacia	Burkholderiaceae	1	2.06454e-05
Burkholderia contaminans	Burkholderiaceae	1	2.06454e-05
Burkholderia diffusa	Burkholderiaceae	1	2.06454e-05
Burkholderia glumae	Burkholderiaceae	2	4.12907e-05
Burkholderia latens	Burkholderiaceae	1	2.06454e-05
Burkholderia mallei	Burkholderiaceae	6	0.000123872
Burkholderia multivorans	Burkholderiaceae	12	0.000247744
Burkholderia pseudomallei	Burkholderiaceae	4	8.25815e-05
Burkholderia pseudomultivorans	Burkholderiaceae	1	2.06454e-05
Burkholderia seminalis	Burkholderiaceae	1	2.06454e-05
Burkholderia sp. JP2-270	Burkholderiaceae	1	2.06454e-05
Burkholderia sp. KJ006	Burkholderiaceae	1	2.06454e-05
Burkholderia sp. MBR-1	Burkholderiaceae	2	4.12907e-05
Burkholderia thailandensis	Burkholderiaceae	3	6.19361e-05
Butyricimonas faecalis	Burkholderiaceae	1	2.06454e-05
Butyricimonas virosa	Burkholderiaceae	5	0.000103227
Caballeronia insecticola	Burkholderiaceae	1	2.06454e-05
Caballeronia sp. M1242	Burkholderiaceae	1	2.06454e-05
Caballeronia sp. SL2Y3	Burkholderiaceae	1	2.06454e-05
Caballeronia sp. TF1N1	Burkholderiaceae	1	2.06454e-05
Cupriavidus basilensis	Burkholderiaceae	1	2.06454e-05
Cupriavidus malaysiensis	Burkholderiaceae	1	2.06454e-05
Cupriavidus metallidurans	Burkholderiaceae	1	2.06454e-05
Cupriavidus nantongensis	Burkholderiaceae	1	2.06454e-05
Cupriavidus oxalaticus	Burkholderiaceae	2	4.12907e-05
Cupriavidus taiwanensis	Burkholderiaceae	1	2.06454e-05
Pandoraea pnomenusa	Burkholderiaceae	2	4.12907e-05
Pandoraea pulmonicola	Burkholderiaceae	1	2.06454e-05
Paraburkholderia acidiphila	Burkholderiaceae	3	6.19361e-05
Paraburkholderia acidisoli	Burkholderiaceae	4	8.25815e-05
Paraburkholderia caribensis	Burkholderiaceae	1	2.06454e-05
Paraburkholderia edwinii	Burkholderiaceae	1	2.06454e-05
Paraburkholderia phenoliruptrix	Burkholderiaceae	1	2.06454e-05
Paraburkholderia xenovorans	Burkholderiaceae	1	2.06454e-05
Polynucleobacter necessarius	Burkholderiaceae	2	4.12907e-05
Polynucleobacter paneuropaeus	Burkholderiaceae	1	2.06454e-05
Polynucleobacter sp. AP-Elch-400A-B2	Burkholderiaceae	1	2.06454e-05
Ralstonia mannitolilytica	Burkholderiaceae	1	2.06454e-05
Ralstonia solanacearum	Burkholderiaceae	1	2.06454e-05
Aquabacterium olei	Burkholderiales genera incertae sedis	1	2.06454e-05
Tepidimonas taiwanensis	Burkholderiales genera incertae sedis	4	8.25815e-05
Thiomonas intermedia	Burkholderiales genera incertae sedis	2	4.12907e-05
Caldicellulosiruptor hydrothermalis	Caldicellulosiruptoraceae	1	2.06454e-05
Caldilinea aerophila	Caldilineaceae	1	2.06454e-05
Caldisericum exile	Caldisericaceae	2	4.12907e-05
Calditerrivibrio nitroreducens	Calditerrivibrionaceae	2	4.12907e-05
Caldithrix abyssi	Calditrichaceae	1	2.06454e-05
Campylobacter canadensis	Campylobacteraceae	1	2.06454e-05
Campylobacter coli	Campylobacteraceae	3	6.19361e-05
Campylobacter concisus	Campylobacteraceae	1	2.06454e-05
Campylobacter curvus	Campylobacteraceae	2	4.12907e-05
Campylobacter jejuni	Campylobacteraceae	1	2.06454e-05
Campylobacter ornithocola	Campylobacteraceae	1	2.06454e-05
Xianfuyuplasma coldseepsis	Candidatus Izemoplasmataceae	1	2.06454e-05
Cardiobacterium hominis	Cardiobacteriaceae	3	6.19361e-05
Carnobacterium maltaromaticum	Carnobacteriaceae	3	6.19361e-05
Dolosigranulum pigrum	Carnobacteriaceae	4	8.25815e-05
Granulicatella elegans	Carnobacteriaceae	1	2.06454e-05
Marinilactibacillus sp. 15R	Carnobacteriaceae	2	4.12907e-05
Catenulispora acidiphila	Catenulisporaceae	1	2.06454e-05
Brevundimonas diminuta	Caulobacteraceae	1	2.06454e-05
Brevundimonas sp. Bb-A	Caulobacteraceae	1	2.06454e-05
Caulobacter mirabilis	Caulobacteraceae	2	4.12907e-05
Caulobacter segnis	Caulobacteraceae	1	2.06454e-05
Phenylobacterium sp. LH3H17	Caulobacteraceae	1	2.06454e-05
Actinotalea sp. JY-7876	Cellulomonadaceae	1	2.06454e-05
Cellulomonas sp. H30R-01	Cellulomonadaceae	2	4.12907e-05
Cellulomonas sp. NS3	Cellulomonadaceae	3	6.19361e-05
Cellulomonas sp. zg.Y338	Cellulomonadaceae	1	2.06454e-05
Pseudactinotalea sp. HY158	Cellulomonadaceae	1	2.06454e-05
Cellulosilyticum lentocellum	Cellulosilyticaceae	74	0.00152776
Cellulosilyticum sp. WCF-2	Cellulosilyticaceae	2	4.12907e-05
Cellulosimicrobium cellulans	Cellulosilyticaceae	1	2.06454e-05
Teredinibacter haidensis	Cellvibrionaceae	1	2.06454e-05
Jeongeupia sp. HS-3	Chitinibacteraceae	1	2.06454e-05
Arachidicoccus sp. B3-10	Chitinophagaceae	1	2.06454e-05
Arachidicoccus sp. BS20	Chitinophagaceae	6	0.000123872
Arachidicoccus terrestris	Chitinophagaceae	2	4.12907e-05
Filimonas lacunae	Chitinophagaceae	1	2.06454e-05
Niastella koreensis	Chitinophagaceae	1	2.06454e-05
Pseudocnuella soli	Chitinophagaceae	1	2.06454e-05
Chlamydia avium	Chlamydiaceae	1	2.06454e-05
Chlorobaculum parvum	Chlorobiaceae	1	2.06454e-05
Chloroflexus aurantiacus	Chloroflexineae	2	4.12907e-05
Thermobaculum terrenum	Chloroflexota incertae sedis	31	0.000640007
Chloroherpeton thalassium	Chloroherpetonaceae	1	2.06454e-05
Christensenella minuta	Christensenellaceae	1	2.06454e-05
Christensenella sp. Marseille-P3954	Christensenellaceae	2	4.12907e-05
Nitrosococcus watsonii	Chromatiaceae	2	4.12907e-05
Thermochromatium tepidum	Chromatiaceae	2	4.12907e-05
Thiocapsa bogorovii	Chromatiaceae	2	4.12907e-05
Thiocystis violascens	Chromatiaceae	1	2.06454e-05
Chromobacterium sp. Beijing	Chromobacteriaceae	1	2.06454e-05
Chromobacterium vaccinii	Chromobacteriaceae	1	2.06454e-05
Paludibacterium sp. B53371	Chromobacteriaceae	1	2.06454e-05
Paludibaculum fermentans	Chromobacteriaceae	2	4.12907e-05
Pseudogulbenkiania sp. NH8B	Chromobacteriaceae	1	2.06454e-05
Desulfurispirillum indicum	Chrysiogenaceae	11	0.000227099
Caloramator sp. E03	Clostridiaceae	1	2.06454e-05
Clostridium acetobutylicum	Clostridiaceae	2	4.12907e-05
Clostridium argentinense	Clostridiaceae	1	2.06454e-05
Clostridium aurantibutyricum	Clostridiaceae	2	4.12907e-05
Clostridium autoethanogenum	Clostridiaceae	10	0.000206454
Clostridium baratii	Clostridiaceae	5	0.000103227
Clostridium beijerinckii	Clostridiaceae	35	0.000722588
Clostridium bornimense	Clostridiaceae	15	0.000309681
Clostridium botulinum	Clostridiaceae	50	0.00103227
Clostridium butyricum	Clostridiaceae	5	0.000103227
Clostridium cadaveris	Clostridiaceae	4	8.25815e-05
Clostridium chauvoei	Clostridiaceae	2	4.12907e-05
Clostridium cochlearium	Clostridiaceae	1	2.06454e-05
Clostridium colinum	Clostridiaceae	329	0.00679233
Clostridium estertheticum	Clostridiaceae	2	4.12907e-05
Clostridium fermenticellae	Clostridiaceae	3	6.19361e-05
Clostridium formicaceticum	Clostridiaceae	1	2.06454e-05
Clostridium gasigenes	Clostridiaceae	1	2.06454e-05
Clostridium gelidum	Clostridiaceae	19	0.000392262
Clostridium hylemonae	Clostridiaceae	2052	0.0423643
Clostridium innocuum	Clostridiaceae	8	0.000165163
Clostridium intestinale	Clostridiaceae	1	2.06454e-05
Clostridium isatidis	Clostridiaceae	10	0.000206454
Clostridium kluyveri	Clostridiaceae	3	6.19361e-05
Clostridium manihotivorum	Clostridiaceae	35	0.000722588
Clostridium novyi	Clostridiaceae	1	2.06454e-05
Clostridium pasteurianum	Clostridiaceae	11	0.000227099
Clostridium perfringens	Clostridiaceae	29	0.000598716
Clostridium roseum	Clostridiaceae	1	2.06454e-05
Clostridium saccharobutylicum	Clostridiaceae	4	8.25815e-05
Clostridium saccharoperbutylacetonicum	Clostridiaceae	1	2.06454e-05
Clostridium scindens	Clostridiaceae	1434	0.0296055
Clostridium septicum	Clostridiaceae	9	0.000185808
Clostridium sp. 001	Clostridiaceae	1	2.06454e-05
Clostridium sp. 16K-1-R1	Clostridiaceae	4	8.25815e-05
Clostridium sp. BJN0001	Clostridiaceae	1	2.06454e-05
Clostridium sp. BNL1100	Clostridiaceae	1	2.06454e-05
Clostridium sp. C1	Clostridiaceae	3	6.19361e-05
Clostridium sp. 'deep sea'	Clostridiaceae	4	8.25815e-05
Clostridium sp. DL-VIII	Clostridiaceae	4	8.25815e-05
Clostridium sp. JN-1	Clostridiaceae	2	4.12907e-05
Clostridium sp. JN-9	Clostridiaceae	3	6.19361e-05
Clostridium sp. M3/9	Clostridiaceae	23	0.000474844
Clostridium sp. M62/1	Clostridiaceae	27	0.000557425
Clostridium sp. MD294	Clostridiaceae	14	0.000289035
Clostridium sp. MF28	Clostridiaceae	13	0.00026839
Clostridium sp. SY8519	Clostridiaceae	37	0.000763879
Clostridium sporogenes	Clostridiaceae	1	2.06454e-05
Clostridium taeniosporum	Clostridiaceae	3	6.19361e-05
Clostridium tetani	Clostridiaceae	3	6.19361e-05
Clostridium thermarum	Clostridiaceae	6	0.000123872
Clostridium tyrobutyricum	Clostridiaceae	3	6.19361e-05
Crassaminicella profunda	Clostridiaceae	4	8.25815e-05
Crassaminicella sp. 143-21	Clostridiaceae	8	0.000165163
Crassaminicella thermophila	Clostridiaceae	107	0.00220906
Erysipelatoclostridium ramosum	Clostridiaceae	97	0.0020026
Hathewaya histolytica	Clostridiaceae	1	2.06454e-05
Hungatella hathewayi	Clostridiaceae	7	0.000144518
Lachnoclostridium phocaeense	Clostridiaceae	72	0.00148647
Lachnoclostridium phytofermentans	Clostridiaceae	18	0.000371617
Lachnoclostridium sp. YL32	Clostridiaceae	71	0.00146582
Paraclostridium bifermentans	Clostridiaceae	4	8.25815e-05
Peptoclostridium acidaminophilum	Clostridiaceae	1	2.06454e-05
Pseudoclostridium thermosuccinogenes	Clostridiaceae	4	8.25815e-05
Ruminiclostridium cellulolyticum	Clostridiaceae	2	4.12907e-05
Ruminiclostridium herbifermentans	Clostridiaceae	1	2.06454e-05
Sarcina sp. JB2	Clostridiaceae	2	4.12907e-05
Thermoclostridium stercorarium	Clostridiaceae	10	0.000206454
Carboxydocella thermautotrophica	Clostridiales Family XVI. Incertae Sedis	3	6.19361e-05
Thermaerobacter sp. FW80	Clostridiales Family XVII. Incertae Sedis	1	2.06454e-05
Colwellia sp. M166	Colwelliaceae	1	2.06454e-05
Acidovorax antarcticus	Comamonadaceae	3	6.19361e-05
Acidovorax avenae	Comamonadaceae	1	2.06454e-05
Acidovorax cattleyae	Comamonadaceae	2	4.12907e-05
Acidovorax sp. KKS102	Comamonadaceae	1	2.06454e-05
Acidovorax sp. YS12	Comamonadaceae	1	2.06454e-05
Comamonas aquatica	Comamonadaceae	1	2.06454e-05
Comamonas sp. B21-038	Comamonadaceae	1	2.06454e-05
Comamonas testosteroni	Comamonadaceae	2	4.12907e-05
Comamonas thiooxydans	Comamonadaceae	3	6.19361e-05
Delftia acidovorans	Comamonadaceae	1	2.06454e-05
Delftia tsuruhatensis	Comamonadaceae	1	2.06454e-05
Hydrogenophaga crassostreae	Comamonadaceae	1	2.06454e-05
Hydrogenophaga pseudoflava	Comamonadaceae	1	2.06454e-05
Melaminivora sp. SC2-9	Comamonadaceae	1	2.06454e-05
Ottowia testudinis	Comamonadaceae	1	2.06454e-05
Variovorax paradoxus	Comamonadaceae	1	2.06454e-05
Conexibacter sp. DBS9H8	Conexibacteraceae	2	4.12907e-05
Conexibacter sp. S30A1	Conexibacteraceae	2	4.12907e-05
Conexibacter sp. SYSU D00693	Conexibacteraceae	1	2.06454e-05
Faecalibacillus intestinalis	Coprobacillaceae	7	0.000144518
Tannockella kyphosi	Coprobacillaceae	8	0.000165163
Coprothermobacter proteolyticus	Coprothermobacteraceae	2	4.12907e-05
Coraliomargarita akajimensis	Coraliomargaritaceae	1	2.06454e-05
Collinsella aerofaciens	Coriobacteriaceae	1	2.06454e-05
Collinsella sp. zg1085	Coriobacteriaceae	5	0.000103227
Collinsella stercoris	Coriobacteriaceae	8	0.000165163
Coriobacterium glomerans	Coriobacteriaceae	7	0.000144518
Corynebacterium argentoratense	Corynebacteriaceae	1	2.06454e-05
Corynebacterium atypicum	Corynebacteriaceae	1	2.06454e-05
Corynebacterium aurimucosum	Corynebacteriaceae	2	4.12907e-05
Corynebacterium choanae	Corynebacteriaceae	1	2.06454e-05
Corynebacterium cyclohexanicum	Corynebacteriaceae	1	2.06454e-05
Corynebacterium diphtheriae	Corynebacteriaceae	1	2.06454e-05
Corynebacterium doosanense	Corynebacteriaceae	1	2.06454e-05
Corynebacterium gerontici	Corynebacteriaceae	1	2.06454e-05
Corynebacterium glaucum	Corynebacteriaceae	1	2.06454e-05
Corynebacterium glucuronolyticum	Corynebacteriaceae	1	2.06454e-05
Corynebacterium glutamicum	Corynebacteriaceae	1	2.06454e-05
Corynebacterium imitans	Corynebacteriaceae	1	2.06454e-05
Corynebacterium occultum	Corynebacteriaceae	1	2.06454e-05
Corynebacterium phocae	Corynebacteriaceae	1	2.06454e-05
Corynebacterium pseudotuberculosis	Corynebacteriaceae	1	2.06454e-05
Corynebacterium rouxii	Corynebacteriaceae	1	2.06454e-05
Corynebacterium simulans	Corynebacteriaceae	1	2.06454e-05
Corynebacterium sp. ATCC 6931	Corynebacteriaceae	1	2.06454e-05
Corynebacterium sp. sy039	Corynebacteriaceae	3	6.19361e-05
Corynebacterium suranareeae	Corynebacteriaceae	1	2.06454e-05
Corynebacterium timonense	Corynebacteriaceae	3	6.19361e-05
Corynebacterium tuberculostearicum	Corynebacteriaceae	1	2.06454e-05
Corynebacterium ulcerans	Corynebacteriaceae	1	2.06454e-05
Corynebacterium urealyticum	Corynebacteriaceae	1	2.06454e-05
Corynebacterium vitaeruminis	Corynebacteriaceae	2	4.12907e-05
Corynebacterium yudongzhengii	Corynebacteriaceae	2	4.12907e-05
Crocinitomix sp. GM2_3_6_6	Crocinitomicaceae	1	2.06454e-05
Fluviicola taffensis	Crocinitomicaceae	2	4.12907e-05
Anthocerotibacter panamensis	Cyanophyceae	2	4.12907e-05
Calothrix sp. NIES-2100	Cyanophyceae	2	4.12907e-05
Nostoc edaphicum	Cyanophyceae	5	0.000103227
Nostoc sp. C052	Cyanophyceae	1	2.06454e-05
Nostoc sp. C057	Cyanophyceae	3	6.19361e-05
Nostoc sp. TCL240-02	Cyanophyceae	2	4.12907e-05
Nostoc sp. TCL26-01	Cyanophyceae	1	2.06454e-05
Nostoc sp. UHCC 0870	Cyanophyceae	1	2.06454e-05
Stanieria cyanosphaera	Cyanophyceae	1	2.06454e-05
Algoriphagus machipongonensis	Cyclobacteriaceae	1	2.06454e-05
Algoriphagus sp. NBT04N3	Cyclobacteriaceae	4	8.25815e-05
Echinicola soli	Cyclobacteriaceae	1	2.06454e-05
Mongoliitalea daihaiensis	Cyclobacteriaceae	1	2.06454e-05
Cytophaga hutchinsonii	Cytophagaceae	1	2.06454e-05
Spirosoma aerolatum	Cytophagaceae	3	6.19361e-05
Spirosoma endbachense	Cytophagaceae	2	4.12907e-05
Spirosoma sp. KCTC 42546	Cytophagaceae	1	2.06454e-05
Spirosoma sp. KUDC1026	Cytophagaceae	1	2.06454e-05
Deinococcus ficus	Deinococcaceae	1	2.06454e-05
Deinococcus geothermalis	Deinococcaceae	1	2.06454e-05
Deinococcus peraridilitoris	Deinococcaceae	1	2.06454e-05
Deinococcus proteolyticus	Deinococcaceae	3	6.19361e-05
Deinococcus radiophilus	Deinococcaceae	3	6.19361e-05
Deinococcus sp. AJ005	Deinococcaceae	1	2.06454e-05
Deinococcus sp. KNUC1210	Deinococcaceae	1	2.06454e-05
Deinococcus sp. NW-56	Deinococcaceae	1	2.06454e-05
Brachybacterium sp. SGAir0954	Dermabacteraceae	1	2.06454e-05
Allobranchiibius sp. GilTou73	Dermacoccaceae	2	4.12907e-05
Desulfoscipio gibsoniae	Desulfallaceae	3	6.19361e-05
Dehalobacter restrictus	Desulfitobacteriaceae	7	0.000144518
Desulfitobacterium dehalogenans	Desulfitobacteriaceae	1	2.06454e-05
Desulfitobacterium dichloroeliminans	Desulfitobacteriaceae	2	4.12907e-05
Desulfitobacterium hafniense	Desulfitobacteriaceae	7	0.000144518
Desulfitobacterium metallireducens	Desulfitobacteriaceae	8	0.000165163
Desulfosporosinus acidiphilus	Desulfitobacteriaceae	12	0.000247744
Desulfosporosinus meridiei	Desulfitobacteriaceae	8	0.000165163
Desulfosporosinus orientis	Desulfitobacteriaceae	1	2.06454e-05
Desulfosporosinus youngiae	Desulfitobacteriaceae	3	6.19361e-05
Syntrophobotulus glycolicus	Desulfitobacteriaceae	1	2.06454e-05
Desulfobacula toluolica	Desulfobacteraceae	1	2.06454e-05
Desulforapulum autotrophicum	Desulfobacteraceae	1	2.06454e-05
Desulfobulbus oralis	Desulfobulbaceae	1	2.06454e-05
Desulfomarina profundi	Desulfobulbaceae	1	2.06454e-05
Desulfomicrobium orale	Desulfomicrobiaceae	1	2.06454e-05
Desulfomonile tiedjei	Desulfomonilaceae	1	2.06454e-05
Desulfotomaculum nigrificans	Desulfotomaculaceae	3	6.19361e-05
Desulfolutivibrio sulfoxidireducens	Desulfovibrionaceae	1	2.06454e-05
Desulfovibrio desulfuricans	Desulfovibrionaceae	1	2.06454e-05
Desulfovibrio fairfieldensis	Desulfovibrionaceae	2	4.12907e-05
Desulfovibrio piger	Desulfovibrionaceae	1	2.06454e-05
Desulfovibrio vulgaris	Desulfovibrionaceae	1	2.06454e-05
Pseudodesulfovibrio profundus	Desulfovibrionaceae	2	4.12907e-05
Pseudodesulfovibrio sp. zrk46	Desulfovibrionaceae	2	4.12907e-05
Pseudodesulfovibrio tunisiensis	Desulfovibrionaceae	1	2.06454e-05
Salidesulfovibrio onnuriiensis	Desulfovibrionaceae	1	2.06454e-05
Solidesulfovibrio carbinoliphilus	Desulfovibrionaceae	2	4.12907e-05
Desulfurobacterium thermolithotrophum	Desulfurobacteriaceae	1	2.06454e-05
Desulfuromonas sp. DDH964	Desulfuromonadaceae	1	2.06454e-05
Jonquetella anthropi	Dethiosulfovibrionaceae	2	4.12907e-05
Pyramidobacter piscolens	Dethiosulfovibrionaceae	1	2.06454e-05
Devosia sp. 1566	Devosiaceae	1	2.06454e-05
Devosia sp. A16	Devosiaceae	1	2.06454e-05
Pelagibacterium halotolerans	Devosiaceae	1	2.06454e-05
Dietzia psychralcaliphila	Dietziaceae	2	4.12907e-05
Hypericibacter adhaerens	Dongiaceae	2	4.12907e-05
Hypericibacter terrae	Dongiaceae	1	2.06454e-05
Dysgonomonas sp. HDW5B	Dysgonomonadaceae	1	2.06454e-05
Petrimonas mucosa	Dysgonomonadaceae	1	2.06454e-05
Proteiniphilum saccharofermentans	Dysgonomonadaceae	1	2.06454e-05
Adlercreutzia equolifaciens	Eggerthellaceae	54	0.00111485
Adlercreutzia hattorii	Eggerthellaceae	16	0.000330326
Arabiibacter massiliensis	Eggerthellaceae	4	8.25815e-05
Berryella intestinalis	Eggerthellaceae	5	0.000103227
Cryptobacterium curtum	Eggerthellaceae	3	6.19361e-05
Denitrobacterium detoxificans	Eggerthellaceae	6	0.000123872
Eggerthella guodeyinii	Eggerthellaceae	2	4.12907e-05
Eggerthella lenta	Eggerthellaceae	43	0.000887751
Eggerthella sp. YY7918	Eggerthellaceae	4	8.25815e-05
Gordonibacter pamelaeae	Eggerthellaceae	1	2.06454e-05
Gordonibacter urolithinfaciens	Eggerthellaceae	1	2.06454e-05
Phoenicibacter congonensis	Eggerthellaceae	1	2.06454e-05
Raoultibacter timonensis	Eggerthellaceae	1	2.06454e-05
Slackia heliotrinireducens	Eggerthellaceae	24	0.000495489
Egibacter rhizosphaerae	Egibacteraceae	1	2.06454e-05
Egicoccus halophilus	Egicoccaceae	2	4.12907e-05
Elioraea tepida	Elioraeaceae	1	2.06454e-05
Elusimicrobium minutum	Elusimicrobiaceae	3	6.19361e-05
Paremcibacter congregatus	Emcibacteraceae	1	2.06454e-05
Endozoicomonas sp. SCSIO W0465	Endozoicomonadaceae	1	2.06454e-05
Atlantibacter hermannii	Enterobacteriaceae	1	2.06454e-05
Blochmannia endosymbiont of Camponotus modoc	Enterobacteriaceae	1	2.06454e-05
Blochmannia endosymbiont of Camponotus sp. C-046	Enterobacteriaceae	1	2.06454e-05
Cedecea sp. FDAARGOS_727	Enterobacteriaceae	1	2.06454e-05
Citrobacter braakii	Enterobacteriaceae	2	4.12907e-05
Citrobacter cronae	Enterobacteriaceae	1	2.06454e-05
Citrobacter farmeri	Enterobacteriaceae	2	4.12907e-05
Citrobacter freundii	Enterobacteriaceae	2	4.12907e-05
Citrobacter portucalensis	Enterobacteriaceae	1	2.06454e-05
Citrobacter rodentium	Enterobacteriaceae	1	2.06454e-05
Citrobacter werkmanii	Enterobacteriaceae	2	4.12907e-05
Cronobacter sakazakii	Enterobacteriaceae	3	6.19361e-05
Enterobacter asburiae	Enterobacteriaceae	4	8.25815e-05
Enterobacter bugandensis	Enterobacteriaceae	18	0.000371617
Enterobacter cloacae	Enterobacteriaceae	11	0.000227099
Enterobacter cloacae complex sp.	Enterobacteriaceae	2	4.12907e-05
Enterobacter cloacae complex sp. ECL68	Enterobacteriaceae	1	2.06454e-05
Enterobacter hormaechei	Enterobacteriaceae	9	0.000185808
Enterobacter kobei	Enterobacteriaceae	1	2.06454e-05
Enterobacter lignolyticus	Enterobacteriaceae	1	2.06454e-05
Enterobacter ludwigii	Enterobacteriaceae	5	0.000103227
Enterobacter mori	Enterobacteriaceae	2	4.12907e-05
Enterobacter roggenkampii	Enterobacteriaceae	3	6.19361e-05
Enterobacter sp. JBIWA003	Enterobacteriaceae	2	4.12907e-05
Escherichia albertii	Enterobacteriaceae	12	0.000247744
Escherichia coli	Enterobacteriaceae	211	0.00435617
Escherichia fergusonii	Enterobacteriaceae	5	0.000103227
Escherichia marmotae	Enterobacteriaceae	2	4.12907e-05
Klebsiella aerogenes	Enterobacteriaceae	12	0.000247744
Klebsiella grimontii	Enterobacteriaceae	1	2.06454e-05
Klebsiella michiganensis	Enterobacteriaceae	7	0.000144518
Klebsiella oxytoca	Enterobacteriaceae	3	6.19361e-05
Klebsiella pneumoniae	Enterobacteriaceae	186	0.00384004
Klebsiella quasipneumoniae	Enterobacteriaceae	9	0.000185808
Klebsiella sp. P1954	Enterobacteriaceae	1	2.06454e-05
Klebsiella variicola	Enterobacteriaceae	22	0.000454198
Kluyvera intermedia	Enterobacteriaceae	2	4.12907e-05
Kosakonia cowanii	Enterobacteriaceae	1	2.06454e-05
Leclercia adecarboxylata	Enterobacteriaceae	1	2.06454e-05
Leclercia sp. Colony189	Enterobacteriaceae	2	4.12907e-05
Leclercia sp. G3L	Enterobacteriaceae	1	2.06454e-05
Leclercia sp. LSNIH1	Enterobacteriaceae	1	2.06454e-05
Lelliottia amnigena	Enterobacteriaceae	1	2.06454e-05
Plesiomonas shigelloides	Enterobacteriaceae	3	6.19361e-05
Raoultella ornithinolytica	Enterobacteriaceae	1	2.06454e-05
Raoultella planticola	Enterobacteriaceae	1	2.06454e-05
Raoultella sp. XY-1	Enterobacteriaceae	3	6.19361e-05
Salmonella bongori	Enterobacteriaceae	3	6.19361e-05
Salmonella enterica	Enterobacteriaceae	70	0.00144518
Scandinavium goeteborgense	Enterobacteriaceae	1	2.06454e-05
secondary endosymbiont of Ctenarytaina eucalypti	Enterobacteriaceae	1	2.06454e-05
Shigella boydii	Enterobacteriaceae	2	4.12907e-05
Shigella flexneri	Enterobacteriaceae	1	2.06454e-05
Shigella sonnei	Enterobacteriaceae	1	2.06454e-05
Shinella oryzae	Enterobacteriaceae	2	4.12907e-05
Shinella sp. HZN7	Enterobacteriaceae	2	4.12907e-05
Yersinia aldovae	Enterobacteriaceae	1	2.06454e-05
Yersinia enterocolitica	Enterobacteriaceae	2	4.12907e-05
Yersinia entomophaga	Enterobacteriaceae	1	2.06454e-05
Yersinia frederiksenii	Enterobacteriaceae	1	2.06454e-05
Yersinia kristensenii	Enterobacteriaceae	1	2.06454e-05
Yersinia pestis	Enterobacteriaceae	3	6.19361e-05
Yersinia pseudotuberculosis	Enterobacteriaceae	5	0.000103227
Enterococcus avium	Enterococcaceae	1	2.06454e-05
Enterococcus casseliflavus	Enterococcaceae	2	4.12907e-05
Enterococcus cecorum	Enterococcaceae	1	2.06454e-05
Enterococcus durans	Enterococcaceae	2	4.12907e-05
Enterococcus faecalis	Enterococcaceae	74	0.00152776
Enterococcus faecium	Enterococcaceae	164	0.00338584
Enterococcus gallinarum	Enterococcaceae	51	0.00105291
Enterococcus gilvus	Enterococcaceae	1	2.06454e-05
Enterococcus hirae	Enterococcaceae	14	0.000289035
Enterococcus innesii	Enterococcaceae	1	2.06454e-05
Enterococcus mundtii	Enterococcaceae	1	2.06454e-05
Enterococcus raffinosus	Enterococcaceae	11	0.000227099
Enterococcus rotai	Enterococcaceae	1	2.06454e-05
Enterococcus sp. FDAARGOS_375	Enterococcaceae	27	0.000557425
Enterococcus thailandicus	Enterococcaceae	1	2.06454e-05
Melissococcus plutonius	Enterococcaceae	1	2.06454e-05
Mesoflavibacter sp. SCSIO 43206	Enterococcaceae	3	6.19361e-05
Tetragenococcus halophilus	Enterococcaceae	1	2.06454e-05
Tetragenococcus osmophilus	Enterococcaceae	1	2.06454e-05
Vagococcus fluvialis	Enterococcaceae	2	4.12907e-05
Vagococcus hydrophili	Enterococcaceae	1	2.06454e-05
Vagococcus sp. G314FT	Enterococcaceae	1	2.06454e-05
Vagococcus xieshaowenii	Enterococcaceae	2	4.12907e-05
Vagococcus zengguangii	Enterococcaceae	2	4.12907e-05
Mesoplasma lactucae	Entomoplasmataceae	1	2.06454e-05
Buchnera aphidicola	Erwiniaceae	1	2.06454e-05
Erwinia amylovora	Erwiniaceae	1	2.06454e-05
Erwinia sp. Ejp617	Erwiniaceae	2	4.12907e-05
Pantoea ananatis	Erwiniaceae	1	2.06454e-05
Pantoea cypripedii	Erwiniaceae	2	4.12907e-05
Pantoea dispersa	Erwiniaceae	2	4.12907e-05
Pantoea sp. At-9b	Erwiniaceae	2	4.12907e-05
Pantoea sp. Z09	Erwiniaceae	1	2.06454e-05
Allobaculum mucolyticum	Erysipelotrichaceae	54	0.00111485
Allobaculum sp. Allo2	Erysipelotrichaceae	80	0.00165163
Amedibacterium intestinale	Erysipelotrichaceae	8	0.000165163
Bulleidia sp. zg-1006	Erysipelotrichaceae	1	2.06454e-05
Erysipelothrix inopinata	Erysipelotrichaceae	3	6.19361e-05
Erysipelothrix larvae	Erysipelotrichaceae	1	2.06454e-05
Erysipelothrix piscisicarius	Erysipelotrichaceae	8	0.000165163
Erysipelothrix rhusiopathiae	Erysipelotrichaceae	5	0.000103227
Erysipelothrix sp. A18Y020d	Erysipelotrichaceae	38	0.000784524
Erysipelothrix sp. HDW6A	Erysipelotrichaceae	1	2.06454e-05
Erysipelothrix sp. HDW6B	Erysipelotrichaceae	1	2.06454e-05
Erysipelothrix sp. Poltava	Erysipelotrichaceae	4	8.25815e-05
Faecalibaculum rodentium	Erysipelotrichaceae	152	0.0031381
Faecalitalea cylindroides	Erysipelotrichaceae	12	0.000247744
Intestinibaculum porci	Erysipelotrichaceae	1	2.06454e-05
Longicatena caecimuris	Erysipelotrichaceae	1	2.06454e-05
Altererythrobacter sp. B11	Erythrobacteraceae	1	2.06454e-05
Croceicoccus sp. Ery15	Erythrobacteraceae	1	2.06454e-05
Erythrobacter litoralis	Erythrobacteraceae	3	6.19361e-05
Erythrobacter neustonensis	Erythrobacteraceae	1	2.06454e-05
Erythrobacter sp. A30-3	Erythrobacteraceae	1	2.06454e-05
Erythrobacter sp. C5	Erythrobacteraceae	1	2.06454e-05
Acetobacterium sp. KB-1	Eubacteriaceae	2	4.12907e-05
Alkalibacter rhizosphaerae	Eubacteriaceae	7	0.000144518
Eubacterium callanderi	Eubacteriaceae	1	2.06454e-05
Eubacterium limosum	Eubacteriaceae	2	4.12907e-05
Eubacterium sp. c-25	Eubacteriaceae	7	0.000144518
Eubacterium sp. MSJ-33	Eubacteriaceae	107	0.00220906
Eubacterium sp. NSJ-61	Eubacteriaceae	1	2.06454e-05
Flintibacter sp. KGMB00164	Eubacteriales incertae sedis	219	0.00452134
Intestinimonas butyriciproducens	Eubacteriales incertae sedis	181	0.00373681
Massilistercora timonensis	Eubacteriales incertae sedis	23	0.000474844
Fibrobacter succinogenes	Fibrobacteraceae	12	0.000247744
Filifactor alocis	Filifactoraceae	4	8.25815e-05
Fimbriimonas ginsengisoli	Fimbriimonadaceae	5	0.000103227
Flammeovirga sp. MY04	Flammeovirgaceae	7	0.000144518
Aequorivita sublithincola	Flavobacteriaceae	1	2.06454e-05
Algibacter sp. L1A34	Flavobacteriaceae	1	2.06454e-05
Aureibaculum algae	Flavobacteriaceae	2	4.12907e-05
Bizionia sp. M204	Flavobacteriaceae	1	2.06454e-05
Capnocytophaga canimorsus	Flavobacteriaceae	2	4.12907e-05
Capnocytophaga gingivalis	Flavobacteriaceae	1	2.06454e-05
Capnocytophaga haemolytica	Flavobacteriaceae	1	2.06454e-05
Dokdonia sp. 4H-3-7-5	Flavobacteriaceae	1	2.06454e-05
Euzebyella marina	Flavobacteriaceae	1	2.06454e-05
Flavobacterium album	Flavobacteriaceae	4	8.25815e-05
Flavobacterium columnare	Flavobacteriaceae	1	2.06454e-05
Flavobacterium davisii	Flavobacteriaceae	4	8.25815e-05
Flavobacterium gilvum	Flavobacteriaceae	1	2.06454e-05
Flavobacterium johnsoniae	Flavobacteriaceae	1	2.06454e-05
Flavobacterium magnum	Flavobacteriaceae	1	2.06454e-05
Flavobacterium oreochromis	Flavobacteriaceae	1	2.06454e-05
Flavobacterium psychrophilum	Flavobacteriaceae	2	4.12907e-05
Flavobacterium sediminis	Flavobacteriaceae	6	0.000123872
Flavobacterium sp. CS20	Flavobacteriaceae	4	8.25815e-05
Flavobacterium sp. K5-23	Flavobacteriaceae	2	4.12907e-05
Formosa sp. L2A11	Flavobacteriaceae	1	2.06454e-05
Gramella sp. MT6	Flavobacteriaceae	2	4.12907e-05
Myroides odoratus	Flavobacteriaceae	10	0.000206454
Myroides sp. SCSIO 72103	Flavobacteriaceae	2	4.12907e-05
Olleya sp. Bg11-27	Flavobacteriaceae	1	2.06454e-05
Olleya sp. HaHaR_3_96	Flavobacteriaceae	1	2.06454e-05
Polaribacter litorisediminis	Flavobacteriaceae	2	4.12907e-05
Polaribacter sejongensis	Flavobacteriaceae	1	2.06454e-05
Polaribacter sp. L3A8	Flavobacteriaceae	1	2.06454e-05
Polaribacter vadi	Flavobacteriaceae	1	2.06454e-05
Siansivirga zeaxanthinifaciens	Flavobacteriaceae	2	4.12907e-05
Tenacibaculum jejuense	Flavobacteriaceae	1	2.06454e-05
Winogradskyella forsetii	Flavobacteriaceae	1	2.06454e-05
Winogradskyella helgolandensis	Flavobacteriaceae	3	6.19361e-05
Zunongwangia profunda	Flavobacteriaceae	1	2.06454e-05
Zunongwangia sp. SCSIO 43204	Flavobacteriaceae	2	4.12907e-05
Flexistipes sinusarabici	Flexistipitaceae	2	4.12907e-05
Francisella halioticida	Francisellaceae	2	4.12907e-05
Francisella marina	Francisellaceae	1	2.06454e-05
Francisella orientalis	Francisellaceae	9	0.000185808
Francisella philomiragia	Francisellaceae	6	0.000123872
Francisella sp. FSC1006	Francisellaceae	1	2.06454e-05
Francisella tularensis	Francisellaceae	1	2.06454e-05
Frankia inefficax	Frankiaceae	1	2.06454e-05
Chryseolinea soli	Fulvivirgaceae	1	2.06454e-05
Fulvivirga lutea	Fulvivirgaceae	1	2.06454e-05
Cetobacterium somerae	Fusobacteriaceae	1	2.06454e-05
Chitinophaga alhagiae	Fusobacteriaceae	1	2.06454e-05
Chitinophaga oryzae	Fusobacteriaceae	1	2.06454e-05
Chitinophaga sp. MD30	Fusobacteriaceae	1	2.06454e-05
Chitinophaga sp. XS-30	Fusobacteriaceae	1	2.06454e-05
Fusobacterium hwasookii	Fusobacteriaceae	1	2.06454e-05
Fusobacterium nucleatum	Fusobacteriaceae	1	2.06454e-05
Ilyobacter polytropus	Fusobacteriaceae	1	2.06454e-05
Geitlerinema sp. PCC 7407	Geitlerinemataceae	1	2.06454e-05
Gemella sp. zg-570	Gemellaceae	1	2.06454e-05
Tistrella mobilis	Geminicoccaceae	1	2.06454e-05
Telmatocola sphagniphila	Gemmataceae	1	2.06454e-05
Tuwongella immobilis	Gemmataceae	1	2.06454e-05
Gemmatimonas aurantiaca	Gemmatimonadaceae	1	2.06454e-05
Gemmatimonas groenlandica	Gemmatimonadaceae	1	2.06454e-05
Gemmatirosa kalamazoonesis	Gemmatimonadaceae	2	4.12907e-05
Geobacter sp. SVR	Geobacteraceae	2	4.12907e-05
Geobacter sulfurreducens	Geobacteraceae	1	2.06454e-05
Geomonas sp. RF6	Geobacteraceae	1	2.06454e-05
Blastococcus sp. PRF04-17	Geodermatophilaceae	1	2.06454e-05
Denitrovibrio acetiphilus	Geovibrionaceae	1	2.06454e-05
Gloeobacter morelensis	Gloeobacteraceae	1	2.06454e-05
Gloeomargarita lithophora	Gloeomargaritaceae	1	2.06454e-05
Gordonia jinghuaiqii	Gordoniaceae	1	2.06454e-05
Gordonia sp. PP30	Gordoniaceae	1	2.06454e-05
Granulosicoccus antarcticus	Granulosicoccaceae	1	2.06454e-05
Edwardsiella ictaluri	Hafniaceae	3	6.19361e-05
Edwardsiella piscicida	Hafniaceae	2	4.12907e-05
Edwardsiella tarda	Hafniaceae	3	6.19361e-05
Halanaerobium hydrogeniformans	Halanaerobiaceae	1	2.06454e-05
Iocasia fonsfrigidae	Halanaerobiaceae	5	0.000103227
Anoxybacter fermentans	Halanaerobiales incertae sedis	1	2.06454e-05
Haliscomenobacter hydrossis	Haliscomenobacteraceae	1	2.06454e-05
Halobacteriovorax marinus	Halobacteriovoraceae	2	4.12907e-05
Acetohalobium arabaticum	Halobacteroidaceae	1	2.06454e-05
Halobacteroides halobius	Halobacteroidaceae	5	0.000103227
Cobetia sp. L2A1	Halomonadaceae	4	8.25815e-05
Halomonas beimenensis	Halomonadaceae	1	2.06454e-05
Halomonas elongata	Halomonadaceae	2	4.12907e-05
Halomonas hydrothermalis	Halomonadaceae	1	2.06454e-05
Halomonas sp. 18071143	Halomonadaceae	1	2.06454e-05
Halomonas sp. A40-4	Halomonadaceae	1	2.06454e-05
Halomonas subglaciescola	Halomonadaceae	1	2.06454e-05
Salinicola tamaricis	Halomonadaceae	1	2.06454e-05
Halothece sp. PCC 7418	Halothecacae	1	2.06454e-05
Halothermothrix orenii	Halothermotrichaceae	15	0.000309681
Halothiobacillus neapolitanus	Halothiobacillaceae	1	2.06454e-05
Helicobacter heilmannii	Helicobacteraceae	1	2.06454e-05
Helicobacter pylori	Helicobacteraceae	45	0.000929042
Heliomicrobium modesticaldum	Heliobacteriaceae	33	0.000681297
Heliorestis convoluta	Heliobacteriaceae	15	0.000309681
Hippea maritima	Hippeaceae	1	2.06454e-05
endosymbiont of Acanthamoeba sp. UWC8	Holosporaceae	2	4.12907e-05
Hydrogenimonas urashimensis	Hydrogenimonadaceae	1	2.06454e-05
Hydrogenophilus thermoluteolus	Hydrogenophilaceae	1	2.06454e-05
Hymenobacter busanensis	Hymenobacteraceae	1	2.06454e-05
Hymenobacter sp. 5116S-27	Hymenobacteraceae	2	4.12907e-05
Hymenobacter sp. 5317J-9	Hymenobacteraceae	2	4.12907e-05
Hymenobacter sp. PAMC 26554	Hymenobacteraceae	1	2.06454e-05
Hymenobacter sp. PAMC 26628	Hymenobacteraceae	1	2.06454e-05
Nibribacter ruber	Hymenobacteraceae	2	4.12907e-05
Pontibacter actiniarum	Hymenobacteraceae	2	4.12907e-05
Pontibacter akesuensis	Hymenobacteraceae	1	2.06454e-05
Pontibacter pudoricolor	Hymenobacteraceae	2	4.12907e-05
Pontibacter sp. SGAir0037	Hymenobacteraceae	3	6.19361e-05
Rufibacter radiotolerans	Hymenobacteraceae	2	4.12907e-05
Methyloligella sp. GL2	Hyphomicrobiaceae	1	2.06454e-05
Rhodomicrobium vannielii	Hyphomicrobiaceae	2	4.12907e-05
Hyphomonas neptunium	Hyphomonadaceae	1	2.06454e-05
Hyphomonas sp. CACIAM 19H1	Hyphomonadaceae	1	2.06454e-05
Actinomarinicola tropica	Iamiaceae	1	2.06454e-05
Aquihabitans sp. G128	Iamiaceae	1	2.06454e-05
Aquihabitans sp. Kera 3	Iamiaceae	1	2.06454e-05
Iamia sp. SCSIO 61187	Iamiaceae	1	2.06454e-05
Ichthyobacterium seriolicida	Ichthyobacteriaceae	1	2.06454e-05
Idiomarina sp. X4	Idiomarinaceae	2	4.12907e-05
Ignavibacterium album	Ignavibacteriaceae	1	2.06454e-05
Ilumatobacter coccineus	Ilumatobacteraceae	1	2.06454e-05
Phycicoccus endophyticus	Intrasporangiaceae	3	6.19361e-05
Aquisphaera giovannonii	Isosphaeraceae	1	2.06454e-05
Isosphaera pallida	Isosphaeraceae	1	2.06454e-05
Janibacter limosus	Isosphaeraceae	2	4.12907e-05
Singulisphaera acidiphila	Isosphaeraceae	1	2.06454e-05
Tautonia plasticadhaerens	Isosphaeraceae	1	2.06454e-05
Jatrophihabitans sp. GAS493	Jatrophihabitantaceae	1	2.06454e-05
Kaistia sp. 32K	Kaistiaceae	1	2.06454e-05
Kiritimatiella glycovorans	Kiritimatiellaceae	1	2.06454e-05
Haliangium ochraceum	Kofleriaceae	1	2.06454e-05
Koleobacter methoxysyntrophicus	Koleobacteraceae	1	2.06454e-05
Kordiimonas sp. SCSIO 12603	Kordiimonadaceae	1	2.06454e-05
Ktedonosporobacter rubrisoli	Ktedonosporobacteraceae	1	2.06454e-05
Kytococcus sedentarius	Kytococcaceae	2	4.12907e-05
Labilithrix luteola	Labilitrichaceae	1	2.06454e-05
Anaerobutyricum hallii	Lachnospiraceae	174	0.0035923
Anaerocolumna cellulosilytica	Lachnospiraceae	28	0.00057807
Anaerocolumna chitinilytica	Lachnospiraceae	18	0.000371617
Anaerocolumna sedimenticola	Lachnospiraceae	12	0.000247744
Anaerostipes caccae	Lachnospiraceae	317	0.00654458
Anaerostipes hadrus	Lachnospiraceae	873	0.0180234
Anaerostipes rhamnosivorans	Lachnospiraceae	46	0.000949687
Blautia argi	Lachnospiraceae	1075	0.0221938
Blautia hansenii	Lachnospiraceae	50	0.00103227
Blautia liquoris	Lachnospiraceae	254	0.00524393
Blautia massiliensis	Lachnospiraceae	6	0.000123872
Blautia obeum	Lachnospiraceae	60	0.00123872
Blautia producta	Lachnospiraceae	30	0.000619361
Blautia pseudococcoides	Lachnospiraceae	77	0.00158969
Blautia sp. NBRC 113351	Lachnospiraceae	6	0.000123872
Blautia sp. SC05B48	Lachnospiraceae	47	0.000970333
Butyrivibrio fibrisolvens	Lachnospiraceae	473	0.00976526
Butyrivibrio hungatei	Lachnospiraceae	30	0.000619361
Butyrivibrio proteoclasticus	Lachnospiraceae	8	0.000165163
Coprococcus catus	Lachnospiraceae	6	0.000123872
Coprococcus comes	Lachnospiraceae	81	0.00167228
Coprococcus eutactus	Lachnospiraceae	45	0.000929042
Coprococcus sp. ART55/1	Lachnospiraceae	3	6.19361e-05
Dorea longicatena	Lachnospiraceae	38	0.000784524
Enterocloster bolteae	Lachnospiraceae	639	0.0131924
Enterocloster clostridioformis	Lachnospiraceae	29	0.000598716
Faecalicatena sp. Marseille-Q4148	Lachnospiraceae	356	0.00734975
Herbinix luporum	Lachnospiraceae	257	0.00530586
Lachnoanaerobaculum umeaense	Lachnospiraceae	469	0.00968268
Lachnospira eligens	Lachnospiraceae	34	0.000701943
Lacrimispora saccharolytica	Lachnospiraceae	218	0.00450069
Lacrimispora sphenoides	Lachnospiraceae	6	0.000123872
Novisyntrophococcus fermenticellae	Lachnospiraceae	129	0.00266325
Pseudobutyrivibrio xylanivorans	Lachnospiraceae	136	0.00280777
Qiania dongpingensis	Lachnospiraceae	450	0.00929042
Roseburia hominis	Lachnospiraceae	331	0.00683362
Roseburia intestinalis	Lachnospiraceae	42	0.000867106
Roseburia sp. NSJ-69	Lachnospiraceae	4	8.25815e-05
Sellimonas intestinalis	Lachnospiraceae	185	0.00381939
Simiaoa sunii	Lachnospiraceae	132	0.00272519
Wansuia hejianensis	Lachnospiraceae	61	0.00125937
Wujia chipingensis	Lachnospiraceae	2	4.12907e-05
Bombilactobacillus bombi	Lactobacillaceae	1	2.06454e-05
Companilactobacillus ginsenosidimutans	Lactobacillaceae	3	6.19361e-05
Companilactobacillus heilongjiangensis	Lactobacillaceae	1	2.06454e-05
Fructilactobacillus fructivorans	Lactobacillaceae	1	2.06454e-05
Fructilactobacillus lindneri	Lactobacillaceae	2	4.12907e-05
Fructilactobacillus sanfranciscensis	Lactobacillaceae	1	2.06454e-05
Fructilactobacillus sp. KI11_C11	Lactobacillaceae	1	2.06454e-05
Fructobacillus sp. KI3_B9	Lactobacillaceae	1	2.06454e-05
Furfurilactobacillus rossiae	Lactobacillaceae	2	4.12907e-05
Lacticaseibacillus casei	Lactobacillaceae	1	2.06454e-05
Lacticaseibacillus manihotivorans	Lactobacillaceae	2	4.12907e-05
Lacticaseibacillus paracasei	Lactobacillaceae	12	0.000247744
Lacticaseibacillus rhamnosus	Lactobacillaceae	1	2.06454e-05
Lactiplantibacillus paraplantarum	Lactobacillaceae	1	2.06454e-05
Lactiplantibacillus pentosus	Lactobacillaceae	4	8.25815e-05
Lactiplantibacillus plantarum	Lactobacillaceae	32	0.000660652
Lactobacillus acetotolerans	Lactobacillaceae	4	8.25815e-05
Lactobacillus acidophilus	Lactobacillaceae	28	0.00057807
Lactobacillus amylolyticus	Lactobacillaceae	2	4.12907e-05
Lactobacillus apis	Lactobacillaceae	22	0.000454198
Lactobacillus crispatus	Lactobacillaceae	28	0.00057807
Lactobacillus delbrueckii	Lactobacillaceae	202	0.00417037
Lactobacillus gasseri	Lactobacillaceae	62	0.00128001
Lactobacillus helsingborgensis	Lactobacillaceae	10	0.000206454
Lactobacillus helveticus	Lactobacillaceae	90	0.00185808
Lactobacillus iners	Lactobacillaceae	57	0.00117679
Lactobacillus intestinalis	Lactobacillaceae	3	6.19361e-05
Lactobacillus jensenii	Lactobacillaceae	17	0.000350971
Lactobacillus johnsonii	Lactobacillaceae	810	0.0167228
Lactobacillus kefiranofaciens	Lactobacillaceae	123	0.00253938
Lactobacillus panisapium	Lactobacillaceae	6	0.000123872
Lactobacillus paragasseri	Lactobacillaceae	3	6.19361e-05
Lactobacillus sp. 3B(2020)	Lactobacillaceae	1	2.06454e-05
Lactobacillus sp. JM1	Lactobacillaceae	55	0.0011355
Lactobacillus taiwanensis	Lactobacillaceae	32	0.000660652
Lactobacillus terrae	Lactobacillaceae	3	6.19361e-05
Lactobacillus ultunensis	Lactobacillaceae	2	4.12907e-05
Latilactobacillus curvatus	Lactobacillaceae	1	2.06454e-05
Latilactobacillus sakei	Lactobacillaceae	9	0.000185808
Leuconostoc carnosum	Lactobacillaceae	1	2.06454e-05
Leuconostoc citreum	Lactobacillaceae	1	2.06454e-05
Leuconostoc falkenbergense	Lactobacillaceae	1	2.06454e-05
Leuconostoc lactis	Lactobacillaceae	6	0.000123872
Leuconostoc mesenteroides	Lactobacillaceae	2	4.12907e-05
Levilactobacillus brevis	Lactobacillaceae	1	2.06454e-05
Levilactobacillus suantsaii	Lactobacillaceae	1	2.06454e-05
Ligilactobacillus acidipiscis	Lactobacillaceae	2	4.12907e-05
Ligilactobacillus murinus	Lactobacillaceae	1	2.06454e-05
Ligilactobacillus salivarius	Lactobacillaceae	9	0.000185808
Limosilactobacillus fermentum	Lactobacillaceae	9	0.000185808
Limosilactobacillus mucosae	Lactobacillaceae	4	8.25815e-05
Limosilactobacillus panis	Lactobacillaceae	1	2.06454e-05
Limosilactobacillus pontis	Lactobacillaceae	1	2.06454e-05
Limosilactobacillus reuteri	Lactobacillaceae	1	2.06454e-05
Liquorilactobacillus hordei	Lactobacillaceae	1	2.06454e-05
Liquorilactobacillus nagelii	Lactobacillaceae	1	2.06454e-05
Oenococcus kitaharae	Lactobacillaceae	1	2.06454e-05
Paucilactobacillus hokkaidonensis	Lactobacillaceae	1	2.06454e-05
Paucilactobacillus oligofermentans	Lactobacillaceae	2	4.12907e-05
Pediococcus acidilactici	Lactobacillaceae	5	0.000103227
Pediococcus damnosus	Lactobacillaceae	1	2.06454e-05
Pediococcus inopinatus	Lactobacillaceae	1	2.06454e-05
Pediococcus pentosaceus	Lactobacillaceae	2	4.12907e-05
Periweissella cryptocerci	Lactobacillaceae	32	0.000660652
Schleiferilactobacillus harbinensis	Lactobacillaceae	1	2.06454e-05
Secundilactobacillus malefermentans	Lactobacillaceae	2	4.12907e-05
Secundilactobacillus paracollinoides	Lactobacillaceae	1	2.06454e-05
Weissella ceti	Lactobacillaceae	8	0.000165163
Weissella cibaria	Lactobacillaceae	17	0.000350971
Weissella confusa	Lactobacillaceae	1	2.06454e-05
Weissella hellenica	Lactobacillaceae	6	0.000123872
Weissella jogaejeotgali	Lactobacillaceae	1	2.06454e-05
Weissella soli	Lactobacillaceae	2	4.12907e-05
Weissella viridescens	Lactobacillaceae	2	4.12907e-05
Lawsonella clevelandensis	Lawsonellaceae	3	6.19361e-05
Legionella longbeachae	Legionellaceae	1	2.06454e-05
Legionella pneumophila	Legionellaceae	2	4.12907e-05
Legionella sp. PC1000	Legionellaceae	2	4.12907e-05
Leptolyngbya sp. 7M	Leptolyngbyaceae	2	4.12907e-05
Leptolyngbya sp. NIES-3755	Leptolyngbyaceae	1	2.06454e-05
Leptolyngbya sp. PCC 7376	Leptolyngbyaceae	1	2.06454e-05
Leptospira interrogans	Leptospiraceae	1	2.06454e-05
Leptotrichia shahii	Leptotrichia shahii	1	2.06454e-05
Leptotrichia trevisanii	Leptotrichia shahii	1	2.06454e-05
Leptotrichia wadei	Leptotrichia shahii	5	0.000103227
Streptobacillus moniliformis	Leptotrichiaceae	1	2.06454e-05
Lichenihabitans psoromatis	Lichenihabitantaceae	1	2.06454e-05
Limnochorda pilosa	Limnochordaceae	4	8.25815e-05
Brochothrix thermosphacta	Listeriaceae	2	4.12907e-05
Listeria innocua	Listeriaceae	32	0.000660652
Listeria monocytogenes	Listeriaceae	25	0.000516134
Listeria sp. PSOL-1	Listeriaceae	3	6.19361e-05
Listeria weihenstephanensis	Listeriaceae	1	2.06454e-05
Litoricola lipolytica	Litorivicinaceae	3	6.19361e-05
Loigolactobacillus bifermentans	Loigolactobacillus bifermentans	1	2.06454e-05
Mangrovivirga cuniculi	Mangrovivirgaceae	1	2.06454e-05
Glycocaulis alkaliphilus	Maricaulaceae	1	2.06454e-05
Hyphobacterium sp. CCMP332	Maricaulaceae	1	2.06454e-05
Marinicauda algicola	Maricaulaceae	1	2.06454e-05
Labilibaculum antarcticum	Marinifilaceae	1	2.06454e-05
Alkaliflexus sp. Ai-910	Marinilabiliaceae	1	2.06454e-05
Alkalitalea saponilacus	Marinilabiliaceae	1	2.06454e-05
Marinobacter salsuginis	Marinobacter salsuginis	1	2.06454e-05
Marivirga tractuosa	Marivirgaceae	3	6.19361e-05
Melioribacter roseus	Melioribacteraceae	2	4.12907e-05
Mesomycoplasma flocculare	Metamycoplasmataceae	2	4.12907e-05
Mesomycoplasma hyopneumoniae	Metamycoplasmataceae	1	2.06454e-05
Mesomycoplasma mobile	Metamycoplasmataceae	2	4.12907e-05
Mesomycoplasma ovipneumoniae	Metamycoplasmataceae	2	4.12907e-05
Metamycoplasma hominis	Metamycoplasmataceae	9	0.000185808
Metamycoplasma hyosynoviae	Metamycoplasmataceae	1	2.06454e-05
Mycoplasmopsis californica	Metamycoplasmataceae	2	4.12907e-05
Mycoplasmopsis canis	Metamycoplasmataceae	1	2.06454e-05
Mycoplasmopsis caviae	Metamycoplasmataceae	1	2.06454e-05
Mycoplasmopsis cynos	Metamycoplasmataceae	1	2.06454e-05
Mycoplasmopsis equigenitalium	Metamycoplasmataceae	3	6.19361e-05
Mycoplasmopsis pullorum	Metamycoplasmataceae	2	4.12907e-05
Mycoplasmopsis pulmonis	Metamycoplasmataceae	2	4.12907e-05
Methylobacterium aquaticum	Methylobacteriaceae	1	2.06454e-05
Methylobacterium currus	Methylobacteriaceae	2	4.12907e-05
Methylobacterium sp. XJLW	Methylobacteriaceae	1	2.06454e-05
Methylobacterium tardum	Methylobacteriaceae	1	2.06454e-05
Methylobacterium terrae	Methylobacteriaceae	1	2.06454e-05
Methylorubrum extorquens	Methylobacteriaceae	1	2.06454e-05
Methylorubrum populi	Methylobacteriaceae	1	2.06454e-05
Microvirga ossetica	Methylobacteriaceae	1	2.06454e-05
Microvirga sp. VF16	Methylobacteriaceae	1	2.06454e-05
Methylocaldum marinum	Methylococcaceae	2	4.12907e-05
Methylomagnum ishizawai	Methylococcaceae	1	2.06454e-05
Methylomicrobium sp. wino1	Methylococcaceae	1	2.06454e-05
Methylotuvimicrobium alcaliphilum	Methylococcaceae	1	2.06454e-05
Agromyces archimandritae	Microbacteriaceae	2	4.12907e-05
Agromyces laixinhei	Microbacteriaceae	1	2.06454e-05
Cryobacterium sp. LW097	Microbacteriaceae	1	2.06454e-05
Curtobacterium flaccumfaciens	Microbacteriaceae	2	4.12907e-05
Curtobacterium sp. L6-1	Microbacteriaceae	2	4.12907e-05
Gulosibacter sediminis	Microbacteriaceae	1	2.06454e-05
Herbiconiux sp. SALV-R1	Microbacteriaceae	2	4.12907e-05
Humibacter ginsenosidimutans	Microbacteriaceae	2	4.12907e-05
Leifsonia shinshuensis	Microbacteriaceae	4	8.25815e-05
Leucobacter sp. CX169	Microbacteriaceae	1	2.06454e-05
Leucobacter sp. H21R-40	Microbacteriaceae	1	2.06454e-05
Microbacterium chocolatum	Microbacteriaceae	1	2.06454e-05
Microbacterium cremeum	Microbacteriaceae	1	2.06454e-05
Microbacterium fandaimingii	Microbacteriaceae	1	2.06454e-05
Microbacterium hominis	Microbacteriaceae	3	6.19361e-05
Microbacterium lushaniae	Microbacteriaceae	1	2.06454e-05
Microbacterium luteum	Microbacteriaceae	1	2.06454e-05
Microbacterium sp. CBA3102	Microbacteriaceae	1	2.06454e-05
Microbacterium sp. No. 7	Microbacteriaceae	1	2.06454e-05
Microbacterium sp. PM5	Microbacteriaceae	2	4.12907e-05
Microbacterium sp. str. 'China'	Microbacteriaceae	5	0.000103227
Microbacterium testaceum	Microbacteriaceae	1	2.06454e-05
Mycetocola zhujimingii	Microbacteriaceae	1	2.06454e-05
Rathayibacter festucae	Microbacteriaceae	2	4.12907e-05
Salinibacterium sp. dk2585	Microbacteriaceae	1	2.06454e-05
Salinibacterium sp. ZJ70	Microbacteriaceae	1	2.06454e-05
Microbulbifer sp. ALW1	Microbulbiferaceae	1	2.06454e-05
Microbulbifer variabilis	Microbulbiferaceae	2	4.12907e-05
Arthrobacter crystallopoietes	Micrococcaceae	2	4.12907e-05
Arthrobacter sp. C1-1	Micrococcaceae	1	2.06454e-05
Arthrobacter sp. CJ23	Micrococcaceae	1	2.06454e-05
Arthrobacter sp. Helios	Micrococcaceae	32	0.000660652
Arthrobacter sp. PM3	Micrococcaceae	1	2.06454e-05
Arthrobacter sp. QL17	Micrococcaceae	1	2.06454e-05
Arthrobacter sp. StoSoilB13	Micrococcaceae	4	8.25815e-05
Arthrobacter sp. StoSoilB5	Micrococcaceae	1	2.06454e-05
Arthrobacter sp. YN	Micrococcaceae	9	0.000185808
Arthrobacter sulfonylureivorans	Micrococcaceae	2	4.12907e-05
Auritidibacter sp. NML130574	Micrococcaceae	1	2.06454e-05
Nesterenkonia sp. NBAIMH1	Micrococcaceae	1	2.06454e-05
Pseudarthrobacter sp. L1SW	Micrococcaceae	1	2.06454e-05
Pseudarthrobacter sp. NIBRBAC000502772	Micrococcaceae	1	2.06454e-05
Pseudarthrobacter sp. NS4	Micrococcaceae	2	4.12907e-05
Rothia aeria	Micrococcaceae	1	2.06454e-05
Pengzhenrongella sicca	Micrococcales incertae sedis	1	2.06454e-05
Planktothrix agardhii	Microcoleaceae	6	0.000123872
Microcystis aeruginosa	Microcystaceae	4	8.25815e-05
Microcystis sp. MC19	Microcystaceae	1	2.06454e-05
Actinocatenispora sera	Micromonosporaceae	1	2.06454e-05
Actinoplanes sp. N902-109	Micromonosporaceae	1	2.06454e-05
Couchioplanes caeruleus	Micromonosporaceae	1	2.06454e-05
Dactylosporangium vinaceum	Micromonosporaceae	2	4.12907e-05
Micromonospora coriariae	Micromonosporaceae	2	4.12907e-05
Micromonospora echinofusca	Micromonosporaceae	1	2.06454e-05
Micromonospora ferruginea	Micromonosporaceae	1	2.06454e-05
Micromonospora maris	Micromonosporaceae	1	2.06454e-05
Micromonospora sagamiensis	Micromonosporaceae	1	2.06454e-05
Micromonospora viridifaciens	Micromonosporaceae	2	4.12907e-05
Micromonospora zamorensis	Micromonosporaceae	1	2.06454e-05
Phytohabitans flavus	Micromonosporaceae	1	2.06454e-05
Plantactinospora sp. BB1	Micromonosporaceae	4	8.25815e-05
Plantactinospora sp. BC1	Micromonosporaceae	1	2.06454e-05
Polymorphospora rubra	Micromonosporaceae	1	2.06454e-05
Salinispora tropica	Micromonosporaceae	1	2.06454e-05
Verrucosispora sp. NA02020	Micromonosporaceae	1	2.06454e-05
Microvenator marinus	Microvenatoraceae	2	4.12907e-05
Miltoncostaea marina	Miltoncostaeaceae	1	2.06454e-05
Monoglobus pectinilyticus	Monoglobaceae	34	0.000701943
Moorella thermoacetica	Moorellaceae	1	2.06454e-05
Moorena producens	Moorellaceae	2	4.12907e-05
Thermanaeromonas toyohensis	Moorellaceae	2	4.12907e-05
Acinetobacter baumannii	Moraxellaceae	69	0.00142453
Acinetobacter bereziniae	Moraxellaceae	1	2.06454e-05
Acinetobacter calcoaceticus	Moraxellaceae	4	8.25815e-05
Acinetobacter haemolyticus	Moraxellaceae	4	8.25815e-05
Acinetobacter indicus	Moraxellaceae	1	2.06454e-05
Acinetobacter lactucae	Moraxellaceae	2	4.12907e-05
Acinetobacter pittii	Moraxellaceae	4	8.25815e-05
Acinetobacter sp. C32I	Moraxellaceae	1	2.06454e-05
Acinetobacter sp. FDAARGOS_560	Moraxellaceae	1	2.06454e-05
Acinetobacter sp. LoGeW2-3	Moraxellaceae	1	2.06454e-05
Acinetobacter sp. SCLZS86	Moraxellaceae	1	2.06454e-05
Acinetobacter towneri	Moraxellaceae	1	2.06454e-05
Acinetobacter venetianus	Moraxellaceae	2	4.12907e-05
Psychrobacter sp. WY6	Moraxellaceae	1	2.06454e-05
Arsenophonus endosymbiont of Aphis craccivora	Morganellaceae	1	2.06454e-05
Arsenophonus endosymbiont of Apis mellifera	Morganellaceae	1	2.06454e-05
Arsenophonus nasoniae	Morganellaceae	17	0.000350971
Morganella morganii	Morganellaceae	16	0.000330326
Photorhabdus asymbiotica	Morganellaceae	2	4.12907e-05
Proteus mirabilis	Morganellaceae	3	6.19361e-05
Proteus penneri	Morganellaceae	3	6.19361e-05
Proteus terrae	Morganellaceae	1	2.06454e-05
Proteus vulgaris	Morganellaceae	2	4.12907e-05
Providencia rettgeri	Morganellaceae	1	2.06454e-05
Providencia sneebia	Morganellaceae	1	2.06454e-05
Xenorhabdus doucetiae	Morganellaceae	1	2.06454e-05
Moritella marina	Moritellaceae	2	4.12907e-05
Moritella sp. 5	Moritellaceae	1	2.06454e-05
Mucispirillum schaedleri	Mucispirillaceae	1	2.06454e-05
Duncaniella dubosii	Muribaculaceae	1795	0.0370584
Duncaniella sp. B8	Muribaculaceae	2	4.12907e-05
Muribaculum gordoncarteri	Muribaculaceae	1890	0.0390198
Muribaculum intestinale	Muribaculaceae	1065	0.0219873
Sodaliphilus pleomorphus	Muribaculaceae	32	0.000660652
Mycobacterium basiliense	Mycobacteriaceae	1	2.06454e-05
Mycobacterium canettii	Mycobacteriaceae	277	0.00571877
Mycobacterium diernhoferi	Mycobacteriaceae	2	4.12907e-05
Mycobacterium grossiae	Mycobacteriaceae	1	2.06454e-05
Mycobacterium heidelbergense	Mycobacteriaceae	2	4.12907e-05
Mycobacterium malmoense	Mycobacteriaceae	1	2.06454e-05
Mycobacterium marseillense	Mycobacteriaceae	2	4.12907e-05
Mycobacterium pallens	Mycobacteriaceae	1	2.06454e-05
Mycobacterium parmense	Mycobacteriaceae	2	4.12907e-05
Mycobacterium shigaense	Mycobacteriaceae	1	2.06454e-05
Mycobacterium sp. IDR2000157661	Mycobacteriaceae	2	4.12907e-05
Mycobacterium tuberculosis	Mycobacteriaceae	5	0.000103227
Mycobacteroides abscessus	Mycobacteriaceae	1	2.06454e-05
Mycobacteroides immunogenum	Mycobacteriaceae	1	2.06454e-05
Mycolicibacterium boenickei	Mycobacteriaceae	1	2.06454e-05
Mycolicibacterium celeriflavum	Mycobacteriaceae	1	2.06454e-05
Mycolicibacterium chitae	Mycobacteriaceae	1	2.06454e-05
Mycolicibacterium confluentis	Mycobacteriaceae	1	2.06454e-05
Mycolicibacterium duvalii	Mycobacteriaceae	1	2.06454e-05
Mycolicibacterium helvum	Mycobacteriaceae	2	4.12907e-05
Mycolicibacterium madagascariense	Mycobacteriaceae	1	2.06454e-05
Mycolicibacterium mengxianglii	Mycobacteriaceae	1	2.06454e-05
Mycolicibacterium monacense	Mycobacteriaceae	1	2.06454e-05
Mycolicibacterium mucogenicum	Mycobacteriaceae	1	2.06454e-05
Mycolicibacterium neoaurum	Mycobacteriaceae	1	2.06454e-05
Mycolicibacterium phlei	Mycobacteriaceae	3	6.19361e-05
Mycolicibacterium poriferae	Mycobacteriaceae	1	2.06454e-05
Mycolicibacterium pulveris	Mycobacteriaceae	2	4.12907e-05
Mycolicibacterium rhodesiae	Mycobacteriaceae	1	2.06454e-05
Mycolicibacterium sarraceniae	Mycobacteriaceae	1	2.06454e-05
Mycolicibacterium smegmatis	Mycobacteriaceae	1	2.06454e-05
Mycoplasma anserisalpingitidis	Mycoplasmataceae	1	2.06454e-05
Mycoplasma capricolum	Mycoplasmataceae	1	2.06454e-05
Mycoplasma fastidiosum	Mycoplasmataceae	4	8.25815e-05
Mycoplasma iguanae	Mycoplasmataceae	3	6.19361e-05
Mycoplasma leachii	Mycoplasmataceae	2	4.12907e-05
Mycoplasma miroungigenitalium	Mycoplasmataceae	1	2.06454e-05
Mycoplasma mycoides	Mycoplasmataceae	1	2.06454e-05
Mycoplasma ovis	Mycoplasmataceae	1	2.06454e-05
Mycoplasma parvum	Mycoplasmataceae	1	2.06454e-05
Mycoplasma phocoenae	Mycoplasmataceae	1	2.06454e-05
Mycoplasma pneumoniae	Mycoplasmataceae	1	2.06454e-05
Mycoplasma putrefaciens	Mycoplasmataceae	1	2.06454e-05
Mycoplasma sp. (ex Biomphalaria glabrata)	Mycoplasmataceae	1	2.06454e-05
Mycoplasma sp. 1654_15	Mycoplasmataceae	1	2.06454e-05
Mycoplasma sp. 2045	Mycoplasmataceae	1	2.06454e-05
Mycoplasma sp. Pen4	Mycoplasmataceae	1	2.06454e-05
Mycoplasma struthionis	Mycoplasmataceae	1	2.06454e-05
Mycoplasma tauri	Mycoplasmataceae	1	2.06454e-05
Corallococcus coralloides	Myxococcaceae	2	4.12907e-05
Corallococcus macrosporus	Myxococcaceae	2	4.12907e-05
Myxococcus hansupus	Myxococcaceae	1	2.06454e-05
Natranaerobius thermophilus	Natranaerobiaceae	1	2.06454e-05
Alkaliphilus metalliredigens	Natronincolaceae	1	2.06454e-05
Alkaliphilus sp. B6464	Natronincolaceae	5	0.000103227
Serpentinicella alkaliphila	Natronincolaceae	117	0.00241551
Alysiella crassa	Neisseriaceae	4	8.25815e-05
Aquella oligotrophica	Neisseriaceae	2	4.12907e-05
Neisseria bacilliformis	Neisseriaceae	1	2.06454e-05
Neisseria gonorrhoeae	Neisseriaceae	2	4.12907e-05
Neisseria meningitidis	Neisseriaceae	7	0.000144518
Vitreoscilla stercoraria	Neisseriaceae	3	6.19361e-05
Wielerella bovis	Neisseriaceae	2	4.12907e-05
Flagellatimonas centrodinii	Nevskiaceae	2	4.12907e-05
Solimonas sp. K1W22B-7	Nevskiaceae	1	2.06454e-05
Bradyrhizobium canariense	Nitrobacteraceae	1	2.06454e-05
Bradyrhizobium erythrophlei	Nitrobacteraceae	1	2.06454e-05
Bradyrhizobium genosp. B	Nitrobacteraceae	1	2.06454e-05
Bradyrhizobium guangzhouense	Nitrobacteraceae	2	4.12907e-05
Bradyrhizobium sp. 170	Nitrobacteraceae	1	2.06454e-05
Bradyrhizobium sp. 191	Nitrobacteraceae	1	2.06454e-05
Bradyrhizobium sp. 200	Nitrobacteraceae	2	4.12907e-05
Bradyrhizobium sp. 38S5	Nitrobacteraceae	1	2.06454e-05
Bradyrhizobium sp. CCBAU 51753	Nitrobacteraceae	1	2.06454e-05
Bradyrhizobium sp. SK17	Nitrobacteraceae	1	2.06454e-05
Bradyrhizobium zhanjiangense	Nitrobacteraceae	1	2.06454e-05
Rhodopseudomonas palustris	Nitrobacteraceae	1	2.06454e-05
Nitrosospira multiformis	Nitrosomonadaceae	1	2.06454e-05
Nitrospira japonica	Nitrospiraceae	1	2.06454e-05
Nocardia brasiliensis	Nocardiaceae	1	2.06454e-05
Nocardia huaxiensis	Nocardiaceae	1	2.06454e-05
Nocardia seriolae	Nocardiaceae	1	2.06454e-05
Nocardia tengchongensis	Nocardiaceae	1	2.06454e-05
Nocardia yunnanensis	Nocardiaceae	2	4.12907e-05
Rhodococcus aetherivorans	Nocardiaceae	1	2.06454e-05
Rhodococcus erythropolis	Nocardiaceae	8	0.000165163
Rhodococcus gordoniae	Nocardiaceae	1	2.06454e-05
Rhodococcus opacus	Nocardiaceae	3	6.19361e-05
Rhodococcus oxybenzonivorans	Nocardiaceae	1	2.06454e-05
Rhodococcus pyridinivorans	Nocardiaceae	1	2.06454e-05
Rhodococcus qingshengii	Nocardiaceae	3	6.19361e-05
Rhodococcus sp. MTM3W5.2	Nocardiaceae	1	2.06454e-05
Aeromicrobium chenweiae	Nocardioidaceae	2	4.12907e-05
Aeromicrobium choanae	Nocardioidaceae	1	2.06454e-05
Aeromicrobium sp. Leaf245	Nocardioidaceae	1	2.06454e-05
Nocardioides coralli	Nocardioidaceae	1	2.06454e-05
Nocardioides mesophilus	Nocardioidaceae	1	2.06454e-05
Nocardioides sp. B-3	Nocardioidaceae	1	2.06454e-05
Nocardioides sp. cx-173	Nocardioidaceae	1	2.06454e-05
Nocardioides sp. LMS-CY	Nocardioidaceae	1	2.06454e-05
Nocardioides sp. MC1495	Nocardioidaceae	1	2.06454e-05
Nocardioides sp. S-1144	Nocardioidaceae	2	4.12907e-05
Nocardioides sp. TF02-7	Nocardioidaceae	1	2.06454e-05
Nocardioides sp. WS12	Nocardioidaceae	4	8.25815e-05
Nocardioides sp. zg-1228	Nocardioidaceae	1	2.06454e-05
Nocardioides sp. zg-536	Nocardioidaceae	2	4.12907e-05
Nocardioides yefusunii	Nocardioidaceae	1	2.06454e-05
Nocardiopsis alba	Nocardioidaceae	1	2.06454e-05
Nocardiopsis dassonvillei	Nocardioidaceae	1	2.06454e-05
Nocardiopsis exhalans	Nocardioidaceae	2	4.12907e-05
Nocardiopsis gilva	Nocardioidaceae	1	2.06454e-05
Streptomonospora litoralis	Nocardiopsaceae	1	2.06454e-05
Thermobifida halotolerans	Nocardiopsaceae	1	2.06454e-05
Haematospirillum jordaniae	Novispirillaceae	2	4.12907e-05
Amphritea japonica	Oceanospirillaceae	1	2.06454e-05
Marinomonas algicola	Oceanospirillaceae	2	4.12907e-05
Marinomonas posidonica	Oceanospirillaceae	2	4.12907e-05
Odoribacter splanchnicus	Odoribacteraceae	4	8.25815e-05
Oleiharenicola sp. KSB-15	Opitutaceae	1	2.06454e-05
Oscillatoria acuminata	Oscillatoriaceae	1	2.06454e-05
Cyanobacterium aponinum	Oscillatoriophycideae	3	6.19361e-05
Cyclobacterium amurskyense	Oscillatoriophycideae	2	4.12907e-05
Acetivibrio clariflavus	Oscillospiraceae	2	4.12907e-05
Acetivibrio saccincola	Oscillospiraceae	11	0.000227099
Acetivibrio thermocellus	Oscillospiraceae	1	2.06454e-05
Acutalibacter muris	Oscillospiraceae	202	0.00417037
Anaerotruncus colihominis	Oscillospiraceae	174	0.0035923
Caproicibacterium amylolyticum	Oscillospiraceae	15	0.000309681
Caproicibacterium lactatifermentans	Oscillospiraceae	37	0.000763879
Dysosmobacter sp. Marseille-Q4140	Oscillospiraceae	267	0.00551231
Dysosmobacter welbionis	Oscillospiraceae	270	0.00557425
Ethanoligenens harbinense	Oscillospiraceae	18	0.000371617
Faecalibacterium duncaniae	Oscillospiraceae	1	2.06454e-05
Faecalibacterium prausnitzii	Oscillospiraceae	31	0.000640007
Faecalibacterium sp. I3389	Oscillospiraceae	1	2.06454e-05
Faecalibacterium sp. I4179	Oscillospiraceae	2	4.12907e-05
Faecalibacterium sp. IP329	Oscillospiraceae	1	2.06454e-05
Fastidiosipila sanguinis	Oscillospiraceae	45	0.000929042
Flavonifractor plautii	Oscillospiraceae	78	0.00161034
Mageeibacillus indolicus	Oscillospiraceae	23	0.000474844
Oscillibacter sp. NSJ-62	Oscillospiraceae	346	0.0071433
Pusillibacter faecalis	Oscillospiraceae	164	0.00338584
Solibaculum mannosilyticum	Oscillospiraceae	523	0.0107975
Vescimonas coprocola	Oscillospiraceae	60	0.00123872
Vescimonas fastidiosa	Oscillospiraceae	8	0.000165163
Unclassified	OTHER	789	0.0162892
Unclassified Class	OTHER	387	0.00798976
Unclassified Domain	OTHER	946	0.0195305
Unclassified Family	OTHER	3121	0.0644342
Unclassified Genus	OTHER	5117	0.105642
Unclassified Order	OTHER	2318	0.047856
Unclassified Phylum	OTHER	878	0.0181266
Herbaspirillum frisingense	Oxalobacteraceae	1	2.06454e-05
Herbaspirillum rubrisubalbicans	Oxalobacteraceae	1	2.06454e-05
Janthinobacterium agaricidamnosum	Oxalobacteraceae	1	2.06454e-05
Janthinobacterium lividum	Oxalobacteraceae	1	2.06454e-05
Janthinobacterium sp. Marseille	Oxalobacteraceae	1	2.06454e-05
Massilia armeniaca	Oxalobacteraceae	2	4.12907e-05
Massilia sp. LPB0304	Oxalobacteraceae	1	2.06454e-05
Massilia sp. WG5	Oxalobacteraceae	1	2.06454e-05
Massilia sp. YMA4	Oxalobacteraceae	2	4.12907e-05
Oxalobacter formigenes	Oxalobacteraceae	1	2.06454e-05
Aneurinibacillus soli	Paenibacillaceae	1	2.06454e-05
Brevibacillus agri	Paenibacillaceae	1	2.06454e-05
Brevibacillus brevis	Paenibacillaceae	2	4.12907e-05
Brevibacillus formosus	Paenibacillaceae	2	4.12907e-05
Brevibacillus laterosporus	Paenibacillaceae	1	2.06454e-05
Brevibacillus parabrevis	Paenibacillaceae	1	2.06454e-05
Brevibacillus sp. MMS20-4M-10-Y	Paenibacillaceae	1	2.06454e-05
Cohnella abietis	Paenibacillaceae	2	4.12907e-05
Cohnella sp. LGH	Paenibacillaceae	1	2.06454e-05
Paenibacillus albus	Paenibacillaceae	2	4.12907e-05
Paenibacillus algicola	Paenibacillaceae	1	2.06454e-05
Paenibacillus alvei	Paenibacillaceae	1	2.06454e-05
Paenibacillus azoreducens	Paenibacillaceae	2	4.12907e-05
Paenibacillus barcinonensis	Paenibacillaceae	1	2.06454e-05
Paenibacillus borealis	Paenibacillaceae	1	2.06454e-05
Paenibacillus bovis	Paenibacillaceae	1	2.06454e-05
Paenibacillus brasilensis	Paenibacillaceae	1	2.06454e-05
Paenibacillus cellulositrophicus	Paenibacillaceae	1	2.06454e-05
Paenibacillus crassostreae	Paenibacillaceae	1	2.06454e-05
Paenibacillus dendritiformis	Paenibacillaceae	1	2.06454e-05
Paenibacillus durus	Paenibacillaceae	2	4.12907e-05
Paenibacillus glucanolyticus	Paenibacillaceae	1	2.06454e-05
Paenibacillus graminis	Paenibacillaceae	1	2.06454e-05
Paenibacillus kribbensis	Paenibacillaceae	1	2.06454e-05
Paenibacillus larvae	Paenibacillaceae	278	0.00573941
Paenibacillus lautus	Paenibacillaceae	1	2.06454e-05
Paenibacillus lentus	Paenibacillaceae	2	4.12907e-05
Paenibacillus lycopersici	Paenibacillaceae	2	4.12907e-05
Paenibacillus mucilaginosus	Paenibacillaceae	22	0.000454198
Paenibacillus naphthalenovorans	Paenibacillaceae	8	0.000165163
Paenibacillus physcomitrellae	Paenibacillaceae	3	6.19361e-05
Paenibacillus polymyxa	Paenibacillaceae	43	0.000887751
Paenibacillus psychroresistens	Paenibacillaceae	1	2.06454e-05
Paenibacillus rhizovicinus	Paenibacillaceae	21	0.000433553
Paenibacillus sophorae	Paenibacillaceae	1	2.06454e-05
Paenibacillus sp. 32O-W	Paenibacillaceae	1	2.06454e-05
Paenibacillus sp. B01	Paenibacillaceae	1	2.06454e-05
Paenibacillus sp. BIHB4019	Paenibacillaceae	2	4.12907e-05
Paenibacillus sp. CAA11	Paenibacillaceae	1	2.06454e-05
Paenibacillus sp. DCT19	Paenibacillaceae	1	2.06454e-05
Paenibacillus sp. DR312	Paenibacillaceae	2	4.12907e-05
Paenibacillus sp. E222	Paenibacillaceae	1	2.06454e-05
Paenibacillus sp. FSL R5-0345	Paenibacillaceae	1	2.06454e-05
Paenibacillus sp. FSL R7-0331	Paenibacillaceae	1	2.06454e-05
Paenibacillus sp. HWE-109	Paenibacillaceae	1	2.06454e-05
Paenibacillus sp. IHB B 3084	Paenibacillaceae	3	6.19361e-05
Paenibacillus sp. JNUCC-31	Paenibacillaceae	8	0.000165163
Paenibacillus sp. M-152	Paenibacillaceae	1	2.06454e-05
Paenibacillus sp. PHS-Z3	Paenibacillaceae	1	2.06454e-05
Paenibacillus sp. sptzw28	Paenibacillaceae	1	2.06454e-05
Paenibacillus sp. Y412MC10	Paenibacillaceae	1	2.06454e-05
Paenibacillus sp. YPD9-1	Paenibacillaceae	1	2.06454e-05
Paenibacillus sp. YPG26	Paenibacillaceae	1	2.06454e-05
Paenibacillus stellifer	Paenibacillaceae	2	4.12907e-05
Paenibacillus thiaminolyticus	Paenibacillaceae	174	0.0035923
Paenibacillus xylanilyticus	Paenibacillaceae	1	2.06454e-05
Paeniclostridium sordellii	Paenibacillaceae	7	0.000144518
Thermobacillus composti	Paenibacillaceae	2	4.12907e-05
Paludibacter propionicigenes	Paludibacteraceae	4	8.25815e-05
Cognatishimia activa	Paracoccaceae	1	2.06454e-05
Gemmobacter aquarius	Paracoccaceae	1	2.06454e-05
Paracoccus denitrificans	Paracoccaceae	2	4.12907e-05
Paracoccus liaowanqingii	Paracoccaceae	3	6.19361e-05
Paracoccus sanguinis	Paracoccaceae	1	2.06454e-05
Paracoccus sp. MC1862	Paracoccaceae	1	2.06454e-05
Paracoccus zhejiangensis	Paracoccaceae	1	2.06454e-05
Pontibrevibacter nitratireducens	Paracoccaceae	2	4.12907e-05
Pontivivens ytuae	Paracoccaceae	9	0.000185808
Roseicitreum antarcticum	Paracoccaceae	3	6.19361e-05
Kaustia mangrovi	Parvibaculaceae	1	2.06454e-05
Parvicella tangerina	Parvicellaceae	1	2.06454e-05
Aquisalinus flavus	Parvularculaceae	1	2.06454e-05
Parvularcula bermudensis	Parvularculaceae	2	4.12907e-05
Actinoalloteichus fjordicus	Pasteurellaceae	1	2.06454e-05
Actinoalloteichus hoggarensis	Pasteurellaceae	3	6.19361e-05
Actinobacillus pleuropneumoniae	Pasteurellaceae	1	2.06454e-05
Actinobacillus porcitonsillarum	Pasteurellaceae	3	6.19361e-05
Actinobacillus sp. GY-402	Pasteurellaceae	2	4.12907e-05
Aggregatibacter actinomycetemcomitans	Pasteurellaceae	3	6.19361e-05
Aggregatibacter sp. oral taxon 513	Pasteurellaceae	2	4.12907e-05
Bibersteinia trehalosi	Pasteurellaceae	1	2.06454e-05
Glaesserella parasuis	Pasteurellaceae	8	0.000165163
Haemophilus influenzae	Pasteurellaceae	2	4.12907e-05
Haemophilus parainfluenzae	Pasteurellaceae	4	8.25815e-05
Histophilus somni	Pasteurellaceae	1	2.06454e-05
Mannheimia haemolytica	Pasteurellaceae	2	4.12907e-05
Mannheimia varigena	Pasteurellaceae	1	2.06454e-05
Pasteurella multocida	Pasteurellaceae	4	8.25815e-05
Brenneria izadpanahii	Pectobacteriaceae	1	2.06454e-05
Dickeya dianthicola	Pectobacteriaceae	3	6.19361e-05
Dickeya zeae	Pectobacteriaceae	7	0.000144518
Pectobacterium aroidearum	Pectobacteriaceae	1	2.06454e-05
Pectobacterium atrosepticum	Pectobacteriaceae	2	4.12907e-05
Pectobacterium carotovorum	Pectobacteriaceae	1	2.06454e-05
Pectobacterium odoriferum	Pectobacteriaceae	3	6.19361e-05
Pectobacterium parmentieri	Pectobacteriaceae	2	4.12907e-05
Pectobacterium parvum	Pectobacteriaceae	1	2.06454e-05
Pectobacterium polonicum	Pectobacteriaceae	1	2.06454e-05
Pectobacterium punjabense	Pectobacteriaceae	1	2.06454e-05
Pectobacterium sp. PL64	Pectobacteriaceae	1	2.06454e-05
Pectobacterium versatile	Pectobacteriaceae	2	4.12907e-05
Dehalobacterium formicoaceticum	Peptococcaceae	8	0.000165163
Desulfofarcimen acetoxidans	Peptococcaceae	2	4.12907e-05
Desulforamulus ferrireducens	Peptococcaceae	1	2.06454e-05
Desulforamulus reducens	Peptococcaceae	2	4.12907e-05
Desulforamulus ruminis	Peptococcaceae	15	0.000309681
Thermanaerosceptrum fracticalcis	Peptococcaceae	1	2.06454e-05
Anaerococcus mediterraneensis	Peptoniphilaceae	1	2.06454e-05
Finegoldia magna	Peptoniphilaceae	1	2.06454e-05
Miniphocaeibacter halophilus	Peptoniphilaceae	4	8.25815e-05
Murdochiella vaginalis	Peptoniphilaceae	2	4.12907e-05
Parvimonas micra	Peptoniphilaceae	2	4.12907e-05
Acetoanaerobium sticklandii	Peptostreptococcaceae	5	0.000103227
Clostridioides difficile	Peptostreptococcaceae	1436	0.0296468
Clostridioides sp. ES-S-0010-02	Peptostreptococcaceae	2	4.12907e-05
Clostridioides sp. ES-S-0054-01	Peptostreptococcaceae	20	0.000412907
Clostridioides sp. ES-W-0016-02	Peptostreptococcaceae	1	2.06454e-05
Peptacetobacter hiranonis	Peptostreptococcaceae	9	0.000185808
Romboutsia hominis	Peptostreptococcaceae	47	0.000970333
Romboutsia ilealis	Peptostreptococcaceae	1455	0.030039
Romboutsia sp. CE17	Peptostreptococcaceae	16	0.000330326
Tepidibacter sp. 8C15b	Peptostreptococcaceae	4	8.25815e-05
Terrisporobacter sp. MCA3	Peptostreptococcaceae	98	0.00202325
Phototrophicus methaneseepsis	Phototrophicaceae	1	2.06454e-05
Phycisphaera mikurensis	Phycisphaeraceae	1	2.06454e-05
Poriferisphaera corsica	Phycisphaeraceae	1	2.06454e-05
Hoeflea phototrophica	Phyllobacteriaceae	1	2.06454e-05
Hoeflea sp. IMCC20628	Phyllobacteriaceae	1	2.06454e-05
Lentilitoribacter sp. Alg239-R112	Phyllobacteriaceae	2	4.12907e-05
Mesorhizobium ciceri	Phyllobacteriaceae	1	2.06454e-05
Mesorhizobium huakuii	Phyllobacteriaceae	1	2.06454e-05
Mesorhizobium sp. M7D.F.Ca.US.005.01.1.1	Phyllobacteriaceae	1	2.06454e-05
Mesorhizobium sp. Pch-S	Phyllobacteriaceae	1	2.06454e-05
Mesorhizobium terrae	Phyllobacteriaceae	1	2.06454e-05
Rubripirellula lacrimiformis	Pirellulaceae	1	2.06454e-05
Piscirickettsia salmonis	Piscirickettsiaceae	4	8.25815e-05
Thiomicrorhabdus indica	Piscirickettsiaceae	1	2.06454e-05
Thiomicrorhabdus sediminis	Piscirickettsiaceae	1	2.06454e-05
Alienimonas californiensis	Planctomycetaceae	2	4.12907e-05
Caulifigura coniformis	Planctomycetaceae	1	2.06454e-05
Planctomyces sp. SH-PL14	Planctomycetaceae	1	2.06454e-05
Rubinisphaera brasiliensis	Planctomycetaceae	1	2.06454e-05
Paenisporosarcina antarctica	Planococcaceae	5	0.000103227
Paenisporosarcina cavernae	Planococcaceae	1	2.06454e-05
Planococcus donghaensis	Planococcaceae	6	0.000123872
Planococcus rifietoensis	Planococcaceae	1	2.06454e-05
Planococcus sp. MB-3u-03	Planococcaceae	13	0.00026839
Rummeliibacillus stabekisii	Planococcaceae	1	2.06454e-05
Solibacillus silvestris	Planococcaceae	2	4.12907e-05
Sporosarcina sp. Marseille-Q4943	Planococcaceae	6	0.000123872
Sporosarcina sp. PTS2304	Planococcaceae	1	2.06454e-05
Sporosarcina ureae	Planococcaceae	2	4.12907e-05
Ureibacillus thermophilus	Planococcaceae	3	6.19361e-05
Chondromyces crocatus	Polyangiaceae	1	2.06454e-05
Polyangium aurulentum	Polyangiaceae	1	2.06454e-05
Sorangium cellulosum	Polyangiaceae	4	8.25815e-05
Porphyromonas asaccharolytica	Porphyromonadaceae	5	0.000103227
Porphyromonas cangingivalis	Porphyromonadaceae	2	4.12907e-05
Porphyromonas crevioricanis	Porphyromonadaceae	2	4.12907e-05
Porphyromonas endodontalis	Porphyromonadaceae	6	0.000123872
Porphyromonas gingivalis	Porphyromonadaceae	74	0.00152776
Porphyromonas somerae	Porphyromonadaceae	2	4.12907e-05
Porphyromonas sp. oral taxon 275	Porphyromonadaceae	6	0.000123872
Paraprevotella xylaniphila	Prevotellaceae	1	2.06454e-05
Prevotella bryantii	Prevotellaceae	1	2.06454e-05
Prevotella buccalis	Prevotellaceae	1	2.06454e-05
Prevotella copri	Prevotellaceae	2	4.12907e-05
Prevotella dentalis	Prevotellaceae	1	2.06454e-05
Prevotella denticola	Prevotellaceae	28	0.00057807
Prevotella enoeca	Prevotellaceae	1	2.06454e-05
Prevotella fusca	Prevotellaceae	2	4.12907e-05
Prevotella herbatica	Prevotellaceae	1	2.06454e-05
Prevotella intermedia	Prevotellaceae	4	8.25815e-05
Prevotella jejuni	Prevotellaceae	3	6.19361e-05
Prevotella melaninogenica	Prevotellaceae	2	4.12907e-05
Prevotella nigrescens	Prevotellaceae	2	4.12907e-05
Prevotella oris	Prevotellaceae	1	2.06454e-05
Prevotella ruminicola	Prevotellaceae	43	0.000887751
Prevotella scopos	Prevotellaceae	3	6.19361e-05
Prevotella sp. E13-17	Prevotellaceae	1	2.06454e-05
Prevotella sp. oral taxon 299	Prevotellaceae	1	2.06454e-05
Prevotella sp. oral taxon 475	Prevotellaceae	20	0.000412907
Prevotella sp. Rep29	Prevotellaceae	6	0.000123872
Prevotella veroralis	Prevotellaceae	1	2.06454e-05
Pseudoprevotella muciniphila	Prevotellaceae	1	2.06454e-05
Parasynechococcus marenigrum	Prochlorococcaceae	1	2.06454e-05
Maribellus comscasis	Prolixibacteraceae	1	2.06454e-05
Isoptericola dokdonensis	Promicromonosporaceae	3	6.19361e-05
Xylanimonas cellulosilytica	Promicromonosporaceae	1	2.06454e-05
Arachnia propionica	Propionibacteriaceae	1	2.06454e-05
Arachnia rubra	Propionibacteriaceae	1	2.06454e-05
Auraticoccus monumenti	Propionibacteriaceae	1	2.06454e-05
Cutibacterium acnes	Propionibacteriaceae	1	2.06454e-05
Cutibacterium modestum	Propionibacteriaceae	1	2.06454e-05
Microlunatus elymi	Propionibacteriaceae	2	4.12907e-05
Microlunatus sagamiharensis	Propionibacteriaceae	6	0.000123872
Microlunatus sp. Gsoil 973	Propionibacteriaceae	1	2.06454e-05
Propionibacterium acidifaciens	Propionibacteriaceae	1	2.06454e-05
Propionibacterium freudenreichii	Propionibacteriaceae	1	2.06454e-05
Tessaracoccus timonensis	Propionibacteriaceae	1	2.06454e-05
Vaginimicrobium propionicum	Propionibacteriaceae	2	4.12907e-05
Pseudanabaena sp. ABRG5-3	Pseudanabaenaceae	1	2.06454e-05
Pseudanabaena sp. PCC 7367	Pseudanabaenaceae	1	2.06454e-05
Pseudoalteromonas agarivorans	Pseudoalteromonadaceae	2	4.12907e-05
Pseudoalteromonas arabiensis	Pseudoalteromonadaceae	1	2.06454e-05
Pseudoalteromonas phenolica	Pseudoalteromonadaceae	1	2.06454e-05
Pseudoalteromonas sp. A41-2	Pseudoalteromonadaceae	1	2.06454e-05
Pseudoalteromonas sp. LC2018020214	Pseudoalteromonadaceae	1	2.06454e-05
Micavibrio aeruginosavorus	Pseudobdellovibrionaceae	1	2.06454e-05
Halopseudomonas xinjiangensis	Pseudomonadaceae	1	2.06454e-05
Pseudomonas aeruginosa	Pseudomonadaceae	14	0.000289035
Pseudomonas amygdali	Pseudomonadaceae	2	4.12907e-05
Pseudomonas asplenii	Pseudomonadaceae	2	4.12907e-05
Pseudomonas chlororaphis	Pseudomonadaceae	4	8.25815e-05
Pseudomonas congelans	Pseudomonadaceae	2	4.12907e-05
Pseudomonas donghuensis	Pseudomonadaceae	2	4.12907e-05
Pseudomonas fluorescens	Pseudomonadaceae	4	8.25815e-05
Pseudomonas fuscovaginae	Pseudomonadaceae	1	2.06454e-05
Pseudomonas parafulva	Pseudomonadaceae	2	4.12907e-05
Pseudomonas protegens	Pseudomonadaceae	2	4.12907e-05
Pseudomonas putida	Pseudomonadaceae	2	4.12907e-05
Pseudomonas saudiphocaensis	Pseudomonadaceae	1	2.06454e-05
Pseudomonas sediminis	Pseudomonadaceae	1	2.06454e-05
Pseudomonas silesiensis	Pseudomonadaceae	1	2.06454e-05
Pseudomonas simiae	Pseudomonadaceae	1	2.06454e-05
Pseudomonas sp. ADAK18	Pseudomonadaceae	1	2.06454e-05
Pseudomonas sp. B21-040	Pseudomonadaceae	2	4.12907e-05
Pseudomonas sp. BYT-5	Pseudomonadaceae	2	4.12907e-05
Pseudomonas sp. CC6-YY-74	Pseudomonadaceae	3	6.19361e-05
Pseudomonas sp. CYM-20-01	Pseudomonadaceae	1	2.06454e-05
Pseudomonas sp. DY-1	Pseudomonadaceae	1	2.06454e-05
Pseudomonas sp. LS1212	Pseudomonadaceae	1	2.06454e-05
Pseudomonas sp. MM211	Pseudomonadaceae	1	2.06454e-05
Pseudomonas sp. MTM4	Pseudomonadaceae	1	2.06454e-05
Pseudomonas sp. NY5710	Pseudomonadaceae	2	4.12907e-05
Pseudomonas sp. Os17	Pseudomonadaceae	1	2.06454e-05
Pseudomonas sp. PDNC002	Pseudomonadaceae	1	2.06454e-05
Pseudomonas sp. RC3H12	Pseudomonadaceae	1	2.06454e-05
Pseudomonas sp. S150	Pseudomonadaceae	7	0.000144518
Pseudomonas sp. SDM007	Pseudomonadaceae	1	2.06454e-05
Pseudomonas sp. SGAir0191	Pseudomonadaceae	1	2.06454e-05
Pseudomonas taetrolens	Pseudomonadaceae	2	4.12907e-05
Pseudomonas thivervalensis	Pseudomonadaceae	1	2.06454e-05
Pseudomonas tolaasii	Pseudomonadaceae	15	0.000309681
Pseudomonas umsongensis	Pseudomonadaceae	9	0.000185808
Pseudomonas veronii	Pseudomonadaceae	1	2.06454e-05
Pseudomonas viridiflava	Pseudomonadaceae	1	2.06454e-05
Pseudomonas wadenswilerensis	Pseudomonadaceae	1	2.06454e-05
Stutzerimonas balearica	Pseudomonadaceae	1	2.06454e-05
Stutzerimonas stutzeri	Pseudomonadaceae	3	6.19361e-05
Thiopseudomonas alkaliphila	Pseudomonadaceae	3	6.19361e-05
Xanthomonas arboricola	Pseudomonadaceae	1	2.06454e-05
Xanthomonas citri	Pseudomonadaceae	1	2.06454e-05
Xanthomonas euvesicatoria	Pseudomonadaceae	10	0.000206454
Xanthomonas hortorum	Pseudomonadaceae	1	2.06454e-05
Xanthomonas oryzae	Pseudomonadaceae	1	2.06454e-05
Xanthomonas translucens	Pseudomonadaceae	1	2.06454e-05
Actinokineospora sp. UTMC 2448	Pseudonocardiaceae	1	2.06454e-05
Actinosynnema pretiosum	Pseudonocardiaceae	2	4.12907e-05
Allokutzneria albata	Pseudonocardiaceae	1	2.06454e-05
Amycolatopsis aidingensis	Pseudonocardiaceae	3	6.19361e-05
Amycolatopsis sp. YIM 10	Pseudonocardiaceae	2	4.12907e-05
Amycolatopsis thermalba	Pseudonocardiaceae	2	4.12907e-05
Kibdelosporangium phytohabitans	Pseudonocardiaceae	2	4.12907e-05
Kutzneria sp. CA-103260	Pseudonocardiaceae	2	4.12907e-05
Prauserella marina	Pseudonocardiaceae	2	4.12907e-05
Pseudonocardia sp. DSM 110487	Pseudonocardiaceae	1	2.06454e-05
Pseudonocardia sp. HH130629-09	Pseudonocardiaceae	1	2.06454e-05
Saccharomonospora marina	Pseudonocardiaceae	1	2.06454e-05
Saccharomonospora viridis	Pseudonocardiaceae	1	2.06454e-05
Saccharopolyspora pogona	Pseudonocardiaceae	1	2.06454e-05
Saccharothrix sp. 6-C	Pseudonocardiaceae	1	2.06454e-05
Psychromonas ingrahamii	Psychromonadaceae	1	2.06454e-05
Agrobacterium tumefaciens	Rhizobiaceae	1	2.06454e-05
Ensifer alkalisoli	Rhizobiaceae	1	2.06454e-05
Ensifer mexicanus	Rhizobiaceae	1	2.06454e-05
Peteryoungia desertarenae	Rhizobiaceae	1	2.06454e-05
Rhizobium leguminosarum	Rhizobiaceae	2	4.12907e-05
Rhizobium ruizarguesonis	Rhizobiaceae	2	4.12907e-05
Rhizobium sp. Kim5	Rhizobiaceae	1	2.06454e-05
Rhizobium sp. NXC24	Rhizobiaceae	1	2.06454e-05
Ahniella affigens	Rhodanobacteraceae	1	2.06454e-05
Dokdonella koreensis	Rhodanobacteraceae	1	2.06454e-05
Dyella thiooxydans	Rhodanobacteraceae	1	2.06454e-05
Luteibacter sp. 321	Rhodanobacteraceae	1	2.06454e-05
Luteibacter sp. 335	Rhodanobacteraceae	1	2.06454e-05
Luteibacter sp. EIF3	Rhodanobacteraceae	1	2.06454e-05
Rhodanobacter denitrificans	Rhodanobacteraceae	1	2.06454e-05
Aromatoleum bremense	Rhodocyclaceae	1	2.06454e-05
Ferrovibrio terrae	Rhodospirillaceae	43	0.000887751
Magnetospirillum gryphiswaldense	Rhodospirillaceae	1	2.06454e-05
Magnetospirillum magneticum	Rhodospirillaceae	2	4.12907e-05
Pararhodospirillum photometricum	Rhodospirillaceae	3	6.19361e-05
Rhodospirillum rubrum	Rhodospirillaceae	1	2.06454e-05
Rhodocaloribacter litoris	Rhodothermaceae	1	2.06454e-05
Rhodothermus marinus	Rhodothermaceae	2	4.12907e-05
Rickettsia conorii	Rickettsiaceae	1	2.06454e-05
Rickettsia endosymbiont of Bemisia tabaci	Rickettsiaceae	2	4.12907e-05
Rickettsia endosymbiont of Oedothorax gibbosus	Rickettsiaceae	2	4.12907e-05
Alistipes communis	Rikenellaceae	1	2.06454e-05
Alistipes indistinctus	Rikenellaceae	1	2.06454e-05
Alistipes megaguti	Rikenellaceae	1	2.06454e-05
Alistipes sp. dk3624	Rikenellaceae	1	2.06454e-05
Roseiflexus sp. RS-1	Roseiflexaceae	1	2.06454e-05
Celeribacter indicus	Roseobacteraceae	1	2.06454e-05
Leisingera aquaemixtae	Roseobacteraceae	1	2.06454e-05
Leisingera methylohalidivorans	Roseobacteraceae	1	2.06454e-05
Loktanella salsilacus	Roseobacteraceae	1	2.06454e-05
Maribius sp. THAF1	Roseobacteraceae	1	2.06454e-05
Oceanicola sp. D3	Roseobacteraceae	1	2.06454e-05
Octadecabacter antarcticus	Roseobacteraceae	1	2.06454e-05
Phaeobacter gallaeciensis	Roseobacteraceae	1	2.06454e-05
Phaeobacter inhibens	Roseobacteraceae	2	4.12907e-05
Phaeobacter piscinae	Roseobacteraceae	1	2.06454e-05
Ponticoccus alexandrii	Roseobacteraceae	4	8.25815e-05
Pseudosulfitobacter pseudonitzschiae	Roseobacteraceae	2	4.12907e-05
Sagittula sp. P11	Roseobacteraceae	1	2.06454e-05
Occultella kanbiaonis	Ruaniaceae	1	2.06454e-05
Ruania zhangjianzhongii	Ruaniaceae	1	2.06454e-05
Rubrobacter marinus	Rubrobacteraceae	1	2.06454e-05
Rubrobacter radiotolerans	Rubrobacteraceae	1	2.06454e-05
Rubrobacter tropicus	Rubrobacteraceae	1	2.06454e-05
Rubrobacter xylanophilus	Rubrobacteraceae	1	2.06454e-05
Ruminococcus albus	Ruminococcaceae	4	8.25815e-05
Ruminococcus bicirculans	Ruminococcaceae	24	0.000495489
Ruminococcus bovis	Ruminococcaceae	214	0.00441811
Ruminococcus champanellensis	Ruminococcaceae	30	0.000619361
Ruminococcus gnavus	Ruminococcaceae	161	0.00332391
Ruminococcus sp. FMBCY1	Ruminococcaceae	7	0.000144518
Ruminococcus torques	Ruminococcaceae	12	0.000247744
Ruthenibacterium lactatiformans	Ruminococcaceae	4	8.25815e-05
Salinibacter ruber	Salinibacteraceae	1	2.06454e-05
Salinisphaera sp. LB1	Salinisphaeraceae	1	2.06454e-05
Salinivirga cyanobacteriivorans	Salinivirgaceae	55	0.0011355
Sandaracinus amylolyticus	Sandaracinaceae	1	2.06454e-05
Brasilonema sennae	Scytonemataceae	1	2.06454e-05
Scytonema sp. HK-05	Scytonemataceae	1	2.06454e-05
Thiolapillus brandeum	Sedimenticolaceae	3	6.19361e-05
Pectinatus frisingensis	Selenomonadaceae	1	2.06454e-05
Selenomonas ruminantium	Selenomonadaceae	5	0.000103227
Selenomonas sputigena	Selenomonadaceae	1	2.06454e-05
Shewanella amazonensis	Shewanellaceae	1	2.06454e-05
Shewanella baltica	Shewanellaceae	2	4.12907e-05
Shewanella putrefaciens	Shewanellaceae	4	8.25815e-05
Shewanella sp. Arc9-LZ	Shewanellaceae	1	2.06454e-05
Shewanella sp. LZH-2	Shewanellaceae	1	2.06454e-05
Shewanella sp. Pdp11	Shewanellaceae	1	2.06454e-05
Shewanella sp. WPAGA9	Shewanellaceae	7	0.000144518
Shewanella vesiculosa	Shewanellaceae	1	2.06454e-05
Limnospira indica	Sirenicapillariaceae	1	2.06454e-05
Sneathiella sp. PHK-P5	Sneathiellaceae	1	2.06454e-05
Sphaerobacter thermophilus	Sphaerobacteraceae	2	4.12907e-05
Inhella inkyongensis	Sphaerotilaceae	1	2.06454e-05
Kinneretia sp. XES5	Sphaerotilaceae	2	4.12907e-05
Rubrivivax gelatinosus	Sphaerotilaceae	1	2.06454e-05
Anseongella ginsenosidimutans	Sphingobacteriaceae	1	2.06454e-05
Mucilaginibacter gotjawali	Sphingobacteriaceae	1	2.06454e-05
Mucilaginibacter paludis	Sphingobacteriaceae	1	2.06454e-05
Mucilaginibacter rubeus	Sphingobacteriaceae	6	0.000123872
Pedobacter mucosus	Sphingobacteriaceae	2	4.12907e-05
Pedobacter steynii	Sphingobacteriaceae	1	2.06454e-05
Pseudopedobacter saltans	Sphingobacteriaceae	1	2.06454e-05
Solitalea sp. S2-8	Sphingobacteriaceae	1	2.06454e-05
Sphingobacterium daejeonense	Sphingobacteriaceae	2	4.12907e-05
Sphingobacterium psychroaquaticum	Sphingobacteriaceae	1	2.06454e-05
Sphingobacterium sp. E70	Sphingobacteriaceae	1	2.06454e-05
Sphingobacterium sp. UDSM-2020	Sphingobacteriaceae	1	2.06454e-05
Novosphingobium decolorationis	Sphingomonadaceae	2	4.12907e-05
Sphingobium cloacae	Sphingomonadaceae	2	4.12907e-05
Sphingobium sp. RAC03	Sphingomonadaceae	1	2.06454e-05
Sphingobium sp. SYK-6	Sphingomonadaceae	1	2.06454e-05
Sphingobium xenophagum	Sphingomonadaceae	1	2.06454e-05
Sphingobium yanoikuyae	Sphingomonadaceae	2	4.12907e-05
Sphingomonas daechungensis	Sphingomonadaceae	2	4.12907e-05
Sphingomonas hengshuiensis	Sphingomonadaceae	1	2.06454e-05
Sphingomonas paeninsulae	Sphingomonadaceae	1	2.06454e-05
Sphingomonas panacis	Sphingomonadaceae	1	2.06454e-05
Sphingomonas paucimobilis	Sphingomonadaceae	1	2.06454e-05
Sphingomonas profundi	Sphingomonadaceae	1	2.06454e-05
Sphingomonas psychrotolerans	Sphingomonadaceae	1	2.06454e-05
Sphingomonas sinipercae	Sphingomonadaceae	1	2.06454e-05
Sphingomonas sp. AK-PDB1-5	Sphingomonadaceae	1	2.06454e-05
Sphingomonas sp. CL5.1	Sphingomonadaceae	3	6.19361e-05
Sphingomonas sp. LK11	Sphingomonadaceae	1	2.06454e-05
Sphingomonas sp. LM7	Sphingomonadaceae	1	2.06454e-05
Sphingomonas sp. MM-1	Sphingomonadaceae	2	4.12907e-05
Sphingopyxis sp. 113P3	Sphingomonadaceae	1	2.06454e-05
Sphingopyxis sp. BSN-002	Sphingomonadaceae	1	2.06454e-05
Sphingosinithalassobacter tenebrarum	Sphingomonadaceae	1	2.06454e-05
Sphingosinicella microcystinivorans	Sphingosinicellaceae	1	2.06454e-05
Spirochaeta africana	Spirochaetaceae	1	2.06454e-05
Spiroplasma endosymbiont of 'Nebria riversi'	Spiroplasmataceae	20	0.000412907
Spiroplasma platyhelix	Spiroplasmataceae	1	2.06454e-05
Arcticibacterium luteifluviistationis	Spirosomataceae	1	2.06454e-05
Dyadobacter sandarakinus	Spirosomataceae	1	2.06454e-05
Dyadobacter sp. CY22	Spirosomataceae	1	2.06454e-05
Dyadobacter sp. CY399	Spirosomataceae	1	2.06454e-05
Dyadobacter sp. NIV53	Spirosomataceae	2	4.12907e-05
Emticicia sp. 21SJ11W-3	Spirosomataceae	1	2.06454e-05
Fibrella sp. ES10-3-2-2	Spirosomataceae	1	2.06454e-05
Larkinella sp. IE-0392	Spirosomataceae	2	4.12907e-05
Leadbetterella byssophila	Spirosomataceae	1	2.06454e-05
Oceanicoccus sagamiensis	Spongiibacteraceae	1	2.06454e-05
Methylomusa anaerophila	Sporomusaceae	1	2.06454e-05
Pelosinus sp. UFO1	Sporomusaceae	9	0.000185808
Sporomusa termitida	Sporomusaceae	11	0.000227099
Jeotgalicoccus saudimassiliensis	Staphylococcaceae	2	4.12907e-05
Jeotgalicoccus sp. ATCC 8456	Staphylococcaceae	1	2.06454e-05
Macrococcus caseolyticus	Staphylococcaceae	1	2.06454e-05
Macrococcus sp. IME1552	Staphylococcaceae	20	0.000412907
Mammaliicoccus sciuri	Staphylococcaceae	1	2.06454e-05
Nosocomiicoccus ampullae	Staphylococcaceae	8	0.000165163
Salinicoccus halodurans	Staphylococcaceae	1	2.06454e-05
Staphylococcus argenteus	Staphylococcaceae	16	0.000330326
Staphylococcus aureus	Staphylococcaceae	80	0.00165163
Staphylococcus caprae	Staphylococcaceae	15	0.000309681
Staphylococcus cohnii	Staphylococcaceae	1	2.06454e-05
Staphylococcus condimenti	Staphylococcaceae	5	0.000103227
Staphylococcus epidermidis	Staphylococcaceae	25	0.000516134
Staphylococcus haemolyticus	Staphylococcaceae	5	0.000103227
Staphylococcus hominis	Staphylococcaceae	1	2.06454e-05
Staphylococcus lugdunensis	Staphylococcaceae	2	4.12907e-05
Staphylococcus nepalensis	Staphylococcaceae	6	0.000123872
Staphylococcus pettenkoferi	Staphylococcaceae	1	2.06454e-05
Staphylococcus pseudintermedius	Staphylococcaceae	4	8.25815e-05
Staphylococcus roterodami	Staphylococcaceae	2	4.12907e-05
Staphylococcus saprophyticus	Staphylococcaceae	1	2.06454e-05
Staphylococcus schleiferi	Staphylococcaceae	1	2.06454e-05
Staphylococcus simiae	Staphylococcaceae	1	2.06454e-05
Staphylococcus sp. 11-B-312	Staphylococcaceae	1	2.06454e-05
Staphylococcus sp. AntiMn-1	Staphylococcaceae	17	0.000350971
Staphylococcus warneri	Staphylococcaceae	3	6.19361e-05
Staphylococcus xylosus	Staphylococcaceae	2	4.12907e-05
Stella humosa	Stellaceae	3	6.19361e-05
Denitratisoma oestradiolicum	Sterolibacteriaceae	69	0.00142453
Denitratisoma sp. DHT3	Sterolibacteriaceae	1	2.06454e-05
Sterolibacterium denitrificans	Sterolibacteriaceae	2	4.12907e-05
Floricoccus penangensis	Streptococcaceae	1	2.06454e-05
Lactococcus cremoris	Streptococcaceae	10	0.000206454
Lactococcus garvieae	Streptococcaceae	1	2.06454e-05
Lactococcus lactis	Streptococcaceae	1	2.06454e-05
Lactococcus piscium	Streptococcaceae	1	2.06454e-05
Lactococcus raffinolactis	Streptococcaceae	1	2.06454e-05
Streptococcus agalactiae	Streptococcaceae	22	0.000454198
Streptococcus chenjunshii	Streptococcaceae	2	4.12907e-05
Streptococcus dysgalactiae	Streptococcaceae	2	4.12907e-05
Streptococcus equinus	Streptococcaceae	7	0.000144518
Streptococcus ferus	Streptococcaceae	3	6.19361e-05
Streptococcus gordonii	Streptococcaceae	1	2.06454e-05
Streptococcus ilei	Streptococcaceae	2	4.12907e-05
Streptococcus infantis	Streptococcaceae	47	0.000970333
Streptococcus iniae	Streptococcaceae	4	8.25815e-05
Streptococcus intermedius	Streptococcaceae	1	2.06454e-05
Streptococcus mutans	Streptococcaceae	9	0.000185808
Streptococcus oralis	Streptococcaceae	1	2.06454e-05
Streptococcus pneumoniae	Streptococcaceae	4	8.25815e-05
Streptococcus pyogenes	Streptococcaceae	23	0.000474844
Streptococcus salivarius	Streptococcaceae	20	0.000412907
Streptococcus sanguinis	Streptococcaceae	4	8.25815e-05
Streptococcus suis	Streptococcaceae	4	8.25815e-05
Streptococcus thermophilus	Streptococcaceae	71	0.00146582
Streptococcus troglodytae	Streptococcaceae	1	2.06454e-05
Kitasatospora setae	Streptomycetaceae	2	4.12907e-05
Kitasatospora sp. MMS16-BH015	Streptomycetaceae	2	4.12907e-05
Kitasatospora sp. NA04385	Streptomycetaceae	1	2.06454e-05
Streptacidiphilus sp. PB12-B1b	Streptomycetaceae	1	2.06454e-05
Streptomyces albidoflavus	Streptomycetaceae	27	0.000557425
Streptomyces albulus	Streptomycetaceae	1	2.06454e-05
Streptomyces albus	Streptomycetaceae	1	2.06454e-05
Streptomyces ambofaciens	Streptomycetaceae	1	2.06454e-05
Streptomyces angustmyceticus	Streptomycetaceae	1	2.06454e-05
Streptomyces antibioticus	Streptomycetaceae	1	2.06454e-05
Streptomyces antimycoticus	Streptomycetaceae	2	4.12907e-05
Streptomyces atratus	Streptomycetaceae	1	2.06454e-05
Streptomyces californicus	Streptomycetaceae	1	2.06454e-05
Streptomyces capitiformicae	Streptomycetaceae	1	2.06454e-05
Streptomyces chartreusis	Streptomycetaceae	1	2.06454e-05
Streptomyces clavuligerus	Streptomycetaceae	1	2.06454e-05
Streptomyces collinus	Streptomycetaceae	2	4.12907e-05
Streptomyces cyanogenus	Streptomycetaceae	2	4.12907e-05
Streptomyces deccanensis	Streptomycetaceae	1	2.06454e-05
Streptomyces ficellus	Streptomycetaceae	1	2.06454e-05
Streptomyces finlayi	Streptomycetaceae	1	2.06454e-05
Streptomyces fradiae	Streptomycetaceae	2	4.12907e-05
Streptomyces genisteinicus	Streptomycetaceae	1	2.06454e-05
Streptomyces gobiensis	Streptomycetaceae	1	2.06454e-05
Streptomyces griseorubiginosus	Streptomycetaceae	2	4.12907e-05
Streptomyces huasconensis	Streptomycetaceae	1	2.06454e-05
Streptomyces hundungensis	Streptomycetaceae	1	2.06454e-05
Streptomyces hygroscopicus	Streptomycetaceae	2	4.12907e-05
Streptomyces kanamyceticus	Streptomycetaceae	3	6.19361e-05
Streptomyces katrae	Streptomycetaceae	1	2.06454e-05
Streptomyces lavendulae	Streptomycetaceae	1	2.06454e-05
Streptomyces leeuwenhoekii	Streptomycetaceae	1	2.06454e-05
Streptomyces liliifuscus	Streptomycetaceae	2	4.12907e-05
Streptomyces lividans	Streptomycetaceae	2	4.12907e-05
Streptomyces lunaelactis	Streptomycetaceae	4	8.25815e-05
Streptomyces marincola	Streptomycetaceae	1	2.06454e-05
Streptomyces mobaraensis	Streptomycetaceae	19	0.000392262
Streptomyces nigra	Streptomycetaceae	2	4.12907e-05
Streptomyces nodosus	Streptomycetaceae	2	4.12907e-05
Streptomyces olivaceus	Streptomycetaceae	1	2.06454e-05
Streptomyces paludis	Streptomycetaceae	1	2.06454e-05
Streptomyces parvulus	Streptomycetaceae	1	2.06454e-05
Streptomyces peucetius	Streptomycetaceae	1	2.06454e-05
Streptomyces pluripotens	Streptomycetaceae	1	2.06454e-05
Streptomyces qaidamensis	Streptomycetaceae	1	2.06454e-05
Streptomyces rapamycinicus	Streptomycetaceae	1	2.06454e-05
Streptomyces roseochromogenus	Streptomycetaceae	1	2.06454e-05
Streptomyces sampsonii	Streptomycetaceae	1	2.06454e-05
Streptomyces scabiei	Streptomycetaceae	2	4.12907e-05
Streptomyces seoulensis	Streptomycetaceae	1	2.06454e-05
Streptomyces sp. 11-1-2	Streptomycetaceae	1	2.06454e-05
Streptomyces sp. A2-16	Streptomycetaceae	1	2.06454e-05
Streptomyces sp. ADI95-16	Streptomycetaceae	1	2.06454e-05
Streptomyces sp. BJ20	Streptomycetaceae	1	2.06454e-05
Streptomyces sp. CB00271	Streptomycetaceae	2	4.12907e-05
Streptomyces sp. EAS-AB2608	Streptomycetaceae	1	2.06454e-05
Streptomyces sp. fd1-xmd	Streptomycetaceae	1	2.06454e-05
Streptomyces sp. Go-475	Streptomycetaceae	1	2.06454e-05
Streptomyces sp. HU2014	Streptomycetaceae	1	2.06454e-05
Streptomyces sp. MBT27	Streptomycetaceae	2	4.12907e-05
Streptomyces sp. Mg1	Streptomycetaceae	1	2.06454e-05
Streptomyces sp. NA02950	Streptomycetaceae	1	2.06454e-05
Streptomyces sp. NBC00162	Streptomycetaceae	1	2.06454e-05
Streptomyces sp. PAMC 26508	Streptomycetaceae	1	2.06454e-05
Streptomyces sp. Rer75	Streptomycetaceae	1	2.06454e-05
Streptomyces sp. RLB3-5	Streptomycetaceae	1	2.06454e-05
Streptomyces sp. RPA4-2	Streptomycetaceae	2	4.12907e-05
Streptomyces sp. S063	Streptomycetaceae	1	2.06454e-05
Streptomyces sp. S1D4-11	Streptomycetaceae	1	2.06454e-05
Streptomyces sp. S501	Streptomycetaceae	2	4.12907e-05
Streptomyces sp. SAT1	Streptomycetaceae	2	4.12907e-05
Streptomyces sp. SirexAA-E	Streptomycetaceae	1	2.06454e-05
Streptomyces sp. WAC 01529	Streptomycetaceae	1	2.06454e-05
Streptomyces sp. WY228	Streptomycetaceae	1	2.06454e-05
Streptomyces sp. XC 2026	Streptomycetaceae	1	2.06454e-05
Streptomyces sp. Z423-1	Streptomycetaceae	4	8.25815e-05
Streptomyces spectabilis	Streptomycetaceae	1	2.06454e-05
Streptomyces spongiicola	Streptomycetaceae	3	6.19361e-05
Streptomyces sviceus	Streptomycetaceae	2	4.12907e-05
Streptomyces tendae	Streptomycetaceae	2	4.12907e-05
Streptomyces tsukubensis	Streptomycetaceae	1	2.06454e-05
Streptomyces tuirus	Streptomycetaceae	1	2.06454e-05
Streptomyces venezuelae	Streptomycetaceae	1	2.06454e-05
Streptomyces xinghaiensis	Streptomycetaceae	1	2.06454e-05
Streptomyces yangpuensis	Streptomycetaceae	2	4.12907e-05
Yinghuangia sp. ASG 101	Streptomycetaceae	1	2.06454e-05
Nonomuraea nitratireducens	Streptosporangiaceae	1	2.06454e-05
Nonomuraea sp. ATCC 55076	Streptosporangiaceae	1	2.06454e-05
Streptosporangium roseum	Streptosporangiaceae	1	2.06454e-05
Streptosporangium sp. 'caverna'	Streptosporangiaceae	1	2.06454e-05
Thermobispora bispora	Streptosporangiaceae	5	0.000103227
Succinivibrio dextrinosolvens	Succinivibrionaceae	2	4.12907e-05
Acididesulfobacillus acetoxydans	Sulfobacillaceae	1	2.06454e-05
Sulfurimonas sp. H1576	Sulfurimonadaceae	1	2.06454e-05
Sulfurovum sp. HSL1-3	Sulfurovaceae	1	2.06454e-05
Sutterella wadsworthensis	Sutterellaceae	3	6.19361e-05
Turicimonas muris	Sutterellaceae	93	0.00192002
Symbiobacterium thermophilum	Symbiobacteriaceae	8	0.000165163
Synechococcus sp. PCC 6312	Synechococcaceae	1	2.06454e-05
Synechococcus sp. RSCCF101	Synechococcaceae	1	2.06454e-05
Aminomonas paucivorans	Synergistaceae	1	2.06454e-05
Cloacibacillus porcorum	Synergistaceae	161	0.00332391
Syntrophus aciditrophicus	Syntrophaceae	2	4.12907e-05
Syntrophomonas wolfei	Syntrophomonadaceae	5	0.000103227
Syntrophothermus lipocalidus	Syntrophomonadaceae	1	2.06454e-05
Syntrophotalea acetylenivorans	Syntrophotaleaceae	3	6.19361e-05
Parabacteroides distasonis	Tannerellaceae	40	0.000825815
Parabacteroides faecis	Tannerellaceae	13	0.00026839
Parabacteroides goldsteinii	Tannerellaceae	3	6.19361e-05
Parabacteroides johnsonii	Tannerellaceae	4	8.25815e-05
Parabacteroides merdae	Tannerellaceae	3	6.19361e-05
Tannerella forsythia	Tannerellaceae	1	2.06454e-05
Tannerella serpentiformis	Tannerellaceae	3	6.19361e-05
Tenuifilum thalassicum	Tenuifilaceae	73	0.00150711
Tepidanaerobacter acetatoxydans	Tepidanaerobacteraceae	1	2.06454e-05
Schnuerera ultunensis	Tepidimicrobiaceae	4	8.25815e-05
Humisphaera borealis	Tepidisphaeraceae	2	4.12907e-05
Terasakiella sp. SH-1	Terasakiellaceae	1	2.06454e-05
Thalassospira xiamenensis	Thalassospiraceae	1	2.06454e-05
Meiothermus silvanus	Thermaceae	4	8.25815e-05
Oceanithermus profundus	Thermaceae	2	4.12907e-05
Thermincola potens	Thermincolaceae	3	6.19361e-05
Kroppenstedtia eburnea	Thermoactinomycetaceae	2	4.12907e-05
Kroppenstedtia pulmonis	Thermoactinomycetaceae	1	2.06454e-05
Laceyella sacchari	Thermoactinomycetaceae	19	0.000392262
Novibacillus thermophilus	Thermoactinomycetaceae	3	6.19361e-05
Staphylospora marina	Thermoactinomycetaceae	3	6.19361e-05
Thermoactinomyces vulgaris	Thermoactinomycetaceae	4	8.25815e-05
Ammonifex degensii	Thermoanaerobacteraceae	2	4.12907e-05
Carboxydothermus hydrogenoformans	Thermoanaerobacteraceae	1	2.06454e-05
Thermacetogenium phaeum	Thermoanaerobacteraceae	1	2.06454e-05
Thermoanaerobacter brockii	Thermoanaerobacteraceae	1	2.06454e-05
Thermoanaerobacter kivui	Thermoanaerobacteraceae	1	2.06454e-05
Thermoanaerobacter wiegelii	Thermoanaerobacteraceae	2	4.12907e-05
Thermoanaerobacterium saccharolyticum	Thermoanaerobacteraceae	6	0.000123872
Thermoanaerobacterium sp. RBIITD	Thermoanaerobacteraceae	1	2.06454e-05
Thermoanaerobacterium xylanolyticum	Thermoanaerobacteraceae	1	2.06454e-05
Mahella australiensis	Thermoanaerobacterales Family IV. Incertae Sedis	2	4.12907e-05
Thermodesulfatator indicus	Thermodesulfatatoraceae	1	2.06454e-05
Thermodesulfovibrio yellowstonii	Thermodesulfovibrionaceae	1	2.06454e-05
Thermogutta terrifontis	Thermoguttaceae	2	4.12907e-05
Thermomicrobium roseum	Thermomicrobiaceae	2	4.12907e-05
Actinomadura sp. NAK00032	Thermomonosporaceae	1	2.06454e-05
Actinomadura verrucosospora	Thermomonosporaceae	1	2.06454e-05
Geosporobacter ferrireducens	Thermotaleaceae	6	0.000123872
Thermotoga profunda	Thermotogaceae	2	4.12907e-05
Thermotomaculum hydrothermale	Thermotomaculaceae	1	2.06454e-05
Sulfurivermis fontis	Thiohalomonadaceae	1	2.06454e-05
Thiothrix winogradskyi	Thiotrichaceae	1	2.06454e-05
Tichowtungia aerotolerans	Tichowtungiaceae	1	2.06454e-05
Ezakiella coagulans	Tissierellia incertae sedis	1	2.06454e-05
Sedimentibacter sp. zth1	Tissierellia incertae sedis	1	2.06454e-05
Treponema denticola	Treponemataceae	1	2.06454e-05
Treponema pallidum	Treponemataceae	2	4.12907e-05
Treponema parvum	Treponemataceae	2	4.12907e-05
Treponema phagedenis	Treponemataceae	1	2.06454e-05
Treponema socranskii	Treponemataceae	1	2.06454e-05
[truncated: 96 more rows]

## Sheet: yesabx (D25)
Species	Family	yesabx (D25)	Relative Abundance
Abiotrophia defectiva	Aerococcaceae	4	5.10973e-05
Abyssicoccus albus	Abyssicoccaceae	4	5.10973e-05
Acaryochloris sp. 'Moss Beach'	Acaryochloridaceae	3	3.8323e-05
Acetilactobacillus jinshanensis	Acetobacteraceae	4	5.10973e-05
Acetivibrio clariflavus	Oscillospiraceae	3	3.8323e-05
Acetivibrio saccincola	Oscillospiraceae	3	3.8323e-05
Acetivibrio thermocellus	Oscillospiraceae	4	5.10973e-05
Acetoanaerobium sticklandii	Peptostreptococcaceae	3	3.8323e-05
Acetobacter aceti	Acetobacteraceae	3	3.8323e-05
Acetobacter pasteurianus	Acetobacteraceae	3	3.8323e-05
Acetobacter sp. KACC 21233	Acetobacteraceae	3	3.8323e-05
Acetobacterium sp. KB-1	Eubacteriaceae	3	3.8323e-05
Acetohalobium arabaticum	Halobacteroidaceae	3	3.8323e-05
Acholeplasma hippikon	Acholeplasmataceae	3	3.8323e-05
Achromobacter xylosoxidans	Alcaligenaceae	4	5.10973e-05
Acidaminococcus fermentans	Acidaminococcaceae	4	5.10973e-05
Acidaminococcus intestini	Acidaminococcaceae	3	3.8323e-05
Acidibrevibacterium fodinaquatile	Acetobacteraceae	3	3.8323e-05
Acididesulfobacillus acetoxydans	Sulfobacillaceae	3	3.8323e-05
Acidimicrobium ferrooxidans	Acidimicrobiaceae	3	3.8323e-05
Acidovorax antarcticus	Comamonadaceae	3	3.8323e-05
Acidovorax avenae	Comamonadaceae	3	3.8323e-05
Acidovorax cattleyae	Comamonadaceae	3	3.8323e-05
Acidovorax sp. KKS102	Comamonadaceae	5	6.38716e-05
Acidovorax sp. YS12	Comamonadaceae	3	3.8323e-05
Acinetobacter baumannii	Moraxellaceae	6	7.6646e-05
Acinetobacter bereziniae	Moraxellaceae	3	3.8323e-05
Acinetobacter calcoaceticus	Moraxellaceae	3	3.8323e-05
Acinetobacter haemolyticus	Moraxellaceae	3	3.8323e-05
Acinetobacter indicus	Moraxellaceae	3	3.8323e-05
Acinetobacter lactucae	Moraxellaceae	3	3.8323e-05
Acinetobacter pittii	Moraxellaceae	3	3.8323e-05
Acinetobacter sp. C32I	Moraxellaceae	3	3.8323e-05
Acinetobacter sp. FDAARGOS_560	Moraxellaceae	4	5.10973e-05
Acinetobacter sp. LoGeW2-3	Moraxellaceae	3	3.8323e-05
Acinetobacter sp. SCLZS86	Moraxellaceae	3	3.8323e-05
Acinetobacter towneri	Moraxellaceae	3	3.8323e-05
Acinetobacter venetianus	Moraxellaceae	3	3.8323e-05
Actinoalloteichus fjordicus	Pasteurellaceae	3	3.8323e-05
Actinoalloteichus hoggarensis	Pasteurellaceae	3	3.8323e-05
Actinobacillus pleuropneumoniae	Pasteurellaceae	4	5.10973e-05
Actinobacillus porcitonsillarum	Pasteurellaceae	3	3.8323e-05
Actinobacillus sp. GY-402	Pasteurellaceae	3	3.8323e-05
Actinobaculum sp. 313	Actinomycetaceae	3	3.8323e-05
Actinocatenispora sera	Micromonosporaceae	3	3.8323e-05
Actinokineospora sp. UTMC 2448	Pseudonocardiaceae	3	3.8323e-05
Actinomadura sp. NAK00032	Thermomonosporaceae	3	3.8323e-05
Actinomadura verrucosospora	Thermomonosporaceae	3	3.8323e-05
Actinomarinicola tropica	Iamiaceae	3	3.8323e-05
Actinomyces radicidentis	Actinomycetaceae	3	3.8323e-05
Actinomyces sp. oral taxon 171	Actinomycetaceae	3	3.8323e-05
Actinomyces sp. oral taxon 414	Actinomycetaceae	3	3.8323e-05
Actinomyces sp. zg-332	Actinomycetaceae	3	3.8323e-05
Actinomyces trachealis	Actinomycetaceae	3	3.8323e-05
Actinomyces viscosus	Actinomycetaceae	4	5.10973e-05
Actinomyces wuliandei	Actinomycetaceae	3	3.8323e-05
Actinoplanes derwentensis	Actinomycetaceae	3	3.8323e-05
Actinoplanes friuliensis	Actinomycetaceae	4	5.10973e-05
Actinoplanes ianthinogenes	Actinomycetaceae	3	3.8323e-05
Actinoplanes sp. N902-109	Micromonosporaceae	4	5.10973e-05
Actinopolymorpha singaporensis	Actinopolymorphaceae	3	3.8323e-05
Actinopolyspora erythraea	Actinopolysporaceae	3	3.8323e-05
Actinosynnema pretiosum	Pseudonocardiaceae	3	3.8323e-05
Actinotalea sp. JY-7876	Cellulomonadaceae	3	3.8323e-05
Acutalibacter muris	Oscillospiraceae	127	0.00162234
Acuticoccus sp. I52.16.1	Amorphaceae	3	3.8323e-05
Adlercreutzia equolifaciens	Eggerthellaceae	54	0.000689814
Adlercreutzia hattorii	Eggerthellaceae	13	0.000166066
Advenella kashmirensis	Alcaligenaceae	3	3.8323e-05
Aequorivita sublithincola	Flavobacteriaceae	3	3.8323e-05
Aerococcus christensenii	Aerococcaceae	3	3.8323e-05
Aerococcus sanguinicola	Aerococcaceae	3	3.8323e-05
Aerococcus urinae	Aerococcaceae	4	5.10973e-05
Aerococcus urinaehominis	Aerococcaceae	3	3.8323e-05
Aeromicrobium chenweiae	Nocardioidaceae	3	3.8323e-05
Aeromicrobium choanae	Nocardioidaceae	3	3.8323e-05
Aeromicrobium sp. Leaf245	Nocardioidaceae	3	3.8323e-05
Aeromonas caviae	Aeromonadaceae	3	3.8323e-05
Aeromonas encheleia	Aeromonadaceae	3	3.8323e-05
Aeromonas hydrophila	Aeromonadaceae	3	3.8323e-05
Aeromonas rivipollensis	Aeromonadaceae	3	3.8323e-05
Aeromonas salmonicida	Aeromonadaceae	3	3.8323e-05
Aeromonas schubertii	Aeromonadaceae	3	3.8323e-05
Aeromonas sp. FDAARGOS 1403	Aeromonadaceae	3	3.8323e-05
Aeromonas veronii	Aeromonadaceae	3	3.8323e-05
Aggregatibacter actinomycetemcomitans	Pasteurellaceae	3	3.8323e-05
Aggregatibacter sp. oral taxon 513	Pasteurellaceae	3	3.8323e-05
Agrobacterium tumefaciens	Rhizobiaceae	3	3.8323e-05
Agromyces archimandritae	Microbacteriaceae	3	3.8323e-05
Agromyces laixinhei	Microbacteriaceae	3	3.8323e-05
Ahniella affigens	Rhodanobacteraceae	3	3.8323e-05
Akkermansia glycaniphila	Akkermansiaceae	4	5.10973e-05
Akkermansia muciniphila	Akkermansiaceae	3518	0.0449401
Alcanivorax pacificus	Alcanivoracaceae	3	3.8323e-05
Algibacter sp. L1A34	Flavobacteriaceae	3	3.8323e-05
Algoriphagus machipongonensis	Cyclobacteriaceae	4	5.10973e-05
Algoriphagus sp. NBT04N3	Cyclobacteriaceae	13	0.000166066
Alicyclobacillus acidocaldarius	Alicyclobacillaceae	3	3.8323e-05
Alicyclobacillus acidoterrestris	Alicyclobacillaceae	3	3.8323e-05
Alicyclobacillus sp. SO9	Alicyclobacillaceae	3	3.8323e-05
Alienimonas californiensis	Planctomycetaceae	3	3.8323e-05
Alistipes communis	Rikenellaceae	4	5.10973e-05
Alistipes indistinctus	Rikenellaceae	7	8.94203e-05
Alistipes megaguti	Rikenellaceae	3	3.8323e-05
Alistipes sp. dk3624	Rikenellaceae	4	5.10973e-05
Alkalibacter rhizosphaerae	Eubacteriaceae	4	5.10973e-05
Alkaliflexus sp. Ai-910	Marinilabiliaceae	8	0.000102195
Alkalihalobacillus krulwichiae	Bacillaceae	3	3.8323e-05
Alkalihalobacillus sp. LMS39	Bacillaceae	3	3.8323e-05
Alkaliphilus metalliredigens	Natronincolaceae	3	3.8323e-05
Alkaliphilus sp. B6464	Natronincolaceae	3	3.8323e-05
Alkalitalea saponilacus	Marinilabiliaceae	3	3.8323e-05
Allobaculum mucolyticum	Erysipelotrichaceae	4	5.10973e-05
Allobaculum sp. Allo2	Erysipelotrichaceae	4	5.10973e-05
Allobranchiibius sp. GilTou73	Dermacoccaceae	3	3.8323e-05
Allokutzneria albata	Pseudonocardiaceae	3	3.8323e-05
Altererythrobacter sp. B11	Erythrobacteraceae	3	3.8323e-05
Alteromonas australica	Alteromonadaceae	3	3.8323e-05
Alteromonas macleodii	Alteromonadaceae	3	3.8323e-05
Alysiella crassa	Neisseriaceae	3	3.8323e-05
Amedibacterium intestinale	Erysipelotrichaceae	3	3.8323e-05
Aminipila butyrica	Anaerovoracaceae	3	3.8323e-05
Aminipila luticellarii	Anaerovoracaceae	3	3.8323e-05
Aminipila terrae	Anaerovoracaceae	3	3.8323e-05
Aminomonas paucivorans	Synergistaceae	3	3.8323e-05
Ammonifex degensii	Thermoanaerobacteraceae	3	3.8323e-05
Amphritea japonica	Oceanospirillaceae	3	3.8323e-05
Amycolatopsis aidingensis	Pseudonocardiaceae	3	3.8323e-05
Amycolatopsis sp. YIM 10	Pseudonocardiaceae	3	3.8323e-05
Amycolatopsis thermalba	Pseudonocardiaceae	3	3.8323e-05
Anaerobutyricum hallii	Lachnospiraceae	5	6.38716e-05
Anaerococcus mediterraneensis	Peptoniphilaceae	3	3.8323e-05
Anaerocolumna cellulosilytica	Lachnospiraceae	3	3.8323e-05
Anaerocolumna chitinilytica	Lachnospiraceae	4	5.10973e-05
Anaerocolumna sedimenticola	Lachnospiraceae	11	0.000140518
Anaerolinea thermophila	Anaerolineaceae	3	3.8323e-05
Anaeromyxobacter sp. Red630	Anaeromyxobacteraceae	3	3.8323e-05
Anaerostipes caccae	Lachnospiraceae	7	8.94203e-05
Anaerostipes hadrus	Lachnospiraceae	44	0.00056207
Anaerostipes rhamnosivorans	Lachnospiraceae	8	0.000102195
Anaerotignum propionicum	Anaerotignaceae	4	5.10973e-05
Anaerotruncus colihominis	Oscillospiraceae	26	0.000332133
Aneurinibacillus soli	Paenibacillaceae	3	3.8323e-05
Anoxybacillus flavithermus	Bacillaceae	3	3.8323e-05
Anoxybacillus gonensis	Bacillaceae	4	5.10973e-05
Anoxybacillus sediminis	Bacillaceae	3	3.8323e-05
Anoxybacter fermentans	Halanaerobiales incertae sedis	4	5.10973e-05
Anseongella ginsenosidimutans	Sphingobacteriaceae	3	3.8323e-05
Anthocerotibacter panamensis	Cyanophyceae	3	3.8323e-05
Aquabacter sp. L1I39	Xanthobacteraceae	3	3.8323e-05
Aquabacterium olei	Burkholderiales genera incertae sedis	3	3.8323e-05
Aquella oligotrophica	Neisseriaceae	3	3.8323e-05
Aquihabitans sp. G128	Iamiaceae	3	3.8323e-05
Aquihabitans sp. Kera 3	Iamiaceae	3	3.8323e-05
Aquisalinus flavus	Parvularculaceae	3	3.8323e-05
Aquisphaera giovannonii	Isosphaeraceae	3	3.8323e-05
Arabiibacter massiliensis	Eggerthellaceae	4	5.10973e-05
Arachidicoccus sp. B3-10	Chitinophagaceae	5	6.38716e-05
Arachidicoccus sp. BS20	Chitinophagaceae	3	3.8323e-05
Arachidicoccus terrestris	Chitinophagaceae	3	3.8323e-05
Arachnia propionica	Propionibacteriaceae	3	3.8323e-05
Arachnia rubra	Propionibacteriaceae	3	3.8323e-05
Archangium gephyra	Archangiaceae	4	5.10973e-05
Arcobacter sp. ARW1-2F2	Arcobacteraceae	3	3.8323e-05
Arcticibacterium luteifluviistationis	Spirosomataceae	3	3.8323e-05
Aromatoleum bremense	Rhodocyclaceae	3	3.8323e-05
Arsenophonus endosymbiont of Aphis craccivora	Morganellaceae	4	5.10973e-05
Arsenophonus endosymbiont of Apis mellifera	Morganellaceae	4	5.10973e-05
Arsenophonus nasoniae	Morganellaceae	4	5.10973e-05
Arthrobacter crystallopoietes	Micrococcaceae	3	3.8323e-05
Arthrobacter sp. C1-1	Micrococcaceae	3	3.8323e-05
Arthrobacter sp. CJ23	Micrococcaceae	3	3.8323e-05
Arthrobacter sp. Helios	Micrococcaceae	3	3.8323e-05
Arthrobacter sp. PM3	Micrococcaceae	3	3.8323e-05
Arthrobacter sp. QL17	Micrococcaceae	3	3.8323e-05
Arthrobacter sp. StoSoilB13	Micrococcaceae	3	3.8323e-05
Arthrobacter sp. StoSoilB5	Micrococcaceae	3	3.8323e-05
Arthrobacter sp. YN	Micrococcaceae	3	3.8323e-05
Arthrobacter sulfonylureivorans	Micrococcaceae	3	3.8323e-05
Atlantibacter hermannii	Enterobacteriaceae	4	5.10973e-05
Atopobium sp. oral taxon 416	Atopobiaceae	3	3.8323e-05
Atribacter laminatus	Atribacteraceae	3	3.8323e-05
Auraticoccus monumenti	Propionibacteriaceae	3	3.8323e-05
Aureibaculum algae	Flavobacteriaceae	3	3.8323e-05
Auritidibacter sp. NML130574	Micrococcaceae	3	3.8323e-05
Azoarcus communis	Zoogloeaceae	3	3.8323e-05
Azorhizobium caulinodans	Xanthobacteraceae	3	3.8323e-05
Azospirillum baldaniorum	Azospirillaceae	3	3.8323e-05
Azospirillum oryzae	Azospirillaceae	3	3.8323e-05
Azospirillum thiophilum	Azospirillaceae	3	3.8323e-05
Bacillus altitudinis	Bacillaceae	5	6.38716e-05
Bacillus amyloliquefaciens	Bacillaceae	9	0.000114969
Bacillus anthracis	Bacillaceae	26	0.000332133
Bacillus aquiflavi	Bacillaceae	7	8.94203e-05
Bacillus atrophaeus	Bacillaceae	4	5.10973e-05
Bacillus badius	Bacillaceae	3	3.8323e-05
Bacillus cereus	Bacillaceae	108	0.00137963
Bacillus halotolerans	Bacillaceae	18	0.000229938
Bacillus haynesii	Bacillaceae	6	7.6646e-05
Bacillus inaquosorum	Bacillaceae	4	5.10973e-05
Bacillus licheniformis	Bacillaceae	16	0.000204389
Bacillus methanolicus	Bacillaceae	3	3.8323e-05
Bacillus mycoides	Bacillaceae	14	0.000178841
Bacillus paralicheniformis	Bacillaceae	3	3.8323e-05
Bacillus paranthracis	Bacillaceae	3	3.8323e-05
Bacillus pseudomycoides	Bacillaceae	6	7.6646e-05
Bacillus pumilus	Bacillaceae	3	3.8323e-05
Bacillus safensis	Bacillaceae	6	7.6646e-05
Bacillus sp. 7D3	Bacillaceae	4	5.10973e-05
Bacillus sp. ABP14	Bacillaceae	3	3.8323e-05
Bacillus sp. BD59S	Bacillaceae	3	3.8323e-05
Bacillus sp. BS98	Bacillaceae	3	3.8323e-05
Bacillus sp. CMF12	Bacillaceae	4	5.10973e-05
Bacillus sp. CMF21	Bacillaceae	6	7.6646e-05
Bacillus sp. Cs-700	Bacillaceae	3	3.8323e-05
Bacillus sp. H8-1	Bacillaceae	3	3.8323e-05
Bacillus sp. HBCD-sjtu	Bacillaceae	3	3.8323e-05
Bacillus sp. KH172YL63	Bacillaceae	6	7.6646e-05
Bacillus sp. LJBS17	Bacillaceae	3	3.8323e-05
Bacillus sp. LJBV19	Bacillaceae	3	3.8323e-05
Bacillus sp. Lzh-5	Bacillaceae	11	0.000140518
Bacillus sp. ms-22	Bacillaceae	3	3.8323e-05
Bacillus sp. NSP9.1	Bacillaceae	4	5.10973e-05
Bacillus sp. OxB-1	Bacillaceae	3	3.8323e-05
Bacillus sp. THAF10	Bacillaceae	3	3.8323e-05
Bacillus sp. TK-2	Bacillaceae	4	5.10973e-05
Bacillus sp. Y1	Bacillaceae	3	3.8323e-05
Bacillus sp. ZHX3	Bacillaceae	3	3.8323e-05
Bacillus sp. ZY-1-1	Bacillaceae	4	5.10973e-05
Bacillus spizizenii	Bacillaceae	4	5.10973e-05
Bacillus subtilis	Bacillaceae	23	0.00029381
Bacillus thuringiensis	Bacillaceae	44	0.00056207
Bacillus toyonensis	Bacillaceae	3	3.8323e-05
Bacillus tropicus	Bacillaceae	4	5.10973e-05
Bacillus velezensis	Bacillaceae	89	0.00113692
Bacillus wiedmannii	Bacillaceae	3	3.8323e-05
Bacteriovorax stolpii	Bacteriovoracaceae	3	3.8323e-05
Bacteroides caccae	Bacteroidaceae	188	0.00240157
Bacteroides caecimuris	Bacteroidaceae	70	0.000894203
Bacteroides cellulosilyticus	Bacteroidaceae	91	0.00116246
Bacteroides coprosuis	Bacteroidaceae	51	0.000651491
Bacteroides eggerthii	Bacteroidaceae	14	0.000178841
Bacteroides faecis	Bacteroidaceae	31	0.000396004
Bacteroides fragilis	Bacteroidaceae	1254	0.016019
Bacteroides helcogenes	Bacteroidaceae	23	0.00029381
Bacteroides heparinolyticus	Bacteroidaceae	24	0.000306584
Bacteroides intestinalis	Bacteroidaceae	10	0.000127743
Bacteroides luhongzhouii	Bacteroidaceae	7	8.94203e-05
Bacteroides nordii	Bacteroidaceae	15	0.000191615
Bacteroides ovatus	Bacteroidaceae	607	0.00775402
Bacteroides salyersiae	Bacteroidaceae	27	0.000344907
Bacteroides sp. CBA7301	Bacteroidaceae	11	0.000140518
Bacteroides sp. PHL 2737	Bacteroidaceae	102	0.00130298
Bacteroides stercoris	Bacteroidaceae	16	0.000204389
Bacteroides thetaiotaomicron	Bacteroidaceae	10719	0.136928
Bacteroides uniformis	Bacteroidaceae	9	0.000114969
Bacteroides xylanisolvens	Bacteroidaceae	58	0.000740911
Bacteroides zhangwenhongii	Bacteroidaceae	36	0.000459876
Bacteroides zoogleoformans	Bacteroidaceae	12	0.000153292
Barnesiella viscericola	Barnesiellaceae	93	0.00118801
Bartonella sp. HY038	Bartonellaceae	4	5.10973e-05
Basilea psittacipulmonis	Alcaligenaceae	3	3.8323e-05
Bergeyella cardium	Weeksellaceae	3	3.8323e-05
Berryella intestinalis	Eggerthellaceae	5	6.38716e-05
Bibersteinia trehalosi	Pasteurellaceae	3	3.8323e-05
Bifidobacterium adolescentis	Bifidobacteriaceae	4	5.10973e-05
Bifidobacterium animalis	Bifidobacteriaceae	6	7.6646e-05
Bifidobacterium bifidum	Bifidobacteriaceae	3	3.8323e-05
Bifidobacterium breve	Bifidobacteriaceae	3	3.8323e-05
Bifidobacterium catenulatum	Bifidobacteriaceae	3	3.8323e-05
Bifidobacterium dentium	Bifidobacteriaceae	3	3.8323e-05
Bifidobacterium longum	Bifidobacteriaceae	4	5.10973e-05
Bifidobacterium pseudocatenulatum	Bifidobacteriaceae	3	3.8323e-05
Bifidobacterium pseudolongum	Bifidobacteriaceae	3	3.8323e-05
Bifidobacterium pullorum	Bifidobacteriaceae	4	5.10973e-05
Bifidobacterium subtile	Bifidobacteriaceae	3	3.8323e-05
Bizionia sp. M204	Flavobacteriaceae	3	3.8323e-05
Blastococcus sp. PRF04-17	Geodermatophilaceae	3	3.8323e-05
Blattabacterium cuenoti	Blattabacteriaceae	9	0.000114969
Blautia argi	Lachnospiraceae	130	0.00166066
Blautia hansenii	Lachnospiraceae	3	3.8323e-05
Blautia liquoris	Lachnospiraceae	7	8.94203e-05
Blautia massiliensis	Lachnospiraceae	5	6.38716e-05
Blautia obeum	Lachnospiraceae	28	0.000357681
Blautia producta	Lachnospiraceae	38	0.000485424
Blautia pseudococcoides	Lachnospiraceae	129	0.00164789
Blautia sp. NBRC 113351	Lachnospiraceae	4	5.10973e-05
Blautia sp. SC05B48	Lachnospiraceae	21	0.000268261
Blochmannia endosymbiont of Camponotus modoc	Enterobacteriaceae	3	3.8323e-05
Blochmannia endosymbiont of Camponotus sp. C-046	Enterobacteriaceae	4	5.10973e-05
Bombella sp. KACC 21507	Acetobacteraceae	3	3.8323e-05
Bombilactobacillus bombi	Lactobacillaceae	3	3.8323e-05
Bordetella avium	Alcaligenaceae	3	3.8323e-05
Bordetella genomosp. 13	Alcaligenaceae	3	3.8323e-05
Bordetella holmesii	Alcaligenaceae	3	3.8323e-05
Bordetella parapertussis	Alcaligenaceae	3	3.8323e-05
Bordetella pertussis	Alcaligenaceae	4	5.10973e-05
Bordetella petrii	Alcaligenaceae	3	3.8323e-05
Bordetella sp. N	Alcaligenaceae	4	5.10973e-05
Borrelia miyamotoi	Borreliaceae	3	3.8323e-05
Borreliella afzelii	Borreliaceae	3	3.8323e-05
Bosea sp. ANAM02	Boseaceae	3	3.8323e-05
Brachybacterium sp. SGAir0954	Dermabacteraceae	4	5.10973e-05
Bradymonas sediminis	Bradymonadaceae	3	3.8323e-05
Bradyrhizobium canariense	Nitrobacteraceae	3	3.8323e-05
Bradyrhizobium erythrophlei	Nitrobacteraceae	3	3.8323e-05
Bradyrhizobium genosp. B	Nitrobacteraceae	3	3.8323e-05
Bradyrhizobium guangzhouense	Nitrobacteraceae	3	3.8323e-05
Bradyrhizobium sp. 170	Nitrobacteraceae	3	3.8323e-05
Bradyrhizobium sp. 191	Nitrobacteraceae	3	3.8323e-05
Bradyrhizobium sp. 200	Nitrobacteraceae	3	3.8323e-05
Bradyrhizobium sp. 38S5	Nitrobacteraceae	3	3.8323e-05
Bradyrhizobium sp. CCBAU 51753	Nitrobacteraceae	3	3.8323e-05
Bradyrhizobium sp. SK17	Nitrobacteraceae	3	3.8323e-05
Bradyrhizobium zhanjiangense	Nitrobacteraceae	3	3.8323e-05
Brasilonema sennae	Scytonemataceae	3	3.8323e-05
Brenneria izadpanahii	Pectobacteriaceae	4	5.10973e-05
Brevefilum fermentans	Anaerolineaceae	3	3.8323e-05
Brevibacillus agri	Paenibacillaceae	5	6.38716e-05
Brevibacillus brevis	Paenibacillaceae	3	3.8323e-05
Brevibacillus formosus	Paenibacillaceae	3	3.8323e-05
Brevibacillus laterosporus	Paenibacillaceae	3	3.8323e-05
Brevibacillus parabrevis	Paenibacillaceae	3	3.8323e-05
Brevibacillus sp. MMS20-4M-10-Y	Paenibacillaceae	3	3.8323e-05
Brevibacterium atlanticum	Brevibacteriaceae	3	3.8323e-05
Brevibacterium casei	Brevibacteriaceae	3	3.8323e-05
Brevibacterium oceani	Brevibacteriaceae	3	3.8323e-05
Brevibacterium pigmentatum	Brevibacteriaceae	3	3.8323e-05
Brevibacterium sp. SMBL_HHYL_HB1	Brevibacteriaceae	3	3.8323e-05
Brevundimonas diminuta	Caulobacteraceae	3	3.8323e-05
Brevundimonas sp. Bb-A	Caulobacteraceae	4	5.10973e-05
Brochothrix thermosphacta	Listeriaceae	3	3.8323e-05
Brucella abortus	Brucellaceae	3	3.8323e-05
Brucella intermedia	Brucellaceae	3	3.8323e-05
Brucella sp. 458	Brucellaceae	4	5.10973e-05
Buchnera aphidicola	Erwiniaceae	3	3.8323e-05
Bulleidia sp. zg-1006	Erysipelotrichaceae	4	5.10973e-05
Burkholderia ambifaria	Burkholderiaceae	3	3.8323e-05
Burkholderia cenocepacia	Burkholderiaceae	3	3.8323e-05
Burkholderia cepacia	Burkholderiaceae	3	3.8323e-05
Burkholderia contaminans	Burkholderiaceae	3	3.8323e-05
Burkholderia diffusa	Burkholderiaceae	3	3.8323e-05
Burkholderia glumae	Burkholderiaceae	3	3.8323e-05
Burkholderia latens	Burkholderiaceae	3	3.8323e-05
Burkholderia mallei	Burkholderiaceae	3	3.8323e-05
Burkholderia multivorans	Burkholderiaceae	5	6.38716e-05
Burkholderia pseudomallei	Burkholderiaceae	3	3.8323e-05
Burkholderia pseudomultivorans	Burkholderiaceae	4	5.10973e-05
Burkholderia seminalis	Burkholderiaceae	3	3.8323e-05
Burkholderia sp. JP2-270	Burkholderiaceae	3	3.8323e-05
Burkholderia sp. KJ006	Burkholderiaceae	3	3.8323e-05
Burkholderia sp. MBR-1	Burkholderiaceae	3	3.8323e-05
Burkholderia thailandensis	Burkholderiaceae	4	5.10973e-05
Butyricimonas faecalis	Burkholderiaceae	3	3.8323e-05
Butyricimonas virosa	Burkholderiaceae	35	0.000447102
Butyrivibrio fibrisolvens	Lachnospiraceae	5	6.38716e-05
Butyrivibrio hungatei	Lachnospiraceae	4	5.10973e-05
Butyrivibrio proteoclasticus	Lachnospiraceae	4	5.10973e-05
Caballeronia insecticola	Burkholderiaceae	3	3.8323e-05
Caballeronia sp. M1242	Burkholderiaceae	3	3.8323e-05
Caballeronia sp. SL2Y3	Burkholderiaceae	3	3.8323e-05
Caballeronia sp. TF1N1	Burkholderiaceae	3	3.8323e-05
Caldalkalibacillus thermarum	Bacillaceae	4	5.10973e-05
Caldicellulosiruptor hydrothermalis	Caldicellulosiruptoraceae	3	3.8323e-05
Caldilinea aerophila	Caldilineaceae	3	3.8323e-05
Caldisericum exile	Caldisericaceae	3	3.8323e-05
Calditerrivibrio nitroreducens	Calditerrivibrionaceae	3	3.8323e-05
Caldithrix abyssi	Calditrichaceae	3	3.8323e-05
Caloramator sp. E03	Clostridiaceae	3	3.8323e-05
Calothrix sp. NIES-2100	Cyanophyceae	3	3.8323e-05
Campylobacter canadensis	Campylobacteraceae	4	5.10973e-05
Campylobacter coli	Campylobacteraceae	3	3.8323e-05
Campylobacter concisus	Campylobacteraceae	3	3.8323e-05
Campylobacter curvus	Campylobacteraceae	3	3.8323e-05
Campylobacter jejuni	Campylobacteraceae	3	3.8323e-05
Campylobacter ornithocola	Campylobacteraceae	4	5.10973e-05
Candidatus Amoebophilus asiaticus	Amoebophilaceae	4	5.10973e-05
Candidatus Annandia adelgestsuga	Amoebophilaceae	4	5.10973e-05
Candidatus Annandia pinicola	Amoebophilaceae	4	5.10973e-05
Candidatus Arthromitus sp. SFB-rat-Yit	Amoebophilaceae	3	3.8323e-05
Candidatus Atelocyanobacterium thalassa	Amoebophilaceae	3	3.8323e-05
Candidatus Bipolaricaulis anaerobius	Amoebophilaceae	3	3.8323e-05
Candidatus Chazhemtobacterium aquaticus	Amoebophilaceae	3	3.8323e-05
Candidatus Chromulinivorax destructor	Amoebophilaceae	3	3.8323e-05
Candidatus Comchoanobacter bicostacola	Amoebophilaceae	3	3.8323e-05
Candidatus Contubernalis alkalaceticum	Amoebophilaceae	3	3.8323e-05
Candidatus Cyclonatronum proteinivorum	Amoebophilaceae	3	3.8323e-05
Candidatus Deianiraea vastatrix	Amoebophilaceae	4	5.10973e-05
Candidatus Desulfofervidus auxilii	Amoebophilaceae	3	3.8323e-05
Candidatus Desulforudis audaxviator	Amoebophilaceae	3	3.8323e-05
Candidatus Doolittlea endobia	Amoebophilaceae	4	5.10973e-05
Candidatus Erwinia haradaeae	Amoebophilaceae	3	3.8323e-05
Candidatus Formimonas warabiya	Amoebophilaceae	4	5.10973e-05
Candidatus Frankia datiscae	Amoebophilaceae	5	6.38716e-05
Candidatus Fukatsuia symbiotica	Amoebophilaceae	3	3.8323e-05
Candidatus Hamiltonella defensa	Amoebophilaceae	5	6.38716e-05
Candidatus Hepatoplasma crinochetorum	Amoebophilaceae	4	5.10973e-05
Candidatus Hodgkinia cicadicola	Amoebophilaceae	3	3.8323e-05
Candidatus Hydrogenosomobacter endosymbioticus	Amoebophilaceae	3	3.8323e-05
Candidatus Ishikawaella capsulata	Amoebophilaceae	5	6.38716e-05
Candidatus Kinetoplastibacterium galatii	Amoebophilaceae	3	3.8323e-05
Candidatus Kinetoplastibacterium oncopeltii	Amoebophilaceae	3	3.8323e-05
Candidatus Kuenenia stuttgartiensis	Amoebophilaceae	3	3.8323e-05
Candidatus Liberibacter africanus	Amoebophilaceae	3	3.8323e-05
Candidatus Liberibacter asiaticus	Amoebophilaceae	3	3.8323e-05
Candidatus Liberibacter solanacearum	Amoebophilaceae	3	3.8323e-05
Candidatus Minimicrobia vallesae	Amoebophilaceae	3	3.8323e-05
Candidatus Moranella endobia	Amoebophilaceae	5	6.38716e-05
Candidatus Nanosynbacter lyticus	Amoebophilaceae	3	3.8323e-05
Candidatus Nardonella dryophthoridicola	Amoebophilaceae	3	3.8323e-05
Candidatus Nesciobacter abundans	Amoebophilaceae	3	3.8323e-05
Candidatus Nitrosacidococcus tergens	Amoebophilaceae	4	5.10973e-05
Candidatus Nucleicultrix amoebiphila	Amoebophilaceae	3	3.8323e-05
Candidatus Paracaedibacter acanthamoebae	Amoebophilaceae	3	3.8323e-05
Candidatus Pelagibacter sp. IMCC9063	Amoebophilaceae	3	3.8323e-05
Candidatus Pelagibacter sp. RS40	Amoebophilaceae	3	3.8323e-05
Candidatus Phytoplasma luffae	Amoebophilaceae	3	3.8323e-05
Candidatus Phytoplasma mali	Amoebophilaceae	3	3.8323e-05
Candidatus Phytoplasma ziziphi	Amoebophilaceae	3	3.8323e-05
Candidatus Planktophila lacus	Amoebophilaceae	3	3.8323e-05
Candidatus Portiera aleyrodidarum	Amoebophilaceae	3	3.8323e-05
Candidatus Profftia lariciata	Amoebophilaceae	3	3.8323e-05
Candidatus Profftia sp. (ex Adelges kitamiensis)	Amoebophilaceae	4	5.10973e-05
Candidatus Promineofilum breve	Amoebophilaceae	3	3.8323e-05
Candidatus Rhabdochlamydia porcellionis	Amoebophilaceae	3	3.8323e-05
Candidatus Saccharimonas aalborgensis	Amoebophilaceae	4	5.10973e-05
Candidatus Schneideria nysicola	Amoebophilaceae	3	3.8323e-05
Candidatus Sneabacter namystus	Amoebophilaceae	3	3.8323e-05
Candidatus Sodalis pierantonius	Amoebophilaceae	5	6.38716e-05
Candidatus Sulcia muelleri	Amoebophilaceae	19	0.000242712
Candidatus Sulfidibacterium hydrothermale	Amoebophilaceae	3	3.8323e-05
Candidatus Syntrophocurvum alkaliphilum	Amoebophilaceae	3	3.8323e-05
Candidatus Thiothrix anitrata	Amoebophilaceae	3	3.8323e-05
Candidatus Uabimicrobium amorphum	Amoebophilaceae	4	5.10973e-05
Candidatus Velamenicoccus archaeovorus	Amoebophilaceae	4	5.10973e-05
Candidatus Walczuchella monophlebidarum	Amoebophilaceae	6	7.6646e-05
Capnocytophaga canimorsus	Flavobacteriaceae	5	6.38716e-05
Capnocytophaga gingivalis	Flavobacteriaceae	4	5.10973e-05
Capnocytophaga haemolytica	Flavobacteriaceae	3	3.8323e-05
Caproicibacter fermentans	Acutalibacteraceae	4	5.10973e-05
Caproicibacterium amylolyticum	Oscillospiraceae	16	0.000204389
Caproicibacterium lactatifermentans	Oscillospiraceae	9	0.000114969
Caproiciproducens sp. NJN-50	Acutalibacteraceae	13	0.000166066
Carboxydocella thermautotrophica	Clostridiales Family XVI. Incertae Sedis	3	3.8323e-05
Carboxydothermus hydrogenoformans	Thermoanaerobacteraceae	4	5.10973e-05
Cardiobacterium hominis	Cardiobacteriaceae	3	3.8323e-05
Carnobacterium maltaromaticum	Carnobacteriaceae	3	3.8323e-05
Catenulispora acidiphila	Catenulisporaceae	3	3.8323e-05
Caulifigura coniformis	Planctomycetaceae	3	3.8323e-05
Caulobacter mirabilis	Caulobacteraceae	3	3.8323e-05
Caulobacter segnis	Caulobacteraceae	3	3.8323e-05
Cedecea sp. FDAARGOS_727	Enterobacteriaceae	4	5.10973e-05
Celeribacter indicus	Roseobacteraceae	3	3.8323e-05
Cellulomonas sp. H30R-01	Cellulomonadaceae	3	3.8323e-05
Cellulomonas sp. NS3	Cellulomonadaceae	3	3.8323e-05
Cellulomonas sp. zg.Y338	Cellulomonadaceae	3	3.8323e-05
Cellulosilyticum lentocellum	Cellulosilyticaceae	7	8.94203e-05
Cellulosilyticum sp. WCF-2	Cellulosilyticaceae	3	3.8323e-05
Cellulosimicrobium cellulans	Cellulosilyticaceae	3	3.8323e-05
Cetobacterium somerae	Fusobacteriaceae	3	3.8323e-05
Chitinophaga alhagiae	Fusobacteriaceae	3	3.8323e-05
Chitinophaga oryzae	Fusobacteriaceae	5	6.38716e-05
Chitinophaga sp. MD30	Fusobacteriaceae	4	5.10973e-05
Chitinophaga sp. XS-30	Fusobacteriaceae	3	3.8323e-05
Chlamydia avium	Chlamydiaceae	3	3.8323e-05
Chlorobaculum parvum	Chlorobiaceae	3	3.8323e-05
Chloroflexus aurantiacus	Chloroflexineae	3	3.8323e-05
Chloroherpeton thalassium	Chloroherpetonaceae	3	3.8323e-05
Chondromyces crocatus	Polyangiaceae	4	5.10973e-05
Christensenella minuta	Christensenellaceae	6	7.6646e-05
Christensenella sp. Marseille-P3954	Christensenellaceae	3	3.8323e-05
Chromobacterium sp. Beijing	Chromobacteriaceae	3	3.8323e-05
Chromobacterium vaccinii	Chromobacteriaceae	3	3.8323e-05
Chryseobacterium indoltheticum	Weeksellaceae	4	5.10973e-05
Chryseobacterium sp.	Weeksellaceae	3	3.8323e-05
Chryseobacterium sp. SC2-2	Weeksellaceae	3	3.8323e-05
Chryseobacterium sp. StRB126	Weeksellaceae	6	7.6646e-05
Chryseobacterium taklimakanense	Weeksellaceae	4	5.10973e-05
Chryseolinea soli	Fulvivirgaceae	5	6.38716e-05
Citrobacter braakii	Enterobacteriaceae	5	6.38716e-05
Citrobacter cronae	Enterobacteriaceae	4	5.10973e-05
Citrobacter farmeri	Enterobacteriaceae	3	3.8323e-05
Citrobacter freundii	Enterobacteriaceae	12	0.000153292
Citrobacter portucalensis	Enterobacteriaceae	5	6.38716e-05
Citrobacter rodentium	Enterobacteriaceae	3	3.8323e-05
Citrobacter werkmanii	Enterobacteriaceae	5	6.38716e-05
Cloacibacillus porcorum	Synergistaceae	3	3.8323e-05
Clostridioides difficile	Peptostreptococcaceae	67	0.00085588
Clostridioides sp. ES-S-0010-02	Peptostreptococcaceae	3	3.8323e-05
Clostridioides sp. ES-S-0054-01	Peptostreptococcaceae	4	5.10973e-05
Clostridioides sp. ES-W-0016-02	Peptostreptococcaceae	3	3.8323e-05
Clostridium acetobutylicum	Clostridiaceae	3	3.8323e-05
Clostridium argentinense	Clostridiaceae	3	3.8323e-05
Clostridium aurantibutyricum	Clostridiaceae	4	5.10973e-05
Clostridium autoethanogenum	Clostridiaceae	3	3.8323e-05
Clostridium baratii	Clostridiaceae	3	3.8323e-05
Clostridium beijerinckii	Clostridiaceae	9	0.000114969
Clostridium bornimense	Clostridiaceae	5	6.38716e-05
Clostridium botulinum	Clostridiaceae	22	0.000281035
Clostridium butyricum	Clostridiaceae	7	8.94203e-05
Clostridium cadaveris	Clostridiaceae	3	3.8323e-05
Clostridium chauvoei	Clostridiaceae	3	3.8323e-05
Clostridium cochlearium	Clostridiaceae	3	3.8323e-05
Clostridium colinum	Clostridiaceae	3	3.8323e-05
Clostridium estertheticum	Clostridiaceae	3	3.8323e-05
Clostridium fermenticellae	Clostridiaceae	4	5.10973e-05
Clostridium formicaceticum	Clostridiaceae	3	3.8323e-05
Clostridium gasigenes	Clostridiaceae	3	3.8323e-05
Clostridium gelidum	Clostridiaceae	3	3.8323e-05
Clostridium hylemonae	Clostridiaceae	42	0.000536522
Clostridium innocuum	Clostridiaceae	3	3.8323e-05
Clostridium intestinale	Clostridiaceae	3	3.8323e-05
Clostridium isatidis	Clostridiaceae	3	3.8323e-05
Clostridium kluyveri	Clostridiaceae	3	3.8323e-05
Clostridium manihotivorum	Clostridiaceae	28	0.000357681
Clostridium novyi	Clostridiaceae	3	3.8323e-05
Clostridium pasteurianum	Clostridiaceae	3	3.8323e-05
Clostridium perfringens	Clostridiaceae	15	0.000191615
Clostridium roseum	Clostridiaceae	3	3.8323e-05
Clostridium saccharobutylicum	Clostridiaceae	3	3.8323e-05
Clostridium saccharoperbutylacetonicum	Clostridiaceae	3	3.8323e-05
Clostridium scindens	Clostridiaceae	107	0.00136685
Clostridium septicum	Clostridiaceae	4	5.10973e-05
Clostridium sp. 001	Clostridiaceae	3	3.8323e-05
Clostridium sp. 16K-1-R1	Clostridiaceae	3	3.8323e-05
Clostridium sp. BJN0001	Clostridiaceae	3	3.8323e-05
Clostridium sp. BNL1100	Clostridiaceae	3	3.8323e-05
Clostridium sp. C1	Clostridiaceae	4	5.10973e-05
Clostridium sp. 'deep sea'	Clostridiaceae	4	5.10973e-05
Clostridium sp. DL-VIII	Clostridiaceae	3	3.8323e-05
Clostridium sp. JN-1	Clostridiaceae	3	3.8323e-05
Clostridium sp. JN-9	Clostridiaceae	3	3.8323e-05
Clostridium sp. M3/9	Clostridiaceae	5	6.38716e-05
Clostridium sp. M62/1	Clostridiaceae	3	3.8323e-05
Clostridium sp. MD294	Clostridiaceae	3	3.8323e-05
Clostridium sp. MF28	Clostridiaceae	3	3.8323e-05
Clostridium sp. SY8519	Clostridiaceae	17	0.000217164
Clostridium sporogenes	Clostridiaceae	3	3.8323e-05
Clostridium taeniosporum	Clostridiaceae	3	3.8323e-05
Clostridium tetani	Clostridiaceae	4	5.10973e-05
Clostridium thermarum	Clostridiaceae	3	3.8323e-05
Clostridium tyrobutyricum	Clostridiaceae	4	5.10973e-05
Cobetia sp. L2A1	Halomonadaceae	3	3.8323e-05
Cognatishimia activa	Paracoccaceae	3	3.8323e-05
Cohnella abietis	Paenibacillaceae	3	3.8323e-05
Cohnella sp. LGH	Paenibacillaceae	3	3.8323e-05
Collinsella aerofaciens	Coriobacteriaceae	3	3.8323e-05
Collinsella sp. zg1085	Coriobacteriaceae	3	3.8323e-05
Collinsella stercoris	Coriobacteriaceae	5	6.38716e-05
Colwellia sp. M166	Colwelliaceae	3	3.8323e-05
Comamonas aquatica	Comamonadaceae	3	3.8323e-05
Comamonas sp. B21-038	Comamonadaceae	3	3.8323e-05
Comamonas testosteroni	Comamonadaceae	3	3.8323e-05
Comamonas thiooxydans	Comamonadaceae	3	3.8323e-05
Companilactobacillus ginsenosidimutans	Lactobacillaceae	3	3.8323e-05
Companilactobacillus heilongjiangensis	Lactobacillaceae	3	3.8323e-05
Conexibacter sp. DBS9H8	Conexibacteraceae	3	3.8323e-05
Conexibacter sp. S30A1	Conexibacteraceae	3	3.8323e-05
Conexibacter sp. SYSU D00693	Conexibacteraceae	3	3.8323e-05
Coprobacter secundus	Barnesiellaceae	14	0.000178841
Coprococcus catus	Lachnospiraceae	3	3.8323e-05
Coprococcus comes	Lachnospiraceae	55	0.000702588
Coprococcus eutactus	Lachnospiraceae	74	0.0009453
Coprococcus sp. ART55/1	Lachnospiraceae	4	5.10973e-05
Coprothermobacter proteolyticus	Coprothermobacteraceae	3	3.8323e-05
Coraliomargarita akajimensis	Coraliomargaritaceae	3	3.8323e-05
Corallococcus coralloides	Myxococcaceae	3	3.8323e-05
Corallococcus macrosporus	Myxococcaceae	3	3.8323e-05
Coriobacterium glomerans	Coriobacteriaceae	3	3.8323e-05
Corynebacterium argentoratense	Corynebacteriaceae	3	3.8323e-05
Corynebacterium atypicum	Corynebacteriaceae	3	3.8323e-05
Corynebacterium aurimucosum	Corynebacteriaceae	3	3.8323e-05
Corynebacterium choanae	Corynebacteriaceae	3	3.8323e-05
Corynebacterium cyclohexanicum	Corynebacteriaceae	4	5.10973e-05
Corynebacterium diphtheriae	Corynebacteriaceae	3	3.8323e-05
Corynebacterium doosanense	Corynebacteriaceae	3	3.8323e-05
Corynebacterium gerontici	Corynebacteriaceae	4	5.10973e-05
Corynebacterium glaucum	Corynebacteriaceae	3	3.8323e-05
Corynebacterium glucuronolyticum	Corynebacteriaceae	4	5.10973e-05
Corynebacterium glutamicum	Corynebacteriaceae	3	3.8323e-05
Corynebacterium imitans	Corynebacteriaceae	3	3.8323e-05
Corynebacterium occultum	Corynebacteriaceae	3	3.8323e-05
Corynebacterium phocae	Corynebacteriaceae	4	5.10973e-05
Corynebacterium pseudotuberculosis	Corynebacteriaceae	3	3.8323e-05
Corynebacterium rouxii	Corynebacteriaceae	3	3.8323e-05
Corynebacterium simulans	Corynebacteriaceae	3	3.8323e-05
Corynebacterium sp. ATCC 6931	Corynebacteriaceae	3	3.8323e-05
Corynebacterium sp. sy039	Corynebacteriaceae	3	3.8323e-05
Corynebacterium suranareeae	Corynebacteriaceae	4	5.10973e-05
Corynebacterium timonense	Corynebacteriaceae	3	3.8323e-05
Corynebacterium tuberculostearicum	Corynebacteriaceae	3	3.8323e-05
Corynebacterium ulcerans	Corynebacteriaceae	3	3.8323e-05
Corynebacterium urealyticum	Corynebacteriaceae	3	3.8323e-05
Corynebacterium vitaeruminis	Corynebacteriaceae	3	3.8323e-05
Corynebacterium yudongzhengii	Corynebacteriaceae	3	3.8323e-05
Couchioplanes caeruleus	Micromonosporaceae	3	3.8323e-05
Crassaminicella profunda	Clostridiaceae	4	5.10973e-05
Crassaminicella sp. 143-21	Clostridiaceae	3	3.8323e-05
Crassaminicella thermophila	Clostridiaceae	14	0.000178841
Croceicoccus sp. Ery15	Erythrobacteraceae	3	3.8323e-05
Crocinitomix sp. GM2_3_6_6	Crocinitomicaceae	3	3.8323e-05
Cronobacter sakazakii	Enterobacteriaceae	9	0.000114969
Cruoricaptor ignavus	Weeksellaceae	3	3.8323e-05
Cryobacterium sp. LW097	Microbacteriaceae	4	5.10973e-05
Cryptobacterium curtum	Eggerthellaceae	3	3.8323e-05
Cupriavidus basilensis	Burkholderiaceae	3	3.8323e-05
Cupriavidus malaysiensis	Burkholderiaceae	3	3.8323e-05
Cupriavidus metallidurans	Burkholderiaceae	4	5.10973e-05
Cupriavidus nantongensis	Burkholderiaceae	3	3.8323e-05
Cupriavidus oxalaticus	Burkholderiaceae	3	3.8323e-05
Cupriavidus taiwanensis	Burkholderiaceae	3	3.8323e-05
Curtobacterium flaccumfaciens	Microbacteriaceae	3	3.8323e-05
Curtobacterium sp. L6-1	Microbacteriaceae	3	3.8323e-05
Cutibacterium acnes	Propionibacteriaceae	4	5.10973e-05
Cutibacterium modestum	Propionibacteriaceae	3	3.8323e-05
Cyanobacterium aponinum	Oscillatoriophycideae	3	3.8323e-05
Cyclobacterium amurskyense	Oscillatoriophycideae	4	5.10973e-05
Cytobacillus oceanisediminis	Bacillaceae	10	0.000127743
Cytophaga hutchinsonii	Cytophagaceae	3	3.8323e-05
Dactylosporangium vinaceum	Micromonosporaceae	3	3.8323e-05
Dehalobacter restrictus	Desulfitobacteriaceae	4	5.10973e-05
Dehalobacterium formicoaceticum	Peptococcaceae	3	3.8323e-05
Deinococcus ficus	Deinococcaceae	3	3.8323e-05
Deinococcus geothermalis	Deinococcaceae	3	3.8323e-05
Deinococcus peraridilitoris	Deinococcaceae	3	3.8323e-05
Deinococcus proteolyticus	Deinococcaceae	3	3.8323e-05
Deinococcus radiophilus	Deinococcaceae	3	3.8323e-05
Deinococcus sp. AJ005	Deinococcaceae	3	3.8323e-05
Deinococcus sp. KNUC1210	Deinococcaceae	3	3.8323e-05
Deinococcus sp. NW-56	Deinococcaceae	3	3.8323e-05
Delftia acidovorans	Comamonadaceae	3	3.8323e-05
Delftia tsuruhatensis	Comamonadaceae	4	5.10973e-05
Denitratisoma oestradiolicum	Sterolibacteriaceae	6	7.6646e-05
Denitratisoma sp. DHT3	Sterolibacteriaceae	3	3.8323e-05
Denitrobacterium detoxificans	Eggerthellaceae	5	6.38716e-05
Denitrovibrio acetiphilus	Geovibrionaceae	3	3.8323e-05
Desulfitobacterium dehalogenans	Desulfitobacteriaceae	3	3.8323e-05
Desulfitobacterium dichloroeliminans	Desulfitobacteriaceae	3	3.8323e-05
Desulfitobacterium hafniense	Desulfitobacteriaceae	4	5.10973e-05
Desulfitobacterium metallireducens	Desulfitobacteriaceae	6	7.6646e-05
Desulfobacula toluolica	Desulfobacteraceae	3	3.8323e-05
Desulfobulbus oralis	Desulfobulbaceae	3	3.8323e-05
Desulfofarcimen acetoxidans	Peptococcaceae	4	5.10973e-05
Desulfolutivibrio sulfoxidireducens	Desulfovibrionaceae	3	3.8323e-05
Desulfomarina profundi	Desulfobulbaceae	3	3.8323e-05
Desulfomicrobium orale	Desulfomicrobiaceae	3	3.8323e-05
Desulfomonile tiedjei	Desulfomonilaceae	3	3.8323e-05
Desulforamulus ferrireducens	Peptococcaceae	3	3.8323e-05
Desulforamulus reducens	Peptococcaceae	3	3.8323e-05
Desulforamulus ruminis	Peptococcaceae	7	8.94203e-05
Desulforapulum autotrophicum	Desulfobacteraceae	3	3.8323e-05
Desulfoscipio gibsoniae	Desulfallaceae	4	5.10973e-05
Desulfosporosinus acidiphilus	Desulfitobacteriaceae	3	3.8323e-05
Desulfosporosinus meridiei	Desulfitobacteriaceae	3	3.8323e-05
Desulfosporosinus orientis	Desulfitobacteriaceae	3	3.8323e-05
Desulfosporosinus youngiae	Desulfitobacteriaceae	3	3.8323e-05
Desulfotomaculum nigrificans	Desulfotomaculaceae	3	3.8323e-05
Desulfovibrio desulfuricans	Desulfovibrionaceae	3	3.8323e-05
Desulfovibrio fairfieldensis	Desulfovibrionaceae	3	3.8323e-05
Desulfovibrio piger	Desulfovibrionaceae	3	3.8323e-05
Desulfovibrio vulgaris	Desulfovibrionaceae	4	5.10973e-05
Desulfurispirillum indicum	Chrysiogenaceae	3	3.8323e-05
Desulfurobacterium thermolithotrophum	Desulfurobacteriaceae	3	3.8323e-05
Desulfuromonas sp. DDH964	Desulfuromonadaceae	3	3.8323e-05
Devosia sp. 1566	Devosiaceae	4	5.10973e-05
Devosia sp. A16	Devosiaceae	3	3.8323e-05
Dialister pneumosintes	Veillonellaceae	3	3.8323e-05
Dickeya dianthicola	Pectobacteriaceae	5	6.38716e-05
Dickeya zeae	Pectobacteriaceae	4	5.10973e-05
Dietzia psychralcaliphila	Dietziaceae	3	3.8323e-05
Dokdonella koreensis	Rhodanobacteraceae	3	3.8323e-05
Dokdonia sp. 4H-3-7-5	Flavobacteriaceae	4	5.10973e-05
Dolosigranulum pigrum	Carnobacteriaceae	3	3.8323e-05
Dorea longicatena	Lachnospiraceae	12	0.000153292
Duncaniella dubosii	Muribaculaceae	15543	0.198551
Duncaniella sp. B8	Muribaculaceae	3	3.8323e-05
Dyadobacter sandarakinus	Spirosomataceae	3	3.8323e-05
Dyadobacter sp. CY22	Spirosomataceae	3	3.8323e-05
Dyadobacter sp. CY399	Spirosomataceae	5	6.38716e-05
Dyadobacter sp. NIV53	Spirosomataceae	3	3.8323e-05
Dyella thiooxydans	Rhodanobacteraceae	3	3.8323e-05
Dysgonomonas sp. HDW5B	Dysgonomonadaceae	3	3.8323e-05
Dysosmobacter sp. Marseille-Q4140	Oscillospiraceae	867	0.0110753
Dysosmobacter welbionis	Oscillospiraceae	350	0.00447102
Echinicola soli	Cyclobacteriaceae	3	3.8323e-05
Edwardsiella ictaluri	Hafniaceae	17	0.000217164
Edwardsiella piscicida	Hafniaceae	3	3.8323e-05
Edwardsiella tarda	Hafniaceae	5	6.38716e-05
Effusibacillus dendaii	Alicyclobacillaceae	3	3.8323e-05
Eggerthella guodeyinii	Eggerthellaceae	3	3.8323e-05
Eggerthella lenta	Eggerthellaceae	54	0.000689814
Eggerthella sp. YY7918	Eggerthellaceae	4	5.10973e-05
Egibacter rhizosphaerae	Egibacteraceae	3	3.8323e-05
Egicoccus halophilus	Egicoccaceae	3	3.8323e-05
Ehrlichia canis	Anaplasmataceae	3	3.8323e-05
Elioraea tepida	Elioraeaceae	3	3.8323e-05
Elizabethkingia anophelis	Weeksellaceae	3	3.8323e-05
Elizabethkingia sp. 2-6	Weeksellaceae	5	6.38716e-05
Elusimicrobium minutum	Elusimicrobiaceae	3	3.8323e-05
Emergencia timonensis	Anaerovoracaceae	4	5.10973e-05
Emticicia sp. 21SJ11W-3	Spirosomataceae	3	3.8323e-05
endosymbiont of Acanthamoeba sp. UWC8	Holosporaceae	3	3.8323e-05
endosymbiont 'TC1' of Trimyema compressum	unclassified Bacillota	3	3.8323e-05
Endozoicomonas sp. SCSIO W0465	Endozoicomonadaceae	3	3.8323e-05
Ensifer alkalisoli	Rhizobiaceae	3	3.8323e-05
Ensifer mexicanus	Rhizobiaceae	3	3.8323e-05
Enterobacter asburiae	Enterobacteriaceae	11	0.000140518
Enterobacter bugandensis	Enterobacteriaceae	36	0.000459876
Enterobacter cloacae	Enterobacteriaceae	23	0.00029381
Enterobacter cloacae complex sp.	Enterobacteriaceae	7	8.94203e-05
Enterobacter cloacae complex sp. ECL68	Enterobacteriaceae	5	6.38716e-05
Enterobacter hormaechei	Enterobacteriaceae	25	0.000319358
Enterobacter kobei	Enterobacteriaceae	5	6.38716e-05
Enterobacter lignolyticus	Enterobacteriaceae	3	3.8323e-05
Enterobacter ludwigii	Enterobacteriaceae	13	0.000166066
Enterobacter mori	Enterobacteriaceae	3	3.8323e-05
Enterobacter roggenkampii	Enterobacteriaceae	10	0.000127743
Enterobacter sp. JBIWA003	Enterobacteriaceae	3	3.8323e-05
Enterocloster bolteae	Lachnospiraceae	613	0.00783066
Enterocloster clostridioformis	Lachnospiraceae	6	7.6646e-05
Enterococcus avium	Enterococcaceae	10	0.000127743
Enterococcus casseliflavus	Enterococcaceae	58	0.000740911
Enterococcus cecorum	Enterococcaceae	22	0.000281035
Enterococcus durans	Enterococcaceae	19	0.000242712
Enterococcus faecalis	Enterococcaceae	258	0.00329578
Enterococcus faecium	Enterococcaceae	1855	0.0236964
Enterococcus gallinarum	Enterococcaceae	173	0.00220996
Enterococcus gilvus	Enterococcaceae	3	3.8323e-05
Enterococcus hirae	Enterococcaceae	112	0.00143072
Enterococcus innesii	Enterococcaceae	5	6.38716e-05
Enterococcus mundtii	Enterococcaceae	9	0.000114969
Enterococcus raffinosus	Enterococcaceae	134	0.00171176
Enterococcus rotai	Enterococcaceae	4	5.10973e-05
Enterococcus sp. FDAARGOS_375	Enterococcaceae	282	0.00360236
Enterococcus thailandicus	Enterococcaceae	4	5.10973e-05
Erwinia amylovora	Erwiniaceae	4	5.10973e-05
Erwinia sp. Ejp617	Erwiniaceae	5	6.38716e-05
Erysipelatoclostridium ramosum	Clostridiaceae	4	5.10973e-05
Erysipelothrix inopinata	Erysipelotrichaceae	3	3.8323e-05
Erysipelothrix larvae	Erysipelotrichaceae	3	3.8323e-05
Erysipelothrix piscisicarius	Erysipelotrichaceae	5	6.38716e-05
Erysipelothrix rhusiopathiae	Erysipelotrichaceae	4	5.10973e-05
Erysipelothrix sp. A18Y020d	Erysipelotrichaceae	4	5.10973e-05
Erysipelothrix sp. HDW6A	Erysipelotrichaceae	3	3.8323e-05
Erysipelothrix sp. HDW6B	Erysipelotrichaceae	3	3.8323e-05
Erysipelothrix sp. Poltava	Erysipelotrichaceae	4	5.10973e-05
Erythrobacter litoralis	Erythrobacteraceae	3	3.8323e-05
Erythrobacter neustonensis	Erythrobacteraceae	4	5.10973e-05
Erythrobacter sp. A30-3	Erythrobacteraceae	3	3.8323e-05
Erythrobacter sp. C5	Erythrobacteraceae	3	3.8323e-05
Escherichia albertii	Enterobacteriaceae	60	0.00076646
Escherichia coli	Enterobacteriaceae	1679	0.0214481
Escherichia fergusonii	Enterobacteriaceae	24	0.000306584
Escherichia marmotae	Enterobacteriaceae	4	5.10973e-05
Ethanoligenens harbinense	Oscillospiraceae	28	0.000357681
Eubacterium callanderi	Eubacteriaceae	3	3.8323e-05
Eubacterium limosum	Eubacteriaceae	3	3.8323e-05
Eubacterium sp. c-25	Eubacteriaceae	7	8.94203e-05
Eubacterium sp. MSJ-33	Eubacteriaceae	17	0.000217164
Eubacterium sp. NSJ-61	Eubacteriaceae	3	3.8323e-05
Euzebyella marina	Flavobacteriaceae	3	3.8323e-05
Evansella cellulosilytica	Bacillaceae	3	3.8323e-05
Exiguobacterium acetylicum	Bacillales Family XII. Incertae Sedis	3	3.8323e-05
Exiguobacterium alkaliphilum	Bacillales Family XII. Incertae Sedis	3	3.8323e-05
Ezakiella coagulans	Tissierellia incertae sedis	3	3.8323e-05
Faecalibacillus intestinalis	Coprobacillaceae	3	3.8323e-05
Faecalibacterium duncaniae	Oscillospiraceae	3	3.8323e-05
Faecalibacterium prausnitzii	Oscillospiraceae	104	0.00132853
Faecalibacterium sp. I3389	Oscillospiraceae	3	3.8323e-05
Faecalibacterium sp. I4179	Oscillospiraceae	3	3.8323e-05
Faecalibacterium sp. IP329	Oscillospiraceae	3	3.8323e-05
Faecalibaculum rodentium	Erysipelotrichaceae	3	3.8323e-05
Faecalicatena sp. Marseille-Q4148	Lachnospiraceae	28	0.000357681
Faecalitalea cylindroides	Erysipelotrichaceae	3	3.8323e-05
Fannyhessea vaginae	Atopobiaceae	3	3.8323e-05
Fastidiosipila sanguinis	Oscillospiraceae	5	6.38716e-05
Ferrovibrio terrae	Rhodospirillaceae	13	0.000166066
Fibrella sp. ES10-3-2-2	Spirosomataceae	3	3.8323e-05
Fibrobacter succinogenes	Fibrobacteraceae	4	5.10973e-05
Fictibacillus phosphorivorans	Bacillaceae	3	3.8323e-05
Filifactor alocis	Filifactoraceae	4	5.10973e-05
Filimonas lacunae	Chitinophagaceae	3	3.8323e-05
Fimbriimonas ginsengisoli	Fimbriimonadaceae	3	3.8323e-05
Finegoldia magna	Peptoniphilaceae	3	3.8323e-05
Flagellatimonas centrodinii	Nevskiaceae	3	3.8323e-05
Flammeovirga sp. MY04	Flammeovirgaceae	13	0.000166066
Flavobacterium album	Flavobacteriaceae	3	3.8323e-05
Flavobacterium columnare	Flavobacteriaceae	3	3.8323e-05
Flavobacterium davisii	Flavobacteriaceae	4	5.10973e-05
Flavobacterium gilvum	Flavobacteriaceae	3	3.8323e-05
Flavobacterium johnsoniae	Flavobacteriaceae	4	5.10973e-05
Flavobacterium magnum	Flavobacteriaceae	3	3.8323e-05
Flavobacterium oreochromis	Flavobacteriaceae	4	5.10973e-05
Flavobacterium psychrophilum	Flavobacteriaceae	3	3.8323e-05
Flavobacterium sediminis	Flavobacteriaceae	24	0.000306584
Flavobacterium sp. CS20	Flavobacteriaceae	7	8.94203e-05
Flavobacterium sp. K5-23	Flavobacteriaceae	5	6.38716e-05
Flavonifractor plautii	Oscillospiraceae	32	0.000408779
Flexistipes sinusarabici	Flexistipitaceae	3	3.8323e-05
Flintibacter sp. KGMB00164	Eubacteriales incertae sedis	609	0.00777957
Floricoccus penangensis	Streptococcaceae	3	3.8323e-05
Fluviicola taffensis	Crocinitomicaceae	3	3.8323e-05
Formosa sp. L2A11	Flavobacteriaceae	4	5.10973e-05
Francisella halioticida	Francisellaceae	3	3.8323e-05
Francisella marina	Francisellaceae	3	3.8323e-05
Francisella orientalis	Francisellaceae	4	5.10973e-05
Francisella philomiragia	Francisellaceae	3	3.8323e-05
Francisella sp. FSC1006	Francisellaceae	4	5.10973e-05
Francisella tularensis	Francisellaceae	3	3.8323e-05
Frankia inefficax	Frankiaceae	3	3.8323e-05
Fructilactobacillus fructivorans	Lactobacillaceae	3	3.8323e-05
Fructilactobacillus lindneri	Lactobacillaceae	3	3.8323e-05
Fructilactobacillus sanfranciscensis	Lactobacillaceae	3	3.8323e-05
Fructilactobacillus sp. KI11_C11	Lactobacillaceae	3	3.8323e-05
Fructobacillus sp. KI3_B9	Lactobacillaceae	3	3.8323e-05
Fulvivirga lutea	Fulvivirgaceae	3	3.8323e-05
Furfurilactobacillus rossiae	Lactobacillaceae	3	3.8323e-05
Fusobacterium hwasookii	Fusobacteriaceae	3	3.8323e-05
Fusobacterium nucleatum	Fusobacteriaceae	3	3.8323e-05
Gardnerella vaginalis	Bifidobacteriaceae	3	3.8323e-05
Geitlerinema sp. PCC 7407	Geitlerinemataceae	3	3.8323e-05
Gemella sp. zg-570	Gemellaceae	3	3.8323e-05
Gemmatimonas aurantiaca	Gemmatimonadaceae	3	3.8323e-05
Gemmatimonas groenlandica	Gemmatimonadaceae	3	3.8323e-05
Gemmatirosa kalamazoonesis	Gemmatimonadaceae	3	3.8323e-05
Gemmobacter aquarius	Paracoccaceae	3	3.8323e-05
Geobacillus sp. C56-T3	Bacillaceae	3	3.8323e-05
Geobacillus sp. GHH01	Bacillaceae	3	3.8323e-05
Geobacillus stearothermophilus	Bacillaceae	3	3.8323e-05
Geobacillus thermocatenulatus	Bacillaceae	3	3.8323e-05
Geobacillus thermodenitrificans	Bacillaceae	3	3.8323e-05
Geobacillus thermoleovorans	Bacillaceae	3	3.8323e-05
Geobacter sp. SVR	Geobacteraceae	3	3.8323e-05
Geobacter sulfurreducens	Geobacteraceae	4	5.10973e-05
Geomonas sp. RF6	Geobacteraceae	3	3.8323e-05
Georgenia wutianyii	Bogoriellaceae	3	3.8323e-05
Geosporobacter ferrireducens	Thermotaleaceae	4	5.10973e-05
Glaesserella parasuis	Pasteurellaceae	3	3.8323e-05
Gloeobacter morelensis	Gloeobacteraceae	3	3.8323e-05
Gloeomargarita lithophora	Gloeomargaritaceae	3	3.8323e-05
Gloeothece verrucosa	Aphanothecaceae	3	3.8323e-05
Gluconobacter albidus	Acetobacteraceae	3	3.8323e-05
Glycocaulis alkaliphilus	Maricaulaceae	3	3.8323e-05
Gordonia jinghuaiqii	Gordoniaceae	3	3.8323e-05
Gordonia sp. PP30	Gordoniaceae	3	3.8323e-05
Gordonibacter pamelaeae	Eggerthellaceae	3	3.8323e-05
Gordonibacter urolithinfaciens	Eggerthellaceae	4	5.10973e-05
Gramella sp. MT6	Flavobacteriaceae	3	3.8323e-05
Granulicatella elegans	Carnobacteriaceae	3	3.8323e-05
Granulicella sp. 5B5	Acidobacteriaceae	3	3.8323e-05
Granulosicoccus antarcticus	Granulosicoccaceae	4	5.10973e-05
Gulosibacter sediminis	Microbacteriaceae	3	3.8323e-05
Haematospirillum jordaniae	Novispirillaceae	3	3.8323e-05
Haemophilus influenzae	Pasteurellaceae	3	3.8323e-05
Haemophilus parainfluenzae	Pasteurellaceae	3	3.8323e-05
Halalkalibacterium halodurans	Bacillaceae	3	3.8323e-05
Halanaerobium hydrogeniformans	Halanaerobiaceae	3	3.8323e-05
Haliangium ochraceum	Kofleriaceae	3	3.8323e-05
Haliscomenobacter hydrossis	Haliscomenobacteraceae	3	3.8323e-05
Halobacillus sp. SSBR10-3	Bacillaceae	3	3.8323e-05
Halobacillus sp. SSTM10-2	Bacillaceae	3	3.8323e-05
Halobacteriovorax marinus	Halobacteriovoraceae	3	3.8323e-05
Halobacteroides halobius	Halobacteroidaceae	3	3.8323e-05
Halomonas beimenensis	Halomonadaceae	3	3.8323e-05
Halomonas elongata	Halomonadaceae	3	3.8323e-05
Halomonas hydrothermalis	Halomonadaceae	3	3.8323e-05
Halomonas sp. 18071143	Halomonadaceae	3	3.8323e-05
Halomonas sp. A40-4	Halomonadaceae	3	3.8323e-05
Halomonas subglaciescola	Halomonadaceae	3	3.8323e-05
Halopseudomonas xinjiangensis	Pseudomonadaceae	3	3.8323e-05
Halothece sp. PCC 7418	Halothecacae	3	3.8323e-05
Halothermothrix orenii	Halothermotrichaceae	6	7.6646e-05
Halothiobacillus neapolitanus	Halothiobacillaceae	3	3.8323e-05
Hathewaya histolytica	Clostridiaceae	4	5.10973e-05
Helicobacter heilmannii	Helicobacteraceae	3	3.8323e-05
Helicobacter pylori	Helicobacteraceae	6	7.6646e-05
Heliomicrobium modesticaldum	Heliobacteriaceae	8	0.000102195
Heliorestis convoluta	Heliobacteriaceae	10	0.000127743
Herbaspirillum frisingense	Oxalobacteraceae	3	3.8323e-05
Herbaspirillum rubrisubalbicans	Oxalobacteraceae	3	3.8323e-05
Herbiconiux sp. SALV-R1	Microbacteriaceae	3	3.8323e-05
Herbinix luporum	Lachnospiraceae	5	6.38716e-05
Heyndrickxia oleronia	Bacillaceae	9	0.000114969
Heyndrickxia vini	Bacillaceae	6	7.6646e-05
Hippea maritima	Hippeaceae	3	3.8323e-05
Histophilus somni	Pasteurellaceae	3	3.8323e-05
Hoeflea phototrophica	Phyllobacteriaceae	3	3.8323e-05
Hoeflea sp. IMCC20628	Phyllobacteriaceae	3	3.8323e-05
Humibacter ginsenosidimutans	Microbacteriaceae	3	3.8323e-05
Humisphaera borealis	Tepidisphaeraceae	3	3.8323e-05
Hungatella hathewayi	Clostridiaceae	5	6.38716e-05
Hydrogenibacillus sp. N12	Bacillales Family X. Incertae Sedis	6	7.6646e-05
Hydrogenimonas urashimensis	Hydrogenimonadaceae	3	3.8323e-05
Hydrogenobaculum sp. HO	Aquificaceae	3	3.8323e-05
Hydrogenophaga crassostreae	Comamonadaceae	3	3.8323e-05
Hydrogenophaga pseudoflava	Comamonadaceae	3	3.8323e-05
Hydrogenophilus thermoluteolus	Hydrogenophilaceae	3	3.8323e-05
Hymenobacter busanensis	Hymenobacteraceae	3	3.8323e-05
Hymenobacter sp. 5116S-27	Hymenobacteraceae	3	3.8323e-05
Hymenobacter sp. 5317J-9	Hymenobacteraceae	3	3.8323e-05
Hymenobacter sp. PAMC 26554	Hymenobacteraceae	3	3.8323e-05
Hymenobacter sp. PAMC 26628	Hymenobacteraceae	4	5.10973e-05
Hypericibacter adhaerens	Dongiaceae	3	3.8323e-05
Hypericibacter terrae	Dongiaceae	3	3.8323e-05
Hyphobacterium sp. CCMP332	Maricaulaceae	4	5.10973e-05
Hyphomonas neptunium	Hyphomonadaceae	3	3.8323e-05
Hyphomonas sp. CACIAM 19H1	Hyphomonadaceae	3	3.8323e-05
Iamia sp. SCSIO 61187	Iamiaceae	3	3.8323e-05
Ichthyobacterium seriolicida	Ichthyobacteriaceae	3	3.8323e-05
Idiomarina sp. X4	Idiomarinaceae	3	3.8323e-05
Ignavibacterium album	Ignavibacteriaceae	3	3.8323e-05
Ilumatobacter coccineus	Ilumatobacteraceae	3	3.8323e-05
Ilyobacter polytropus	Fusobacteriaceae	3	3.8323e-05
Inhella inkyongensis	Sphaerotilaceae	3	3.8323e-05
Intestinibaculum porci	Erysipelotrichaceae	3	3.8323e-05
Intestinimonas butyriciproducens	Eubacteriales incertae sedis	271	0.00346184
Iocasia fonsfrigidae	Halanaerobiaceae	4	5.10973e-05
Isoptericola dokdonensis	Promicromonosporaceae	3	3.8323e-05
Isosphaera pallida	Isosphaeraceae	3	3.8323e-05
Janibacter limosus	Isosphaeraceae	3	3.8323e-05
Janthinobacterium agaricidamnosum	Oxalobacteraceae	4	5.10973e-05
Janthinobacterium lividum	Oxalobacteraceae	3	3.8323e-05
Janthinobacterium sp. Marseille	Oxalobacteraceae	3	3.8323e-05
Jatrophihabitans sp. GAS493	Jatrophihabitantaceae	3	3.8323e-05
Jeongeupia sp. HS-3	Chitinibacteraceae	3	3.8323e-05
Jeotgalicoccus saudimassiliensis	Staphylococcaceae	3	3.8323e-05
Jeotgalicoccus sp. ATCC 8456	Staphylococcaceae	3	3.8323e-05
Jonquetella anthropi	Dethiosulfovibrionaceae	3	3.8323e-05
Kaistella daneshvariae	Weeksellaceae	3	3.8323e-05
Kaistella flava (ex Peng et al. 2021)	Weeksellaceae	3	3.8323e-05
Kaistia sp. 32K	Kaistiaceae	3	3.8323e-05
Kaustia mangrovi	Parvibaculaceae	3	3.8323e-05
Kibdelosporangium phytohabitans	Pseudonocardiaceae	3	3.8323e-05
Kinneretia sp. XES5	Sphaerotilaceae	3	3.8323e-05
Kiritimatiella glycovorans	Kiritimatiellaceae	3	3.8323e-05
Kitasatospora setae	Streptomycetaceae	3	3.8323e-05
Kitasatospora sp. MMS16-BH015	Streptomycetaceae	3	3.8323e-05
Kitasatospora sp. NA04385	Streptomycetaceae	3	3.8323e-05
Klebsiella aerogenes	Enterobacteriaceae	80	0.00102195
Klebsiella grimontii	Enterobacteriaceae	3	3.8323e-05
Klebsiella michiganensis	Enterobacteriaceae	146	0.00186505
Klebsiella oxytoca	Enterobacteriaceae	30	0.00038323
Klebsiella pneumoniae	Enterobacteriaceae	1345	0.0171815
Klebsiella quasipneumoniae	Enterobacteriaceae	94	0.00120079
Klebsiella sp. P1954	Enterobacteriaceae	9	0.000114969
Klebsiella variicola	Enterobacteriaceae	161	0.00205667
Kluyvera intermedia	Enterobacteriaceae	3	3.8323e-05
Koleobacter methoxysyntrophicus	Koleobacteraceae	3	3.8323e-05
Komagataeibacter saccharivorans	Acetobacteraceae	3	3.8323e-05
Komagataeibacter xylinus	Acetobacteraceae	3	3.8323e-05
Kordiimonas sp. SCSIO 12603	Kordiimonadaceae	3	3.8323e-05
Kosakonia cowanii	Enterobacteriaceae	13	0.000166066
Kroppenstedtia eburnea	Thermoactinomycetaceae	3	3.8323e-05
Kroppenstedtia pulmonis	Thermoactinomycetaceae	3	3.8323e-05
Ktedonosporobacter rubrisoli	Ktedonosporobacteraceae	5	6.38716e-05
Kutzneria sp. CA-103260	Pseudonocardiaceae	3	3.8323e-05
Kyrpidia spormannii	Alicyclobacillaceae	3	3.8323e-05
Kyrpidia tusciae	Alicyclobacillaceae	3	3.8323e-05
Kytococcus sedentarius	Kytococcaceae	3	3.8323e-05
Labilibaculum antarcticum	Marinifilaceae	4	5.10973e-05
Labilithrix luteola	Labilitrichaceae	3	3.8323e-05
Laceyella sacchari	Thermoactinomycetaceae	3	3.8323e-05
Lachnoanaerobaculum umeaense	Lachnospiraceae	5	6.38716e-05
Lachnoclostridium phocaeense	Clostridiaceae	18	0.000229938
Lachnoclostridium phytofermentans	Clostridiaceae	4	5.10973e-05
Lachnoclostridium sp. YL32	Clostridiaceae	3	3.8323e-05
Lachnospira eligens	Lachnospiraceae	5	6.38716e-05
Lacrimispora saccharolytica	Lachnospiraceae	4	5.10973e-05
Lacrimispora sphenoides	Lachnospiraceae	5	6.38716e-05
Lacticaseibacillus casei	Lactobacillaceae	4	5.10973e-05
Lacticaseibacillus manihotivorans	Lactobacillaceae	3	3.8323e-05
Lacticaseibacillus paracasei	Lactobacillaceae	4	5.10973e-05
Lacticaseibacillus rhamnosus	Lactobacillaceae	3	3.8323e-05
Lactiplantibacillus paraplantarum	Lactobacillaceae	3	3.8323e-05
Lactiplantibacillus pentosus	Lactobacillaceae	4	5.10973e-05
Lactiplantibacillus plantarum	Lactobacillaceae	9	0.000114969
Lactobacillus acetotolerans	Lactobacillaceae	3	3.8323e-05
Lactobacillus acidophilus	Lactobacillaceae	6	7.6646e-05
Lactobacillus amylolyticus	Lactobacillaceae	3	3.8323e-05
Lactobacillus apis	Lactobacillaceae	3	3.8323e-05
Lactobacillus crispatus	Lactobacillaceae	3	3.8323e-05
Lactobacillus delbrueckii	Lactobacillaceae	6	7.6646e-05
Lactobacillus gasseri	Lactobacillaceae	3	3.8323e-05
Lactobacillus helsingborgensis	Lactobacillaceae	3	3.8323e-05
Lactobacillus helveticus	Lactobacillaceae	4	5.10973e-05
Lactobacillus iners	Lactobacillaceae	3	3.8323e-05
Lactobacillus intestinalis	Lactobacillaceae	3	3.8323e-05
Lactobacillus jensenii	Lactobacillaceae	3	3.8323e-05
Lactobacillus johnsonii	Lactobacillaceae	5	6.38716e-05
Lactobacillus kefiranofaciens	Lactobacillaceae	10	0.000127743
Lactobacillus panisapium	Lactobacillaceae	3	3.8323e-05
Lactobacillus paragasseri	Lactobacillaceae	3	3.8323e-05
Lactobacillus sp. 3B(2020)	Lactobacillaceae	3	3.8323e-05
Lactobacillus sp. JM1	Lactobacillaceae	4	5.10973e-05
Lactobacillus taiwanensis	Lactobacillaceae	3	3.8323e-05
Lactobacillus terrae	Lactobacillaceae	3	3.8323e-05
Lactobacillus ultunensis	Lactobacillaceae	3	3.8323e-05
Lactococcus cremoris	Streptococcaceae	13	0.000166066
Lactococcus garvieae	Streptococcaceae	3	3.8323e-05
Lactococcus lactis	Streptococcaceae	4	5.10973e-05
Lactococcus piscium	Streptococcaceae	3	3.8323e-05
Lactococcus raffinolactis	Streptococcaceae	3	3.8323e-05
Lancefieldella parvula	Atopobiaceae	4	5.10973e-05
Laribacter hongkongensis	Aquaspirillaceae	3	3.8323e-05
Larkinella sp. IE-0392	Spirosomataceae	3	3.8323e-05
Latilactobacillus curvatus	Lactobacillaceae	3	3.8323e-05
Latilactobacillus sakei	Lactobacillaceae	5	6.38716e-05
Lawsonella clevelandensis	Lawsonellaceae	3	3.8323e-05
Leadbetterella byssophila	Spirosomataceae	3	3.8323e-05
Leclercia adecarboxylata	Enterobacteriaceae	9	0.000114969
Leclercia sp. Colony189	Enterobacteriaceae	6	7.6646e-05
Leclercia sp. G3L	Enterobacteriaceae	3	3.8323e-05
Leclercia sp. LSNIH1	Enterobacteriaceae	6	7.6646e-05
Lederbergia lenta	Bacillaceae	3	3.8323e-05
Legionella longbeachae	Legionellaceae	3	3.8323e-05
Legionella pneumophila	Legionellaceae	3	3.8323e-05
Legionella sp. PC1000	Legionellaceae	3	3.8323e-05
Leifsonia shinshuensis	Microbacteriaceae	3	3.8323e-05
Leisingera aquaemixtae	Roseobacteraceae	3	3.8323e-05
Leisingera methylohalidivorans	Roseobacteraceae	3	3.8323e-05
Lelliottia amnigena	Enterobacteriaceae	7	8.94203e-05
Lentibacillus sp. CBA3610	Bacillaceae	11	0.000140518
Lentilactobacillus buchneri	Bacillaceae	7	8.94203e-05
Lentilactobacillus hilgardii	Bacillaceae	3	3.8323e-05
Lentilitoribacter sp. Alg239-R112	Phyllobacteriaceae	3	3.8323e-05
Leptolyngbya sp. 7M	Leptolyngbyaceae	3	3.8323e-05
Leptolyngbya sp. NIES-3755	Leptolyngbyaceae	3	3.8323e-05
Leptolyngbya sp. PCC 7376	Leptolyngbyaceae	3	3.8323e-05
Leptospira interrogans	Leptospiraceae	3	3.8323e-05
Leptotrichia shahii	Leptotrichia shahii	3	3.8323e-05
Leptotrichia trevisanii	Leptotrichia shahii	3	3.8323e-05
Leptotrichia wadei	Leptotrichia shahii	3	3.8323e-05
Leucobacter sp. CX169	Microbacteriaceae	3	3.8323e-05
Leucobacter sp. H21R-40	Microbacteriaceae	3	3.8323e-05
Leuconostoc carnosum	Lactobacillaceae	4	5.10973e-05
Leuconostoc citreum	Lactobacillaceae	3	3.8323e-05
Leuconostoc falkenbergense	Lactobacillaceae	3	3.8323e-05
Leuconostoc lactis	Lactobacillaceae	3	3.8323e-05
Leuconostoc mesenteroides	Lactobacillaceae	3	3.8323e-05
Levilactobacillus brevis	Lactobacillaceae	3	3.8323e-05
Levilactobacillus suantsaii	Lactobacillaceae	3	3.8323e-05
Lichenicola cladoniae	Acetobacteraceae	3	3.8323e-05
Lichenihabitans psoromatis	Lichenihabitantaceae	3	3.8323e-05
Ligilactobacillus acidipiscis	Lactobacillaceae	3	3.8323e-05
Ligilactobacillus murinus	Lactobacillaceae	3	3.8323e-05
Ligilactobacillus salivarius	Lactobacillaceae	7	8.94203e-05
Limnochorda pilosa	Limnochordaceae	3	3.8323e-05
Limnospira indica	Sirenicapillariaceae	3	3.8323e-05
Limosilactobacillus fermentum	Lactobacillaceae	6	7.6646e-05
Limosilactobacillus mucosae	Lactobacillaceae	3	3.8323e-05
Limosilactobacillus panis	Lactobacillaceae	4	5.10973e-05
Limosilactobacillus pontis	Lactobacillaceae	3	3.8323e-05
Limosilactobacillus reuteri	Lactobacillaceae	4	5.10973e-05
Liquorilactobacillus hordei	Lactobacillaceae	3	3.8323e-05
Liquorilactobacillus nagelii	Lactobacillaceae	3	3.8323e-05
Listeria innocua	Listeriaceae	22	0.000281035
Listeria monocytogenes	Listeriaceae	10	0.000127743
Listeria sp. PSOL-1	Listeriaceae	3	3.8323e-05
Listeria weihenstephanensis	Listeriaceae	4	5.10973e-05
Litoricola lipolytica	Litorivicinaceae	3	3.8323e-05
Loigolactobacillus bifermentans	Loigolactobacillus bifermentans	4	5.10973e-05
Loktanella salsilacus	Roseobacteraceae	3	3.8323e-05
Longicatena caecimuris	Erysipelotrichaceae	3	3.8323e-05
Luteibacter sp. 321	Rhodanobacteraceae	3	3.8323e-05
Luteibacter sp. 335	Rhodanobacteraceae	3	3.8323e-05
Luteibacter sp. EIF3	Rhodanobacteraceae	4	5.10973e-05
Luteimonas fraxinea	Xanthomonadaceae	3	3.8323e-05
Luteolibacter ambystomatis	Verrucomicrobiaceae	4	5.10973e-05
Luteolibacter luteus	Verrucomicrobiaceae	5	6.38716e-05
Lysinibacillus agricola	Bacillaceae	5	6.38716e-05
Lysinibacillus fusiformis	Bacillaceae	3	3.8323e-05
Lysinibacillus sp. GJ-1	Bacillaceae	4	5.10973e-05
Lysinibacillus sphaericus	Bacillaceae	3	3.8323e-05
Lysinibacillus timonensis	Bacillaceae	6	7.6646e-05
Lysobacter lycopersici	Xanthomonadaceae	3	3.8323e-05
Lysobacter soli	Xanthomonadaceae	4	5.10973e-05
Lysobacter sp. CW239	Xanthomonadaceae	3	3.8323e-05
Lysobacter sp. K5869	Xanthomonadaceae	3	3.8323e-05
Lysobacter sp. TY2-98	Xanthomonadaceae	3	3.8323e-05
Macrococcus caseolyticus	Staphylococcaceae	3	3.8323e-05
Macrococcus sp. IME1552	Staphylococcaceae	5	6.38716e-05
Mageeibacillus indolicus	Oscillospiraceae	12	0.000153292
Magnetospirillum gryphiswaldense	Rhodospirillaceae	4	5.10973e-05
Magnetospirillum magneticum	Rhodospirillaceae	3	3.8323e-05
Mahella australiensis	Thermoanaerobacterales Family IV. Incertae Sedis	3	3.8323e-05
Malaciobacter halophilus	Arcobacteraceae	3	3.8323e-05
Mammaliicoccus sciuri	Staphylococcaceae	3	3.8323e-05
Mangrovibacillus cuniculi	Bacillaceae	3	3.8323e-05
Mangrovivirga cuniculi	Mangrovivirgaceae	3	3.8323e-05
Mannheimia haemolytica	Pasteurellaceae	3	3.8323e-05
Mannheimia varigena	Pasteurellaceae	3	3.8323e-05
Maribellus comscasis	Prolixibacteraceae	3	3.8323e-05
Maribius sp. THAF1	Roseobacteraceae	3	3.8323e-05
Marinicauda algicola	Maricaulaceae	3	3.8323e-05
Marinilactibacillus sp. 15R	Carnobacteriaceae	3	3.8323e-05
Marinobacter salsuginis	Marinobacter salsuginis	3	3.8323e-05
Marinomonas algicola	Oceanospirillaceae	3	3.8323e-05
Marinomonas posidonica	Oceanospirillaceae	3	3.8323e-05
Marivirga tractuosa	Marivirgaceae	3	3.8323e-05
Massilia armeniaca	Oxalobacteraceae	3	3.8323e-05
Massilia sp. LPB0304	Oxalobacteraceae	3	3.8323e-05
Massilia sp. WG5	Oxalobacteraceae	3	3.8323e-05
Massilia sp. YMA4	Oxalobacteraceae	3	3.8323e-05
Massilistercora timonensis	Eubacteriales incertae sedis	4	5.10973e-05
Megasphaera elsdenii	Veillonellaceae	3	3.8323e-05
Megasphaera hexanoica	Veillonellaceae	4	5.10973e-05
Megasphaera massiliensis	Veillonellaceae	3	3.8323e-05
Megasphaera stantonii	Veillonellaceae	3	3.8323e-05
Meiothermus silvanus	Thermaceae	4	5.10973e-05
Melaminivora sp. SC2-9	Comamonadaceae	3	3.8323e-05
Melioribacter roseus	Melioribacteraceae	3	3.8323e-05
Melissococcus plutonius	Enterococcaceae	4	5.10973e-05
Mesoflavibacter sp. SCSIO 43206	Enterococcaceae	6	7.6646e-05
Mesomycoplasma flocculare	Metamycoplasmataceae	3	3.8323e-05
Mesomycoplasma hyopneumoniae	Metamycoplasmataceae	3	3.8323e-05
Mesomycoplasma mobile	Metamycoplasmataceae	3	3.8323e-05
Mesomycoplasma ovipneumoniae	Metamycoplasmataceae	3	3.8323e-05
Mesoplasma lactucae	Entomoplasmataceae	3	3.8323e-05
Mesorhizobium ciceri	Phyllobacteriaceae	3	3.8323e-05
Mesorhizobium huakuii	Phyllobacteriaceae	3	3.8323e-05
Mesorhizobium sp. M7D.F.Ca.US.005.01.1.1	Phyllobacteriaceae	3	3.8323e-05
Mesorhizobium sp. Pch-S	Phyllobacteriaceae	3	3.8323e-05
Mesorhizobium terrae	Phyllobacteriaceae	3	3.8323e-05
Metabacillus endolithicus	Bacillaceae	3	3.8323e-05
Metabacillus litoralis	Bacillaceae	4	5.10973e-05
Metamycoplasma hominis	Metamycoplasmataceae	3	3.8323e-05
Metamycoplasma hyosynoviae	Metamycoplasmataceae	3	3.8323e-05
Methylacidimicrobium sp. B4	Verrucomicrobiota incertae sedis	3	3.8323e-05
Methylobacterium aquaticum	Methylobacteriaceae	3	3.8323e-05
Methylobacterium currus	Methylobacteriaceae	3	3.8323e-05
Methylobacterium sp. XJLW	Methylobacteriaceae	3	3.8323e-05
Methylobacterium tardum	Methylobacteriaceae	3	3.8323e-05
Methylobacterium terrae	Methylobacteriaceae	4	5.10973e-05
Methylocaldum marinum	Methylococcaceae	3	3.8323e-05
Methylocella silvestris	Beijerinckiaceae	3	3.8323e-05
Methyloligella sp. GL2	Hyphomicrobiaceae	3	3.8323e-05
Methylomagnum ishizawai	Methylococcaceae	5	6.38716e-05
Methylomicrobium sp. wino1	Methylococcaceae	3	3.8323e-05
Methylomusa anaerophila	Sporomusaceae	3	3.8323e-05
Methylorubrum extorquens	Methylobacteriaceae	4	5.10973e-05
Methylorubrum populi	Methylobacteriaceae	3	3.8323e-05
Methylotuvimicrobium alcaliphilum	Methylococcaceae	3	3.8323e-05
Micavibrio aeruginosavorus	Pseudobdellovibrionaceae	3	3.8323e-05
Microbacterium chocolatum	Microbacteriaceae	3	3.8323e-05
Microbacterium cremeum	Microbacteriaceae	3	3.8323e-05
Microbacterium fandaimingii	Microbacteriaceae	3	3.8323e-05
Microbacterium hominis	Microbacteriaceae	3	3.8323e-05
Microbacterium lushaniae	Microbacteriaceae	4	5.10973e-05
Microbacterium luteum	Microbacteriaceae	3	3.8323e-05
Microbacterium sp. CBA3102	Microbacteriaceae	4	5.10973e-05
Microbacterium sp. No. 7	Microbacteriaceae	3	3.8323e-05
Microbacterium sp. PM5	Microbacteriaceae	8	0.000102195
Microbacterium sp. str. 'China'	Microbacteriaceae	3	3.8323e-05
Microbacterium testaceum	Microbacteriaceae	3	3.8323e-05
Microbulbifer sp. ALW1	Microbulbiferaceae	3	3.8323e-05
Microbulbifer variabilis	Microbulbiferaceae	3	3.8323e-05
Microcystis aeruginosa	Microcystaceae	3	3.8323e-05
Microcystis sp. MC19	Microcystaceae	3	3.8323e-05
Microlunatus elymi	Propionibacteriaceae	3	3.8323e-05
Microlunatus sagamiharensis	Propionibacteriaceae	3	3.8323e-05
Microlunatus sp. Gsoil 973	Propionibacteriaceae	3	3.8323e-05
Micromonospora coriariae	Micromonosporaceae	3	3.8323e-05
Micromonospora echinofusca	Micromonosporaceae	3	3.8323e-05
Micromonospora ferruginea	Micromonosporaceae	3	3.8323e-05
Micromonospora maris	Micromonosporaceae	3	3.8323e-05
Micromonospora sagamiensis	Micromonosporaceae	3	3.8323e-05
Micromonospora viridifaciens	Micromonosporaceae	4	5.10973e-05
Micromonospora zamorensis	Micromonosporaceae	3	3.8323e-05
Microvenator marinus	Microvenatoraceae	3	3.8323e-05
Microvirga ossetica	Methylobacteriaceae	3	3.8323e-05
Microvirga sp. VF16	Methylobacteriaceae	3	3.8323e-05
Miltoncostaea marina	Miltoncostaeaceae	3	3.8323e-05
Miniimonas sp. S16	Beutenbergiaceae	3	3.8323e-05
Miniphocaeibacter halophilus	Peptoniphilaceae	3	3.8323e-05
Mogibacterium diversum	Anaerovoracaceae	3	3.8323e-05
Mogibacterium pumilum	Anaerovoracaceae	3	3.8323e-05
Mongoliitalea daihaiensis	Cyclobacteriaceae	3	3.8323e-05
Monoglobus pectinilyticus	Monoglobaceae	5	6.38716e-05
Moorella thermoacetica	Moorellaceae	4	5.10973e-05
Moorena producens	Moorellaceae	3	3.8323e-05
Morganella morganii	Morganellaceae	19	0.000242712
Moritella marina	Moritellaceae	3	3.8323e-05
Moritella sp. 5	Moritellaceae	3	3.8323e-05
Mucilaginibacter gotjawali	Sphingobacteriaceae	3	3.8323e-05
Mucilaginibacter paludis	Sphingobacteriaceae	3	3.8323e-05
Mucilaginibacter rubeus	Sphingobacteriaceae	6	7.6646e-05
Mucispirillum schaedleri	Mucispirillaceae	3	3.8323e-05
Murdochiella vaginalis	Peptoniphilaceae	3	3.8323e-05
Muribaculum gordoncarteri	Muribaculaceae	2718	0.0347206
Muribaculum intestinale	Muribaculaceae	8430	0.107688
Mycetocola zhujimingii	Microbacteriaceae	4	5.10973e-05
Mycobacterium basiliense	Mycobacteriaceae	3	3.8323e-05
Mycobacterium canettii	Mycobacteriaceae	98	0.00125188
Mycobacterium diernhoferi	Mycobacteriaceae	3	3.8323e-05
Mycobacterium grossiae	Mycobacteriaceae	3	3.8323e-05
Mycobacterium heidelbergense	Mycobacteriaceae	3	3.8323e-05
Mycobacterium malmoense	Mycobacteriaceae	3	3.8323e-05
Mycobacterium marseillense	Mycobacteriaceae	3	3.8323e-05
Mycobacterium pallens	Mycobacteriaceae	3	3.8323e-05
Mycobacterium parmense	Mycobacteriaceae	3	3.8323e-05
Mycobacterium shigaense	Mycobacteriaceae	3	3.8323e-05
Mycobacterium sp. IDR2000157661	Mycobacteriaceae	4	5.10973e-05
Mycobacterium tuberculosis	Mycobacteriaceae	3	3.8323e-05
Mycobacteroides abscessus	Mycobacteriaceae	3	3.8323e-05
Mycobacteroides immunogenum	Mycobacteriaceae	3	3.8323e-05
Mycolicibacterium boenickei	Mycobacteriaceae	3	3.8323e-05
Mycolicibacterium celeriflavum	Mycobacteriaceae	3	3.8323e-05
Mycolicibacterium chitae	Mycobacteriaceae	3	3.8323e-05
Mycolicibacterium confluentis	Mycobacteriaceae	3	3.8323e-05
Mycolicibacterium duvalii	Mycobacteriaceae	3	3.8323e-05
Mycolicibacterium helvum	Mycobacteriaceae	3	3.8323e-05
Mycolicibacterium madagascariense	Mycobacteriaceae	3	3.8323e-05
Mycolicibacterium mengxianglii	Mycobacteriaceae	3	3.8323e-05
Mycolicibacterium monacense	Mycobacteriaceae	3	3.8323e-05
Mycolicibacterium mucogenicum	Mycobacteriaceae	3	3.8323e-05
Mycolicibacterium neoaurum	Mycobacteriaceae	3	3.8323e-05
Mycolicibacterium phlei	Mycobacteriaceae	3	3.8323e-05
Mycolicibacterium poriferae	Mycobacteriaceae	4	5.10973e-05
Mycolicibacterium pulveris	Mycobacteriaceae	3	3.8323e-05
Mycolicibacterium rhodesiae	Mycobacteriaceae	3	3.8323e-05
Mycolicibacterium sarraceniae	Mycobacteriaceae	3	3.8323e-05
Mycolicibacterium smegmatis	Mycobacteriaceae	3	3.8323e-05
Mycoplasma anserisalpingitidis	Mycoplasmataceae	3	3.8323e-05
Mycoplasma capricolum	Mycoplasmataceae	4	5.10973e-05
Mycoplasma fastidiosum	Mycoplasmataceae	3	3.8323e-05
Mycoplasma iguanae	Mycoplasmataceae	3	3.8323e-05
Mycoplasma leachii	Mycoplasmataceae	3	3.8323e-05
Mycoplasma miroungigenitalium	Mycoplasmataceae	3	3.8323e-05
Mycoplasma mycoides	Mycoplasmataceae	3	3.8323e-05
Mycoplasma ovis	Mycoplasmataceae	3	3.8323e-05
Mycoplasma parvum	Mycoplasmataceae	3	3.8323e-05
Mycoplasma phocoenae	Mycoplasmataceae	3	3.8323e-05
Mycoplasma pneumoniae	Mycoplasmataceae	3	3.8323e-05
Mycoplasma putrefaciens	Mycoplasmataceae	3	3.8323e-05
Mycoplasma sp. (ex Biomphalaria glabrata)	Mycoplasmataceae	3	3.8323e-05
Mycoplasma sp. 1654_15	Mycoplasmataceae	3	3.8323e-05
Mycoplasma sp. 2045	Mycoplasmataceae	3	3.8323e-05
Mycoplasma sp. Pen4	Mycoplasmataceae	3	3.8323e-05
Mycoplasma struthionis	Mycoplasmataceae	3	3.8323e-05
Mycoplasma tauri	Mycoplasmataceae	3	3.8323e-05
Mycoplasmopsis californica	Metamycoplasmataceae	3	3.8323e-05
Mycoplasmopsis canis	Metamycoplasmataceae	3	3.8323e-05
Mycoplasmopsis caviae	Metamycoplasmataceae	3	3.8323e-05
Mycoplasmopsis cynos	Metamycoplasmataceae	3	3.8323e-05
Mycoplasmopsis equigenitalium	Metamycoplasmataceae	3	3.8323e-05
Mycoplasmopsis pullorum	Metamycoplasmataceae	3	3.8323e-05
Mycoplasmopsis pulmonis	Metamycoplasmataceae	3	3.8323e-05
Myroides odoratus	Flavobacteriaceae	33	0.000421553
Myroides sp. SCSIO 72103	Flavobacteriaceae	13	0.000166066
Myxococcus hansupus	Myxococcaceae	3	3.8323e-05
Nanchangia anserum	Actinomycetaceae	3	3.8323e-05
Natranaerobius thermophilus	Natranaerobiaceae	3	3.8323e-05
Neisseria bacilliformis	Neisseriaceae	3	3.8323e-05
Neisseria gonorrhoeae	Neisseriaceae	3	3.8323e-05
Neisseria meningitidis	Neisseriaceae	3	3.8323e-05
Neobacillus drentensis	Bacillaceae	3	3.8323e-05
Neobacillus mesonae	Bacillaceae	3	3.8323e-05
Neorickettsia helminthoeca	Anaplasmataceae	3	3.8323e-05
Nesterenkonia sp. NBAIMH1	Micrococcaceae	4	5.10973e-05
Niastella koreensis	Chitinophagaceae	4	5.10973e-05
Nibribacter ruber	Hymenobacteraceae	3	3.8323e-05
Nitrosococcus watsonii	Chromatiaceae	3	3.8323e-05
Nitrosospira multiformis	Nitrosomonadaceae	3	3.8323e-05
Nitrospira japonica	Nitrospiraceae	3	3.8323e-05
Nocardia brasiliensis	Nocardiaceae	4	5.10973e-05
Nocardia huaxiensis	Nocardiaceae	3	3.8323e-05
Nocardia seriolae	Nocardiaceae	3	3.8323e-05
Nocardia tengchongensis	Nocardiaceae	3	3.8323e-05
Nocardia yunnanensis	Nocardiaceae	3	3.8323e-05
Nocardioides coralli	Nocardioidaceae	3	3.8323e-05
Nocardioides mesophilus	Nocardioidaceae	3	3.8323e-05
Nocardioides sp. B-3	Nocardioidaceae	3	3.8323e-05
Nocardioides sp. cx-173	Nocardioidaceae	3	3.8323e-05
Nocardioides sp. LMS-CY	Nocardioidaceae	3	3.8323e-05
Nocardioides sp. MC1495	Nocardioidaceae	3	3.8323e-05
Nocardioides sp. S-1144	Nocardioidaceae	3	3.8323e-05
Nocardioides sp. TF02-7	Nocardioidaceae	3	3.8323e-05
Nocardioides sp. WS12	Nocardioidaceae	4	5.10973e-05
Nocardioides sp. zg-1228	Nocardioidaceae	3	3.8323e-05
Nocardioides sp. zg-536	Nocardioidaceae	3	3.8323e-05
Nocardioides yefusunii	Nocardioidaceae	3	3.8323e-05
Nocardiopsis alba	Nocardioidaceae	3	3.8323e-05
Nocardiopsis dassonvillei	Nocardioidaceae	3	3.8323e-05
Nocardiopsis exhalans	Nocardioidaceae	3	3.8323e-05
Nocardiopsis gilva	Nocardioidaceae	3	3.8323e-05
Nonomuraea nitratireducens	Streptosporangiaceae	3	3.8323e-05
Nonomuraea sp. ATCC 55076	Streptosporangiaceae	3	3.8323e-05
Nosocomiicoccus ampullae	Staphylococcaceae	3	3.8323e-05
Nostoc edaphicum	Cyanophyceae	5	6.38716e-05
Nostoc sp. C052	Cyanophyceae	4	5.10973e-05
Nostoc sp. C057	Cyanophyceae	4	5.10973e-05
Nostoc sp. TCL240-02	Cyanophyceae	3	3.8323e-05
Nostoc sp. TCL26-01	Cyanophyceae	3	3.8323e-05
Nostoc sp. UHCC 0870	Cyanophyceae	3	3.8323e-05
Novacetimonas hansenii	Acetobacteraceae	3	3.8323e-05
Novibacillus thermophilus	Thermoactinomycetaceae	3	3.8323e-05
Novisyntrophococcus fermenticellae	Lachnospiraceae	69	0.000881429
Novosphingobium decolorationis	Sphingomonadaceae	3	3.8323e-05
Occultella kanbiaonis	Ruaniaceae	3	3.8323e-05
Oceanicoccus sagamiensis	Spongiibacteraceae	3	3.8323e-05
Oceanicola sp. D3	Roseobacteraceae	3	3.8323e-05
Oceanimonas sp. GK1	Aeromonadaceae	3	3.8323e-05
Oceanisphaera avium	Aeromonadaceae	3	3.8323e-05
Oceanithermus profundus	Thermaceae	3	3.8323e-05
Oceanobacillus kimchii	Bacillaceae	3	3.8323e-05
Oceanobacillus oncorhynchi	Bacillaceae	3	3.8323e-05
Octadecabacter antarcticus	Roseobacteraceae	3	3.8323e-05
Odoribacter splanchnicus	Odoribacteraceae	12	0.000153292
Oenococcus kitaharae	Lactobacillaceae	3	3.8323e-05
Oleiharenicola sp. KSB-15	Opitutaceae	4	5.10973e-05
Olleya sp. Bg11-27	Flavobacteriaceae	12	0.000153292
Olleya sp. HaHaR_3_96	Flavobacteriaceae	3	3.8323e-05
Olsenella sp. oral taxon 807	Atopobiaceae	3	3.8323e-05
Olsenella timonensis	Atopobiaceae	3	3.8323e-05
Olsenella uli	Atopobiaceae	3	3.8323e-05
Ornithobacterium rhinotracheale	Weeksellaceae	5	6.38716e-05
Oscillatoria acuminata	Oscillatoriaceae	3	3.8323e-05
Oscillibacter sp. NSJ-62	Oscillospiraceae	507	0.00647658
Ottowia testudinis	Comamonadaceae	3	3.8323e-05
Oxalobacter formigenes	Oxalobacteraceae	3	3.8323e-05
Paenalcaligenes hominis	Alcaligenaceae	3	3.8323e-05
Paenibacillus albus	Paenibacillaceae	3	3.8323e-05
Paenibacillus algicola	Paenibacillaceae	3	3.8323e-05
Paenibacillus alvei	Paenibacillaceae	3	3.8323e-05
Paenibacillus azoreducens	Paenibacillaceae	3	3.8323e-05
Paenibacillus barcinonensis	Paenibacillaceae	4	5.10973e-05
Paenibacillus borealis	Paenibacillaceae	3	3.8323e-05
Paenibacillus bovis	Paenibacillaceae	3	3.8323e-05
Paenibacillus brasilensis	Paenibacillaceae	3	3.8323e-05
Paenibacillus cellulositrophicus	Paenibacillaceae	3	3.8323e-05
Paenibacillus crassostreae	Paenibacillaceae	3	3.8323e-05
Paenibacillus dendritiformis	Paenibacillaceae	3	3.8323e-05
Paenibacillus durus	Paenibacillaceae	4	5.10973e-05
Paenibacillus glucanolyticus	Paenibacillaceae	3	3.8323e-05
Paenibacillus graminis	Paenibacillaceae	3	3.8323e-05
Paenibacillus kribbensis	Paenibacillaceae	3	3.8323e-05
Paenibacillus larvae	Paenibacillaceae	5	6.38716e-05
Paenibacillus lautus	Paenibacillaceae	3	3.8323e-05
Paenibacillus lentus	Paenibacillaceae	3	3.8323e-05
Paenibacillus lycopersici	Paenibacillaceae	3	3.8323e-05
Paenibacillus mucilaginosus	Paenibacillaceae	4	5.10973e-05
Paenibacillus naphthalenovorans	Paenibacillaceae	3	3.8323e-05
Paenibacillus physcomitrellae	Paenibacillaceae	3	3.8323e-05
Paenibacillus polymyxa	Paenibacillaceae	8	0.000102195
Paenibacillus psychroresistens	Paenibacillaceae	3	3.8323e-05
Paenibacillus rhizovicinus	Paenibacillaceae	3	3.8323e-05
Paenibacillus sophorae	Paenibacillaceae	3	3.8323e-05
Paenibacillus sp. 32O-W	Paenibacillaceae	3	3.8323e-05
Paenibacillus sp. B01	Paenibacillaceae	3	3.8323e-05
Paenibacillus sp. BIHB4019	Paenibacillaceae	3	3.8323e-05
Paenibacillus sp. CAA11	Paenibacillaceae	3	3.8323e-05
Paenibacillus sp. DCT19	Paenibacillaceae	3	3.8323e-05
Paenibacillus sp. DR312	Paenibacillaceae	6	7.6646e-05
Paenibacillus sp. E222	Paenibacillaceae	3	3.8323e-05
Paenibacillus sp. FSL R5-0345	Paenibacillaceae	3	3.8323e-05
Paenibacillus sp. FSL R7-0331	Paenibacillaceae	3	3.8323e-05
Paenibacillus sp. HWE-109	Paenibacillaceae	3	3.8323e-05
Paenibacillus sp. IHB B 3084	Paenibacillaceae	3	3.8323e-05
Paenibacillus sp. JNUCC-31	Paenibacillaceae	3	3.8323e-05
Paenibacillus sp. M-152	Paenibacillaceae	3	3.8323e-05
Paenibacillus sp. PHS-Z3	Paenibacillaceae	3	3.8323e-05
Paenibacillus sp. sptzw28	Paenibacillaceae	3	3.8323e-05
Paenibacillus sp. Y412MC10	Paenibacillaceae	3	3.8323e-05
Paenibacillus sp. YPD9-1	Paenibacillaceae	4	5.10973e-05
Paenibacillus sp. YPG26	Paenibacillaceae	3	3.8323e-05
Paenibacillus stellifer	Paenibacillaceae	3	3.8323e-05
Paenibacillus thiaminolyticus	Paenibacillaceae	14	0.000178841
Paenibacillus xylanilyticus	Paenibacillaceae	3	3.8323e-05
Paeniclostridium sordellii	Paenibacillaceae	3	3.8323e-05
Paenisporosarcina antarctica	Planococcaceae	3	3.8323e-05
Paenisporosarcina cavernae	Planococcaceae	4	5.10973e-05
Paludibacter propionicigenes	Paludibacteraceae	4	5.10973e-05
Paludibacterium sp. B53371	Chromobacteriaceae	3	3.8323e-05
Paludibaculum fermentans	Chromobacteriaceae	3	3.8323e-05
Pandoraea pnomenusa	Burkholderiaceae	3	3.8323e-05
Pandoraea pulmonicola	Burkholderiaceae	3	3.8323e-05
Pantoea ananatis	Erwiniaceae	4	5.10973e-05
Pantoea cypripedii	Erwiniaceae	3	3.8323e-05
Pantoea dispersa	Erwiniaceae	3	3.8323e-05
Pantoea sp. At-9b	Erwiniaceae	5	6.38716e-05
Pantoea sp. Z09	Erwiniaceae	3	3.8323e-05
Parabacteroides distasonis	Tannerellaceae	209	0.00266983
Parabacteroides faecis	Tannerellaceae	12	0.000153292
Parabacteroides goldsteinii	Tannerellaceae	19	0.000242712
Parabacteroides johnsonii	Tannerellaceae	7	8.94203e-05
Parabacteroides merdae	Tannerellaceae	21	0.000268261
Paraburkholderia acidiphila	Burkholderiaceae	3	3.8323e-05
Paraburkholderia acidisoli	Burkholderiaceae	3	3.8323e-05
Paraburkholderia caribensis	Burkholderiaceae	3	3.8323e-05
Paraburkholderia edwinii	Burkholderiaceae	3	3.8323e-05
Paraburkholderia phenoliruptrix	Burkholderiaceae	3	3.8323e-05
Paraburkholderia xenovorans	Burkholderiaceae	3	3.8323e-05
Paracholeplasma brassicae	Acholeplasmataceae	3	3.8323e-05
Paraclostridium bifermentans	Clostridiaceae	3	3.8323e-05
Paracoccus denitrificans	Paracoccaceae	3	3.8323e-05
Paracoccus liaowanqingii	Paracoccaceae	3	3.8323e-05
Paracoccus sanguinis	Paracoccaceae	3	3.8323e-05
Paracoccus sp. MC1862	Paracoccaceae	4	5.10973e-05
Paracoccus zhejiangensis	Paracoccaceae	3	3.8323e-05
Parafannyhessea umbonata	Atopobiaceae	3	3.8323e-05
Parageobacillus thermoglucosidasius	Bacillaceae	4	5.10973e-05
Paraglaciecola psychrophila	Alteromonadaceae	3	3.8323e-05
Paraliobacillus zengyii	Bacillaceae	3	3.8323e-05
Paraprevotella xylaniphila	Prevotellaceae	7	8.94203e-05
Pararhodospirillum photometricum	Rhodospirillaceae	3	3.8323e-05
Parasaccharibacter apium	Acetobacteraceae	3	3.8323e-05
Parascardovia denticolens	Bifidobacteriaceae	4	5.10973e-05
Parasynechococcus marenigrum	Prochlorococcaceae	3	3.8323e-05
Paremcibacter congregatus	Emcibacteraceae	3	3.8323e-05
Parolsenella catena	Atopobiaceae	3	3.8323e-05
Parolsenella massiliensis	Atopobiaceae	3	3.8323e-05
Parvicella tangerina	Parvicellaceae	3	3.8323e-05
Parvimonas micra	Peptoniphilaceae	3	3.8323e-05
Parvularcula bermudensis	Parvularculaceae	3	3.8323e-05
Pasteurella multocida	Pasteurellaceae	3	3.8323e-05
Paucilactobacillus hokkaidonensis	Lactobacillaceae	3	3.8323e-05
Paucilactobacillus oligofermentans	Lactobacillaceae	3	3.8323e-05
Pectinatus frisingensis	Selenomonadaceae	3	3.8323e-05
Pectobacterium aroidearum	Pectobacteriaceae	3	3.8323e-05
Pectobacterium atrosepticum	Pectobacteriaceae	3	3.8323e-05
Pectobacterium carotovorum	Pectobacteriaceae	4	5.10973e-05
Pectobacterium odoriferum	Pectobacteriaceae	3	3.8323e-05
Pectobacterium parmentieri	Pectobacteriaceae	5	6.38716e-05
Pectobacterium parvum	Pectobacteriaceae	4	5.10973e-05
Pectobacterium polonicum	Pectobacteriaceae	5	6.38716e-05
Pectobacterium punjabense	Pectobacteriaceae	4	5.10973e-05
Pectobacterium sp. PL64	Pectobacteriaceae	4	5.10973e-05
Pectobacterium versatile	Pectobacteriaceae	6	7.6646e-05
Pediococcus acidilactici	Lactobacillaceae	5	6.38716e-05
Pediococcus damnosus	Lactobacillaceae	3	3.8323e-05
Pediococcus inopinatus	Lactobacillaceae	4	5.10973e-05
Pediococcus pentosaceus	Lactobacillaceae	3	3.8323e-05
Pedobacter mucosus	Sphingobacteriaceae	5	6.38716e-05
Pedobacter steynii	Sphingobacteriaceae	3	3.8323e-05
Pelagibacterium halotolerans	Devosiaceae	3	3.8323e-05
Pelosinus sp. UFO1	Sporomusaceae	3	3.8323e-05
Pengzhenrongella sicca	Micrococcales incertae sedis	3	3.8323e-05
Peptacetobacter hiranonis	Peptostreptococcaceae	3	3.8323e-05
Peptoclostridium acidaminophilum	Clostridiaceae	3	3.8323e-05
Peribacillus asahii	Bacillaceae	4	5.10973e-05
Peribacillus frigoritolerans	Bacillaceae	6	7.6646e-05
Peribacillus simplex	Bacillaceae	3	3.8323e-05
Periweissella cryptocerci	Lactobacillaceae	8	0.000102195
Peteryoungia desertarenae	Rhizobiaceae	3	3.8323e-05
Petrimonas mucosa	Dysgonomonadaceae	6	7.6646e-05
Petrocella atlantisensis	Vallitaleaceae	11	0.000140518
Phaeobacter gallaeciensis	Roseobacteraceae	3	3.8323e-05
Phaeobacter inhibens	Roseobacteraceae	3	3.8323e-05
Phaeobacter piscinae	Roseobacteraceae	3	3.8323e-05
Phascolarctobacterium faecium	Acidaminococcaceae	3	3.8323e-05
Phenylobacterium sp. LH3H17	Caulobacteraceae	4	5.10973e-05
Phocaeicola coprophilus	Bacteroidaceae	6	7.6646e-05
Phocaeicola dorei	Bacteroidaceae	4	5.10973e-05
Phocaeicola salanitronis	Bacteroidaceae	7	8.94203e-05
Phocaeicola vulgatus	Bacteroidaceae	14	0.000178841
Phoenicibacter congonensis	Eggerthellaceae	3	3.8323e-05
Photobacterium damselae	Vibrionaceae	5	6.38716e-05
Photobacterium gaetbulicola	Vibrionaceae	3	3.8323e-05
Photobacterium sp. GJ3	Vibrionaceae	3	3.8323e-05
Photorhabdus asymbiotica	Morganellaceae	3	3.8323e-05
Phototrophicus methaneseepsis	Phototrophicaceae	3	3.8323e-05
Phycicoccus endophyticus	Intrasporangiaceae	3	3.8323e-05
Phycisphaera mikurensis	Phycisphaeraceae	3	3.8323e-05
Phytohabitans flavus	Micromonosporaceae	5	6.38716e-05
Pigmentiphaga aceris	Alcaligenaceae	3	3.8323e-05
Piscirickettsia salmonis	Piscirickettsiaceae	5	6.38716e-05
Planctomyces sp. SH-PL14	Planctomycetaceae	3	3.8323e-05
Planktothrix agardhii	Microcoleaceae	4	5.10973e-05
Planococcus donghaensis	Planococcaceae	4	5.10973e-05
Planococcus rifietoensis	Planococcaceae	3	3.8323e-05
Planococcus sp. MB-3u-03	Planococcaceae	5	6.38716e-05
Plantactinospora sp. BB1	Micromonosporaceae	3	3.8323e-05
Plantactinospora sp. BC1	Micromonosporaceae	4	5.10973e-05
Plesiomonas shigelloides	Enterobacteriaceae	6	7.6646e-05
Polaribacter litorisediminis	Flavobacteriaceae	3	3.8323e-05
Polaribacter sejongensis	Flavobacteriaceae	3	3.8323e-05
Polaribacter sp. L3A8	Flavobacteriaceae	7	8.94203e-05
Polaribacter vadi	Flavobacteriaceae	4	5.10973e-05
Polyangium aurulentum	Polyangiaceae	3	3.8323e-05
Polymorphospora rubra	Micromonosporaceae	3	3.8323e-05
Polynucleobacter necessarius	Burkholderiaceae	3	3.8323e-05
Polynucleobacter paneuropaeus	Burkholderiaceae	3	3.8323e-05
Polynucleobacter sp. AP-Elch-400A-B2	Burkholderiaceae	3	3.8323e-05
Pontibacter actiniarum	Hymenobacteraceae	3	3.8323e-05
Pontibacter akesuensis	Hymenobacteraceae	3	3.8323e-05
Pontibacter pudoricolor	Hymenobacteraceae	3	3.8323e-05
Pontibacter sp. SGAir0037	Hymenobacteraceae	5	6.38716e-05
Pontibrevibacter nitratireducens	Paracoccaceae	3	3.8323e-05
Ponticoccus alexandrii	Roseobacteraceae	3	3.8323e-05
Pontivivens ytuae	Paracoccaceae	3	3.8323e-05
Poriferisphaera corsica	Phycisphaeraceae	3	3.8323e-05
Porphyromonas asaccharolytica	Porphyromonadaceae	27	0.000344907
Porphyromonas cangingivalis	Porphyromonadaceae	4	5.10973e-05
Porphyromonas crevioricanis	Porphyromonadaceae	8	0.000102195
Porphyromonas endodontalis	Porphyromonadaceae	18	0.000229938
Porphyromonas gingivalis	Porphyromonadaceae	257	0.003283
Porphyromonas somerae	Porphyromonadaceae	5	6.38716e-05
Porphyromonas sp. oral taxon 275	Porphyromonadaceae	32	0.000408779
Prauserella marina	Pseudonocardiaceae	3	3.8323e-05
Prevotella bryantii	Prevotellaceae	4	5.10973e-05
Prevotella buccalis	Prevotellaceae	4	5.10973e-05
Prevotella copri	Prevotellaceae	6	7.6646e-05
Prevotella dentalis	Prevotellaceae	5	6.38716e-05
Prevotella denticola	Prevotellaceae	86	0.00109859
Prevotella enoeca	Prevotellaceae	4	5.10973e-05
Prevotella fusca	Prevotellaceae	4	5.10973e-05
Prevotella herbatica	Prevotellaceae	3	3.8323e-05
Prevotella intermedia	Prevotellaceae	24	0.000306584
Prevotella jejuni	Prevotellaceae	3	3.8323e-05
Prevotella melaninogenica	Prevotellaceae	6	7.6646e-05
Prevotella nigrescens	Prevotellaceae	3	3.8323e-05
Prevotella oris	Prevotellaceae	4	5.10973e-05
Prevotella ruminicola	Prevotellaceae	135	0.00172453
Prevotella scopos	Prevotellaceae	5	6.38716e-05
Prevotella sp. E13-17	Prevotellaceae	3	3.8323e-05
Prevotella sp. oral taxon 299	Prevotellaceae	8	0.000102195
Prevotella sp. oral taxon 475	Prevotellaceae	29	0.000370456
Prevotella sp. Rep29	Prevotellaceae	9	0.000114969
Prevotella veroralis	Prevotellaceae	3	3.8323e-05
Priestia aryabhattai	Bacillaceae	9	0.000114969
Priestia filamentosa	Bacillaceae	3	3.8323e-05
Priestia flexa	Bacillaceae	3	3.8323e-05
Priestia megaterium	Bacillaceae	7	8.94203e-05
Propionibacterium acidifaciens	Propionibacteriaceae	3	3.8323e-05
Propionibacterium freudenreichii	Propionibacteriaceae	3	3.8323e-05
Proteiniphilum saccharofermentans	Dysgonomonadaceae	3	3.8323e-05
Proteus mirabilis	Morganellaceae	9	0.000114969
Proteus penneri	Morganellaceae	6	7.6646e-05
Proteus terrae	Morganellaceae	4	5.10973e-05
Proteus vulgaris	Morganellaceae	8	0.000102195
Providencia rettgeri	Morganellaceae	3	3.8323e-05
Providencia sneebia	Morganellaceae	3	3.8323e-05
Pseudactinotalea sp. HY158	Cellulomonadaceae	3	3.8323e-05
Pseudanabaena sp. ABRG5-3	Pseudanabaenaceae	3	3.8323e-05
Pseudanabaena sp. PCC 7367	Pseudanabaenaceae	3	3.8323e-05
Pseudarthrobacter sp. L1SW	Micrococcaceae	3	3.8323e-05
Pseudarthrobacter sp. NIBRBAC000502772	Micrococcaceae	3	3.8323e-05
Pseudarthrobacter sp. NS4	Micrococcaceae	3	3.8323e-05
Pseudoalteromonas agarivorans	Pseudoalteromonadaceae	3	3.8323e-05
Pseudoalteromonas arabiensis	Pseudoalteromonadaceae	3	3.8323e-05
Pseudoalteromonas phenolica	Pseudoalteromonadaceae	3	3.8323e-05
Pseudoalteromonas sp. A41-2	Pseudoalteromonadaceae	3	3.8323e-05
Pseudoalteromonas sp. LC2018020214	Pseudoalteromonadaceae	4	5.10973e-05
Pseudobutyrivibrio xylanivorans	Lachnospiraceae	13	0.000166066
Pseudoclostridium thermosuccinogenes	Clostridiaceae	5	6.38716e-05
Pseudocnuella soli	Chitinophagaceae	3	3.8323e-05
Pseudodesulfovibrio profundus	Desulfovibrionaceae	3	3.8323e-05
Pseudodesulfovibrio sp. zrk46	Desulfovibrionaceae	3	3.8323e-05
Pseudodesulfovibrio tunisiensis	Desulfovibrionaceae	3	3.8323e-05
Pseudogulbenkiania sp. NH8B	Chromobacteriaceae	3	3.8323e-05
Pseudomonas aeruginosa	Pseudomonadaceae	5	6.38716e-05
Pseudomonas amygdali	Pseudomonadaceae	3	3.8323e-05
Pseudomonas asplenii	Pseudomonadaceae	3	3.8323e-05
Pseudomonas chlororaphis	Pseudomonadaceae	3	3.8323e-05
Pseudomonas congelans	Pseudomonadaceae	3	3.8323e-05
Pseudomonas donghuensis	Pseudomonadaceae	3	3.8323e-05
Pseudomonas fluorescens	Pseudomonadaceae	3	3.8323e-05
Pseudomonas fuscovaginae	Pseudomonadaceae	3	3.8323e-05
Pseudomonas parafulva	Pseudomonadaceae	3	3.8323e-05
Pseudomonas protegens	Pseudomonadaceae	3	3.8323e-05
Pseudomonas putida	Pseudomonadaceae	4	5.10973e-05
Pseudomonas saudiphocaensis	Pseudomonadaceae	3	3.8323e-05
Pseudomonas sediminis	Pseudomonadaceae	3	3.8323e-05
Pseudomonas silesiensis	Pseudomonadaceae	3	3.8323e-05
Pseudomonas simiae	Pseudomonadaceae	3	3.8323e-05
Pseudomonas sp. ADAK18	Pseudomonadaceae	3	3.8323e-05
Pseudomonas sp. B21-040	Pseudomonadaceae	3	3.8323e-05
Pseudomonas sp. BYT-5	Pseudomonadaceae	3	3.8323e-05
Pseudomonas sp. CC6-YY-74	Pseudomonadaceae	3	3.8323e-05
Pseudomonas sp. CYM-20-01	Pseudomonadaceae	3	3.8323e-05
Pseudomonas sp. DY-1	Pseudomonadaceae	3	3.8323e-05
Pseudomonas sp. LS1212	Pseudomonadaceae	3	3.8323e-05
Pseudomonas sp. MM211	Pseudomonadaceae	3	3.8323e-05
Pseudomonas sp. MTM4	Pseudomonadaceae	3	3.8323e-05
Pseudomonas sp. NY5710	Pseudomonadaceae	3	3.8323e-05
Pseudomonas sp. Os17	Pseudomonadaceae	3	3.8323e-05
Pseudomonas sp. PDNC002	Pseudomonadaceae	4	5.10973e-05
Pseudomonas sp. RC3H12	Pseudomonadaceae	3	3.8323e-05
Pseudomonas sp. S150	Pseudomonadaceae	7	8.94203e-05
Pseudomonas sp. SDM007	Pseudomonadaceae	3	3.8323e-05
Pseudomonas sp. SGAir0191	Pseudomonadaceae	3	3.8323e-05
Pseudomonas taetrolens	Pseudomonadaceae	3	3.8323e-05
Pseudomonas thivervalensis	Pseudomonadaceae	3	3.8323e-05
Pseudomonas tolaasii	Pseudomonadaceae	17	0.000217164
Pseudomonas umsongensis	Pseudomonadaceae	3	3.8323e-05
Pseudomonas veronii	Pseudomonadaceae	4	5.10973e-05
Pseudomonas viridiflava	Pseudomonadaceae	3	3.8323e-05
Pseudomonas wadenswilerensis	Pseudomonadaceae	3	3.8323e-05
Pseudonocardia sp. DSM 110487	Pseudonocardiaceae	3	3.8323e-05
Pseudonocardia sp. HH130629-09	Pseudonocardiaceae	3	3.8323e-05
Pseudopedobacter saltans	Sphingobacteriaceae	3	3.8323e-05
Pseudoprevotella muciniphila	Prevotellaceae	4	5.10973e-05
Pseudosulfitobacter pseudonitzschiae	Roseobacteraceae	3	3.8323e-05
Pseudoxanthomonas daejeonensis	Xanthomonadaceae	4	5.10973e-05
Pseudoxanthomonas spadix	Xanthomonadaceae	3	3.8323e-05
Pseudoxanthomonas suwonensis	Xanthomonadaceae	3	3.8323e-05
Psychrobacter sp. WY6	Moraxellaceae	3	3.8323e-05
Psychromonas ingrahamii	Psychromonadaceae	3	3.8323e-05
Pusillibacter faecalis	Oscillospiraceae	211	0.00269538
Pyramidobacter piscolens	Dethiosulfovibrionaceae	3	3.8323e-05
Qiania dongpingensis	Lachnospiraceae	645	0.00823944
Radiobacillus deserti	Bacillaceae	6	7.6646e-05
Radiobacillus sp. 80	Bacillaceae	4	5.10973e-05
Rahnella aquatilis	Yersiniaceae	6	7.6646e-05
Rahnella victoriana	Yersiniaceae	4	5.10973e-05
Ralstonia mannitolilytica	Burkholderiaceae	3	3.8323e-05
Ralstonia solanacearum	Burkholderiaceae	3	3.8323e-05
Raoultella ornithinolytica	Enterobacteriaceae	5	6.38716e-05
Raoultella planticola	Enterobacteriaceae	4	5.10973e-05
Raoultella sp. XY-1	Enterobacteriaceae	26	0.000332133
Raoultibacter timonensis	Eggerthellaceae	3	3.8323e-05
Rathayibacter festucae	Microbacteriaceae	3	3.8323e-05
Rhizobium leguminosarum	Rhizobiaceae	4	5.10973e-05
Rhizobium ruizarguesonis	Rhizobiaceae	3	3.8323e-05
Rhizobium sp. Kim5	Rhizobiaceae	3	3.8323e-05
Rhizobium sp. NXC24	Rhizobiaceae	3	3.8323e-05
Rhodanobacter denitrificans	Rhodanobacteraceae	3	3.8323e-05
Rhodocaloribacter litoris	Rhodothermaceae	3	3.8323e-05
Rhodococcus aetherivorans	Nocardiaceae	4	5.10973e-05
Rhodococcus erythropolis	Nocardiaceae	5	6.38716e-05
Rhodococcus gordoniae	Nocardiaceae	3	3.8323e-05
Rhodococcus opacus	Nocardiaceae	3	3.8323e-05
Rhodococcus oxybenzonivorans	Nocardiaceae	3	3.8323e-05
Rhodococcus pyridinivorans	Nocardiaceae	3	3.8323e-05
Rhodococcus qingshengii	Nocardiaceae	3	3.8323e-05
Rhodococcus sp. MTM3W5.2	Nocardiaceae	3	3.8323e-05
Rhodomicrobium vannielii	Hyphomicrobiaceae	3	3.8323e-05
Rhodopseudomonas palustris	Nitrobacteraceae	5	6.38716e-05
Rhodospirillum rubrum	Rhodospirillaceae	4	5.10973e-05
Rhodothermus marinus	Rhodothermaceae	3	3.8323e-05
Rhodovastum atsumiense	Acetobacteraceae	3	3.8323e-05
Rickettsia conorii	Rickettsiaceae	3	3.8323e-05
Rickettsia endosymbiont of Bemisia tabaci	Rickettsiaceae	3	3.8323e-05
Rickettsia endosymbiont of Oedothorax gibbosus	Rickettsiaceae	3	3.8323e-05
Rickettsiales endosymbiont of Stachyamoeba lipophora	unclassified Rickettsiales	3	3.8323e-05
Riemerella anatipestifer	Weeksellaceae	10	0.000127743
Rippkaea orientalis	Aphanothecaceae	3	3.8323e-05
Romboutsia hominis	Peptostreptococcaceae	3	3.8323e-05
Romboutsia ilealis	Peptostreptococcaceae	12	0.000153292
Romboutsia sp. CE17	Peptostreptococcaceae	3	3.8323e-05
Roseburia hominis	Lachnospiraceae	32	0.000408779
Roseburia intestinalis	Lachnospiraceae	4	5.10973e-05
Roseburia sp. NSJ-69	Lachnospiraceae	4	5.10973e-05
Roseicitreum antarcticum	Paracoccaceae	3	3.8323e-05
Roseiflexus sp. RS-1	Roseiflexaceae	3	3.8323e-05
Roseimicrobium sp. ORNL1	Verrucomicrobiaceae	5	6.38716e-05
Roseomonas sp. OT10	Acetobacteraceae	3	3.8323e-05
Roseomonas sp. S08	Acetobacteraceae	3	3.8323e-05
Rossellomorea sp. KS-H15a	Bacillaceae	4	5.10973e-05
Rothia aeria	Micrococcaceae	3	3.8323e-05
Ruania zhangjianzhongii	Ruaniaceae	3	3.8323e-05
Rubinisphaera brasiliensis	Planctomycetaceae	3	3.8323e-05
Rubripirellula lacrimiformis	Pirellulaceae	3	3.8323e-05
Rubrivivax gelatinosus	Sphaerotilaceae	3	3.8323e-05
Rubrobacter marinus	Rubrobacteraceae	3	3.8323e-05
Rubrobacter radiotolerans	Rubrobacteraceae	3	3.8323e-05
Rubrobacter tropicus	Rubrobacteraceae	3	3.8323e-05
Rubrobacter xylanophilus	Rubrobacteraceae	3	3.8323e-05
Rufibacter radiotolerans	Hymenobacteraceae	3	3.8323e-05
Ruminiclostridium cellulolyticum	Clostridiaceae	3	3.8323e-05
Ruminiclostridium herbifermentans	Clostridiaceae	3	3.8323e-05
Ruminococcus albus	Ruminococcaceae	7	8.94203e-05
Ruminococcus bicirculans	Ruminococcaceae	5	6.38716e-05
Ruminococcus bovis	Ruminococcaceae	14	0.000178841
Ruminococcus champanellensis	Ruminococcaceae	3	3.8323e-05
Ruminococcus gnavus	Ruminococcaceae	8	0.000102195
Ruminococcus sp. FMBCY1	Ruminococcaceae	41	0.000523747
Ruminococcus torques	Ruminococcaceae	31	0.000396004
Rummeliibacillus stabekisii	Planococcaceae	3	3.8323e-05
Ruthenibacterium lactatiformans	Ruminococcaceae	5	6.38716e-05
Saccharomonospora marina	Pseudonocardiaceae	3	3.8323e-05
Saccharomonospora viridis	Pseudonocardiaceae	3	3.8323e-05
Saccharopolyspora pogona	Pseudonocardiaceae	3	3.8323e-05
Saccharothrix sp. 6-C	Pseudonocardiaceae	4	5.10973e-05
Sagittula sp. P11	Roseobacteraceae	3	3.8323e-05
Salicibibacter cibarius	Bacillaceae	3	3.8323e-05
Salicibibacter halophilus	Bacillaceae	3	3.8323e-05
Salidesulfovibrio onnuriiensis	Desulfovibrionaceae	3	3.8323e-05
Salinibacter ruber	Salinibacteraceae	4	5.10973e-05
Salinibacterium sp. dk2585	Microbacteriaceae	3	3.8323e-05
Salinibacterium sp. ZJ70	Microbacteriaceae	3	3.8323e-05
Salinicoccus halodurans	Staphylococcaceae	3	3.8323e-05
Salinicola tamaricis	Halomonadaceae	3	3.8323e-05
Salinisphaera sp. LB1	Salinisphaeraceae	3	3.8323e-05
Salinispora tropica	Micromonosporaceae	3	3.8323e-05
Salinivirga cyanobacteriivorans	Salinivirgaceae	208	0.00265706
Salmonella bongori	Enterobacteriaceae	6	7.6646e-05
Salmonella enterica	Enterobacteriaceae	355	0.00453489
Sandaracinus amylolyticus	Sandaracinaceae	3	3.8323e-05
Sarcina sp. JB2	Clostridiaceae	3	3.8323e-05
Scandinavium goeteborgense	Enterobacteriaceae	4	5.10973e-05
Schaalia cardiffensis	Actinomycetaceae	3	3.8323e-05
Schaalia odontolytica	Actinomycetaceae	3	3.8323e-05
Schaalia radingae	Actinomycetaceae	3	3.8323e-05
Schleiferilactobacillus harbinensis	Lactobacillaceae	3	3.8323e-05
Schnuerera ultunensis	Tepidimicrobiaceae	3	3.8323e-05
Scytonema sp. HK-05	Scytonemataceae	3	3.8323e-05
secondary endosymbiont of Ctenarytaina eucalypti	Enterobacteriaceae	4	5.10973e-05
Secundilactobacillus malefermentans	Lactobacillaceae	3	3.8323e-05
Secundilactobacillus paracollinoides	Lactobacillaceae	3	3.8323e-05
Sedimentibacter sp. zth1	Tissierellia incertae sedis	3	3.8323e-05
Selenomonas ruminantium	Selenomonadaceae	3	3.8323e-05
Selenomonas sputigena	Selenomonadaceae	3	3.8323e-05
Sellimonas intestinalis	Lachnospiraceae	29	0.000370456
Serpentinicella alkaliphila	Natronincolaceae	26	0.000332133
Serratia fonticola	Yersiniaceae	3	3.8323e-05
Serratia marcescens	Yersiniaceae	8	0.000102195
Serratia nematodiphila	Yersiniaceae	4	5.10973e-05
Serratia odorifera	Yersiniaceae	5	6.38716e-05
Serratia plymuthica	Yersiniaceae	5	6.38716e-05
Serratia sp. CMO1	Yersiniaceae	5	6.38716e-05
Shewanella amazonensis	Shewanellaceae	3	3.8323e-05
Shewanella baltica	Shewanellaceae	3	3.8323e-05
Shewanella putrefaciens	Shewanellaceae	3	3.8323e-05
Shewanella sp. Arc9-LZ	Shewanellaceae	3	3.8323e-05
Shewanella sp. LZH-2	Shewanellaceae	3	3.8323e-05
Shewanella sp. Pdp11	Shewanellaceae	3	3.8323e-05
Shewanella sp. WPAGA9	Shewanellaceae	4	5.10973e-05
Shewanella vesiculosa	Shewanellaceae	3	3.8323e-05
Shigella boydii	Enterobacteriaceae	12	0.000153292
Shigella flexneri	Enterobacteriaceae	6	7.6646e-05
Shigella sonnei	Enterobacteriaceae	4	5.10973e-05
Shinella oryzae	Enterobacteriaceae	3	3.8323e-05
Shinella sp. HZN7	Enterobacteriaceae	6	7.6646e-05
Siansivirga zeaxanthinifaciens	Flavobacteriaceae	5	6.38716e-05
Simiaoa sunii	Lachnospiraceae	12	0.000153292
Singulisphaera acidiphila	Isosphaeraceae	4	5.10973e-05
Skermanella rosea	Azospirillaceae	3	3.8323e-05
Slackia heliotrinireducens	Eggerthellaceae	3	3.8323e-05
Sneathiella sp. PHK-P5	Sneathiellaceae	3	3.8323e-05
Sodaliphilus pleomorphus	Muribaculaceae	120	0.00153292
Sodalis ligni	Bruguierivoracaceae	3	3.8323e-05
Sodalis praecaptivus	Bruguierivoracaceae	6	7.6646e-05
Solibacillus silvestris	Planococcaceae	4	5.10973e-05
Solibaculum mannosilyticum	Oscillospiraceae	23	0.00029381
Solidesulfovibrio carbinoliphilus	Desulfovibrionaceae	3	3.8323e-05
Solimonas sp. K1W22B-7	Nevskiaceae	3	3.8323e-05
Solitalea sp. S2-8	Sphingobacteriaceae	4	5.10973e-05
Sorangium cellulosum	Polyangiaceae	3	3.8323e-05
Sphaerobacter thermophilus	Sphaerobacteraceae	3	3.8323e-05
Sphingobacterium daejeonense	Sphingobacteriaceae	3	3.8323e-05
Sphingobacterium psychroaquaticum	Sphingobacteriaceae	3	3.8323e-05
Sphingobacterium sp. E70	Sphingobacteriaceae	3	3.8323e-05
Sphingobacterium sp. UDSM-2020	Sphingobacteriaceae	3	3.8323e-05
Sphingobium cloacae	Sphingomonadaceae	3	3.8323e-05
Sphingobium sp. RAC03	Sphingomonadaceae	3	3.8323e-05
Sphingobium sp. SYK-6	Sphingomonadaceae	3	3.8323e-05
Sphingobium xenophagum	Sphingomonadaceae	3	3.8323e-05
Sphingobium yanoikuyae	Sphingomonadaceae	3	3.8323e-05
Sphingomonas daechungensis	Sphingomonadaceae	3	3.8323e-05
Sphingomonas hengshuiensis	Sphingomonadaceae	3	3.8323e-05
Sphingomonas paeninsulae	Sphingomonadaceae	3	3.8323e-05
Sphingomonas panacis	Sphingomonadaceae	3	3.8323e-05
Sphingomonas paucimobilis	Sphingomonadaceae	3	3.8323e-05
Sphingomonas profundi	Sphingomonadaceae	3	3.8323e-05
Sphingomonas psychrotolerans	Sphingomonadaceae	3	3.8323e-05
Sphingomonas sinipercae	Sphingomonadaceae	3	3.8323e-05
Sphingomonas sp. AK-PDB1-5	Sphingomonadaceae	3	3.8323e-05
Sphingomonas sp. CL5.1	Sphingomonadaceae	3	3.8323e-05
Sphingomonas sp. LK11	Sphingomonadaceae	4	5.10973e-05
Sphingomonas sp. LM7	Sphingomonadaceae	3	3.8323e-05
Sphingomonas sp. MM-1	Sphingomonadaceae	3	3.8323e-05
Sphingopyxis sp. 113P3	Sphingomonadaceae	3	3.8323e-05
Sphingopyxis sp. BSN-002	Sphingomonadaceae	3	3.8323e-05
Sphingosinicella microcystinivorans	Sphingosinicellaceae	3	3.8323e-05
Sphingosinithalassobacter tenebrarum	Sphingomonadaceae	3	3.8323e-05
Spirochaeta africana	Spirochaetaceae	3	3.8323e-05
Spiroplasma endosymbiont of 'Nebria riversi'	Spiroplasmataceae	3	3.8323e-05
Spiroplasma platyhelix	Spiroplasmataceae	3	3.8323e-05
Spirosoma aerolatum	Cytophagaceae	3	3.8323e-05
Spirosoma endbachense	Cytophagaceae	3	3.8323e-05
Spirosoma sp. KCTC 42546	Cytophagaceae	3	3.8323e-05
Spirosoma sp. KUDC1026	Cytophagaceae	4	5.10973e-05
Sporomusa termitida	Sporomusaceae	3	3.8323e-05
Sporosarcina sp. Marseille-Q4943	Planococcaceae	4	5.10973e-05
Sporosarcina sp. PTS2304	Planococcaceae	3	3.8323e-05
Sporosarcina ureae	Planococcaceae	4	5.10973e-05
Stanieria cyanosphaera	Cyanophyceae	3	3.8323e-05
Staphylococcus argenteus	Staphylococcaceae	4	5.10973e-05
Staphylococcus aureus	Staphylococcaceae	21	0.000268261
Staphylococcus caprae	Staphylococcaceae	3	3.8323e-05
Staphylococcus cohnii	Staphylococcaceae	3	3.8323e-05
Staphylococcus condimenti	Staphylococcaceae	3	3.8323e-05
Staphylococcus epidermidis	Staphylococcaceae	4	5.10973e-05
Staphylococcus haemolyticus	Staphylococcaceae	4	5.10973e-05
Staphylococcus hominis	Staphylococcaceae	3	3.8323e-05
Staphylococcus lugdunensis	Staphylococcaceae	3	3.8323e-05
Staphylococcus nepalensis	Staphylococcaceae	3	3.8323e-05
Staphylococcus pettenkoferi	Staphylococcaceae	3	3.8323e-05
Staphylococcus pseudintermedius	Staphylococcaceae	5	6.38716e-05
Staphylococcus roterodami	Staphylococcaceae	3	3.8323e-05
Staphylococcus saprophyticus	Staphylococcaceae	4	5.10973e-05
Staphylococcus schleiferi	Staphylococcaceae	3	3.8323e-05
Staphylococcus simiae	Staphylococcaceae	3	3.8323e-05
Staphylococcus sp. 11-B-312	Staphylococcaceae	3	3.8323e-05
Staphylococcus sp. AntiMn-1	Staphylococcaceae	5	6.38716e-05
Staphylococcus warneri	Staphylococcaceae	3	3.8323e-05
Staphylococcus xylosus	Staphylococcaceae	3	3.8323e-05
Staphylospora marina	Thermoactinomycetaceae	3	3.8323e-05
Stella humosa	Stellaceae	3	3.8323e-05
Stenotrophomonas indicatrix	Xanthomonadaceae	3	3.8323e-05
Stenotrophomonas maltophilia	Xanthomonadaceae	4	5.10973e-05
Stenotrophomonas sp. 364	Xanthomonadaceae	3	3.8323e-05
Stenotrophomonas sp. NY11291	Xanthomonadaceae	3	3.8323e-05
Stenotrophomonas sp. pho	Xanthomonadaceae	3	3.8323e-05
Sterolibacterium denitrificans	Sterolibacteriaceae	3	3.8323e-05
Streptacidiphilus sp. PB12-B1b	Streptomycetaceae	3	3.8323e-05
Streptobacillus moniliformis	Leptotrichiaceae	3	3.8323e-05
Streptococcus agalactiae	Streptococcaceae	3	3.8323e-05
Streptococcus chenjunshii	Streptococcaceae	3	3.8323e-05
Streptococcus dysgalactiae	Streptococcaceae	6	7.6646e-05
Streptococcus equinus	Streptococcaceae	3	3.8323e-05
Streptococcus ferus	Streptococcaceae	3	3.8323e-05
Streptococcus gordonii	Streptococcaceae	4	5.10973e-05
Streptococcus ilei	Streptococcaceae	3	3.8323e-05
Streptococcus infantis	Streptococcaceae	9	0.000114969
Streptococcus iniae	Streptococcaceae	3	3.8323e-05
Streptococcus intermedius	Streptococcaceae	3	3.8323e-05
Streptococcus mutans	Streptococcaceae	5	6.38716e-05
Streptococcus oralis	Streptococcaceae	4	5.10973e-05
Streptococcus pneumoniae	Streptococcaceae	5	6.38716e-05
Streptococcus pyogenes	Streptococcaceae	15	0.000191615
Streptococcus salivarius	Streptococcaceae	6	7.6646e-05
Streptococcus sanguinis	Streptococcaceae	3	3.8323e-05
Streptococcus suis	Streptococcaceae	7	8.94203e-05
Streptococcus thermophilus	Streptococcaceae	34	0.000434327
Streptococcus troglodytae	Streptococcaceae	3	3.8323e-05
Streptomonospora litoralis	Nocardiopsaceae	4	5.10973e-05
Streptomyces albidoflavus	Streptomycetaceae	7	8.94203e-05
Streptomyces albulus	Streptomycetaceae	3	3.8323e-05
Streptomyces albus	Streptomycetaceae	3	3.8323e-05
Streptomyces ambofaciens	Streptomycetaceae	3	3.8323e-05
Streptomyces angustmyceticus	Streptomycetaceae	3	3.8323e-05
Streptomyces antibioticus	Streptomycetaceae	3	3.8323e-05
Streptomyces antimycoticus	Streptomycetaceae	3	3.8323e-05
Streptomyces atratus	Streptomycetaceae	3	3.8323e-05
Streptomyces californicus	Streptomycetaceae	3	3.8323e-05
Streptomyces capitiformicae	Streptomycetaceae	3	3.8323e-05
Streptomyces chartreusis	Streptomycetaceae	3	3.8323e-05
Streptomyces clavuligerus	Streptomycetaceae	3	3.8323e-05
Streptomyces collinus	Streptomycetaceae	3	3.8323e-05
Streptomyces cyanogenus	Streptomycetaceae	3	3.8323e-05
Streptomyces deccanensis	Streptomycetaceae	3	3.8323e-05
Streptomyces ficellus	Streptomycetaceae	3	3.8323e-05
Streptomyces finlayi	Streptomycetaceae	4	5.10973e-05
Streptomyces fradiae	Streptomycetaceae	3	3.8323e-05
Streptomyces genisteinicus	Streptomycetaceae	3	3.8323e-05
Streptomyces gobiensis	Streptomycetaceae	3	3.8323e-05
Streptomyces griseorubiginosus	Streptomycetaceae	3	3.8323e-05
Streptomyces huasconensis	Streptomycetaceae	4	5.10973e-05
Streptomyces hundungensis	Streptomycetaceae	5	6.38716e-05
Streptomyces hygroscopicus	Streptomycetaceae	3	3.8323e-05
Streptomyces kanamyceticus	Streptomycetaceae	3	3.8323e-05
Streptomyces katrae	Streptomycetaceae	3	3.8323e-05
Streptomyces lavendulae	Streptomycetaceae	3	3.8323e-05
Streptomyces leeuwenhoekii	Streptomycetaceae	3	3.8323e-05
Streptomyces liliifuscus	Streptomycetaceae	3	3.8323e-05
Streptomyces lividans	Streptomycetaceae	3	3.8323e-05
Streptomyces lunaelactis	Streptomycetaceae	4	5.10973e-05
Streptomyces marincola	Streptomycetaceae	3	3.8323e-05
Streptomyces mobaraensis	Streptomycetaceae	4	5.10973e-05
Streptomyces nigra	Streptomycetaceae	3	3.8323e-05
Streptomyces nodosus	Streptomycetaceae	3	3.8323e-05
Streptomyces olivaceus	Streptomycetaceae	3	3.8323e-05
Streptomyces paludis	Streptomycetaceae	3	3.8323e-05
Streptomyces parvulus	Streptomycetaceae	3	3.8323e-05
Streptomyces peucetius	Streptomycetaceae	3	3.8323e-05
Streptomyces pluripotens	Streptomycetaceae	3	3.8323e-05
Streptomyces qaidamensis	Streptomycetaceae	3	3.8323e-05
Streptomyces rapamycinicus	Streptomycetaceae	3	3.8323e-05
Streptomyces roseochromogenus	Streptomycetaceae	3	3.8323e-05
Streptomyces sampsonii	Streptomycetaceae	3	3.8323e-05
Streptomyces scabiei	Streptomycetaceae	3	3.8323e-05
Streptomyces seoulensis	Streptomycetaceae	3	3.8323e-05
Streptomyces sp. 11-1-2	Streptomycetaceae	3	3.8323e-05
Streptomyces sp. A2-16	Streptomycetaceae	3	3.8323e-05
Streptomyces sp. ADI95-16	Streptomycetaceae	3	3.8323e-05
Streptomyces sp. BJ20	Streptomycetaceae	3	3.8323e-05
Streptomyces sp. CB00271	Streptomycetaceae	3	3.8323e-05
Streptomyces sp. EAS-AB2608	Streptomycetaceae	3	3.8323e-05
Streptomyces sp. fd1-xmd	Streptomycetaceae	5	6.38716e-05
Streptomyces sp. Go-475	Streptomycetaceae	4	5.10973e-05
Streptomyces sp. HU2014	Streptomycetaceae	4	5.10973e-05
Streptomyces sp. MBT27	Streptomycetaceae	3	3.8323e-05
Streptomyces sp. Mg1	Streptomycetaceae	3	3.8323e-05
Streptomyces sp. NA02950	Streptomycetaceae	3	3.8323e-05
Streptomyces sp. NBC00162	Streptomycetaceae	3	3.8323e-05
Streptomyces sp. PAMC 26508	Streptomycetaceae	3	3.8323e-05
Streptomyces sp. Rer75	Streptomycetaceae	3	3.8323e-05
Streptomyces sp. RLB3-5	Streptomycetaceae	3	3.8323e-05
Streptomyces sp. RPA4-2	Streptomycetaceae	3	3.8323e-05
Streptomyces sp. S063	Streptomycetaceae	3	3.8323e-05
Streptomyces sp. S1D4-11	Streptomycetaceae	3	3.8323e-05
Streptomyces sp. S501	Streptomycetaceae	3	3.8323e-05
Streptomyces sp. SAT1	Streptomycetaceae	3	3.8323e-05
Streptomyces sp. SirexAA-E	Streptomycetaceae	3	3.8323e-05
Streptomyces sp. WAC 01529	Streptomycetaceae	3	3.8323e-05
Streptomyces sp. WY228	Streptomycetaceae	3	3.8323e-05
Streptomyces sp. XC 2026	Streptomycetaceae	3	3.8323e-05
Streptomyces sp. Z423-1	Streptomycetaceae	3	3.8323e-05
Streptomyces spectabilis	Streptomycetaceae	3	3.8323e-05
Streptomyces spongiicola	Streptomycetaceae	3	3.8323e-05
Streptomyces sviceus	Streptomycetaceae	3	3.8323e-05
Streptomyces tendae	Streptomycetaceae	3	3.8323e-05
Streptomyces tsukubensis	Streptomycetaceae	3	3.8323e-05
Streptomyces tuirus	Streptomycetaceae	3	3.8323e-05
Streptomyces venezuelae	Streptomycetaceae	4	5.10973e-05
Streptomyces xinghaiensis	Streptomycetaceae	3	3.8323e-05
Streptomyces yangpuensis	Streptomycetaceae	3	3.8323e-05
Streptosporangium roseum	Streptosporangiaceae	3	3.8323e-05
Streptosporangium sp. 'caverna'	Streptosporangiaceae	3	3.8323e-05
Stutzerimonas balearica	Pseudomonadaceae	3	3.8323e-05
Stutzerimonas stutzeri	Pseudomonadaceae	3	3.8323e-05
Succinivibrio dextrinosolvens	Succinivibrionaceae	3	3.8323e-05
Sulfidibacter corallicola	Acanthopleuribacteraceae	3	3.8323e-05
Sulfitobacter mediterraneus	Acanthopleuribacteraceae	3	3.8323e-05
Sulfitobacter sp. SK011	Acanthopleuribacteraceae	3	3.8323e-05
Sulfuricaulis limicola	Acidiferrobacteraceae	3	3.8323e-05
Sulfurimonas sp. H1576	Sulfurimonadaceae	3	3.8323e-05
Sulfurivermis fontis	Thiohalomonadaceae	3	3.8323e-05
Sulfurovum sp. HSL1-3	Sulfurovaceae	3	3.8323e-05
Sutcliffiella cohnii	Bacillaceae	3	3.8323e-05
Sutterella wadsworthensis	Sutterellaceae	3	3.8323e-05
Symbiobacterium thermophilum	Symbiobacteriaceae	5	6.38716e-05
Synechococcus sp. PCC 6312	Synechococcaceae	4	5.10973e-05
Synechococcus sp. RSCCF101	Synechococcaceae	3	3.8323e-05
Syntrophobotulus glycolicus	Desulfitobacteriaceae	3	3.8323e-05
Syntrophomonas wolfei	Syntrophomonadaceae	3	3.8323e-05
Syntrophotalea acetylenivorans	Syntrophotaleaceae	3	3.8323e-05
Syntrophothermus lipocalidus	Syntrophomonadaceae	3	3.8323e-05
Syntrophus aciditrophicus	Syntrophaceae	3	3.8323e-05
Tannerella forsythia	Tannerellaceae	10	0.000127743
Tannerella serpentiformis	Tannerellaceae	24	0.000306584
Tannockella kyphosi	Coprobacillaceae	3	3.8323e-05
Tautonia plasticadhaerens	Isosphaeraceae	3	3.8323e-05
Telmatocola sphagniphila	Gemmataceae	3	3.8323e-05
Tenacibaculum jejuense	Flavobacteriaceae	3	3.8323e-05
Tenuifilum thalassicum	Tenuifilaceae	215	0.00274648
Tepidanaerobacter acetatoxydans	Tepidanaerobacteraceae	3	3.8323e-05
Tepidibacter sp. 8C15b	Peptostreptococcaceae	3	3.8323e-05
Tepidimonas taiwanensis	Burkholderiales genera incertae sedis	3	3.8323e-05
Terasakiella sp. SH-1	Terasakiellaceae	4	5.10973e-05
Teredinibacter haidensis	Cellvibrionaceae	3	3.8323e-05
Terriglobus albidus	Acidobacteriaceae	3	3.8323e-05
Terriglobus roseus	Acidobacteriaceae	3	3.8323e-05
Terrisporobacter sp. MCA3	Peptostreptococcaceae	3	3.8323e-05
Tessaracoccus timonensis	Propionibacteriaceae	4	5.10973e-05
Tetragenococcus halophilus	Enterococcaceae	3	3.8323e-05
Tetragenococcus osmophilus	Enterococcaceae	4	5.10973e-05
Thalassospira xiamenensis	Thalassospiraceae	3	3.8323e-05
Thauera hydrothermalis	Zoogloeaceae	4	5.10973e-05
Thermacetogenium phaeum	Thermoanaerobacteraceae	3	3.8323e-05
Thermaerobacter sp. FW80	Clostridiales Family XVII. Incertae Sedis	3	3.8323e-05
Thermanaeromonas toyohensis	Moorellaceae	3	3.8323e-05
Thermanaerosceptrum fracticalcis	Peptococcaceae	3	3.8323e-05
Thermincola potens	Thermincolaceae	3	3.8323e-05
Thermoactinomyces vulgaris	Thermoactinomycetaceae	4	5.10973e-05
Thermoanaerobacter brockii	Thermoanaerobacteraceae	3	3.8323e-05
Thermoanaerobacter kivui	Thermoanaerobacteraceae	3	3.8323e-05
Thermoanaerobacter wiegelii	Thermoanaerobacteraceae	3	3.8323e-05
Thermoanaerobacterium saccharolyticum	Thermoanaerobacteraceae	3	3.8323e-05
Thermoanaerobacterium sp. RBIITD	Thermoanaerobacteraceae	3	3.8323e-05
Thermoanaerobacterium xylanolyticum	Thermoanaerobacteraceae	3	3.8323e-05
Thermobacillus composti	Paenibacillaceae	3	3.8323e-05
Thermobaculum terrenum	Chloroflexota incertae sedis	12	0.000153292
Thermobifida halotolerans	Nocardiopsaceae	3	3.8323e-05
Thermobispora bispora	Streptosporangiaceae	3	3.8323e-05
Thermochromatium tepidum	Chromatiaceae	4	5.10973e-05
Thermoclostridium stercorarium	Clostridiaceae	6	7.6646e-05
Thermodesulfatator indicus	Thermodesulfatatoraceae	3	3.8323e-05
Thermodesulfovibrio yellowstonii	Thermodesulfovibrionaceae	3	3.8323e-05
Thermogutta terrifontis	Thermoguttaceae	3	3.8323e-05
Thermomicrobium roseum	Thermomicrobiaceae	3	3.8323e-05
Thermomonas brevis	Xanthomonadaceae	3	3.8323e-05
Thermomonas sp. HDW16	Xanthomonadaceae	3	3.8323e-05
Thermophilibacter immobilis	Atopobiaceae	3	3.8323e-05
Thermotoga profunda	Thermotogaceae	3	3.8323e-05
Thermotomaculum hydrothermale	Thermotomaculaceae	3	3.8323e-05
Thiocapsa bogorovii	Chromatiaceae	3	3.8323e-05
Thiocystis violascens	Chromatiaceae	3	3.8323e-05
Thiolapillus brandeum	Sedimenticolaceae	3	3.8323e-05
Thiomicrorhabdus indica	Piscirickettsiaceae	3	3.8323e-05
Thiomicrorhabdus sediminis	Piscirickettsiaceae	3	3.8323e-05
Thiomonas intermedia	Burkholderiales genera incertae sedis	3	3.8323e-05
Thiopseudomonas alkaliphila	Pseudomonadaceae	3	3.8323e-05
Thiothrix winogradskyi	Thiotrichaceae	3	3.8323e-05
Tichowtungia aerotolerans	Tichowtungiaceae	4	5.10973e-05
Tissierella sp. JN-28	Acidilutibacteraceae	3	3.8323e-05
Tistrella mobilis	Geminicoccaceae	3	3.8323e-05
Tolumonas auensis	Aeromonadaceae	3	3.8323e-05
Treponema denticola	Treponemataceae	4	5.10973e-05
Treponema pallidum	Treponemataceae	3	3.8323e-05
Treponema parvum	Treponemataceae	3	3.8323e-05
Treponema phagedenis	Treponemataceae	4	5.10973e-05
Treponema socranskii	Treponemataceae	3	3.8323e-05
Treponema sp. OMZ 791	Treponemataceae	5	6.38716e-05
Treponema sp. OMZ 792	Treponemataceae	4	5.10973e-05
Treponema succinifaciens	Treponemataceae	3	3.8323e-05
Treponema vincentii	Treponemataceae	3	3.8323e-05
[truncated: 96 more rows]

## Sheet: individual sample reads
Species	Family	PB11 (D2-no)	PB15 (D2-no)	PB74 (D25-no)	PB112 (D25-no)	PB114 (D80-no)	PB20 (D2-yes)	PB76 (D25-yes)	PB77 (D25-yes)	PB79 (D25-yes)	PB116 (D80-yes)	PB117 (D80-yes)
Abyssicoccus albus	Abyssicoccaceae	1	1	5	1	3	1	2	1	1	1	1
Sulfidibacter corallicola	Acanthopleuribacteraceae	1	1	9	3	1	1	1	1	1	2	4
Sulfitobacter mediterraneus	Acanthopleuribacteraceae	1	1	1	1	1	2	1	1	1	1	1
Sulfitobacter sp. SK011	Acanthopleuribacteraceae	1	2	1	1	1	1	1	1	1	1	1
Acaryochloris sp. 'Moss Beach'	Acaryochloridaceae	1	1	2	1	1	1	1	1	1	1	1
Acetilactobacillus jinshanensis	Acetobacteraceae	1	2	5	8	4	2	2	1	1	1	2
Acetobacter aceti	Acetobacteraceae	1	1	28	3	8	1	1	1	1	2	13
Acetobacter pasteurianus	Acetobacteraceae	1	1	3	1	3	1	1	1	1	1	2
Acetobacter sp. KACC 21233	Acetobacteraceae	1	1	1	2	1	1	1	1	1	1	1
Acidibrevibacterium fodinaquatile	Acetobacteraceae	1	1	1	1	1	2	1	1	1	1	1
Bombella sp. KACC 21507	Acetobacteraceae	1	1	1	3	3	1	1	1	1	1	2
Gluconobacter albidus	Acetobacteraceae	1	1	1	1	2	1	1	1	1	1	1
Komagataeibacter saccharivorans	Acetobacteraceae	1	2	1	1	1	1	1	1	1	1	1
Komagataeibacter xylinus	Acetobacteraceae	2	1	1	1	1	1	1	1	1	1	1
Lichenicola cladoniae	Acetobacteraceae	1	1	1	1	1	1	1	1	1	2	1
Novacetimonas hansenii	Acetobacteraceae	1	2	1	1	1	1	1	1	1	1	1
Parasaccharibacter apium	Acetobacteraceae	1	1	1	1	1	1	1	1	1	2	1
Rhodovastum atsumiense	Acetobacteraceae	1	1	2	1	1	1	1	1	1	1	1
Roseomonas sp. OT10	Acetobacteraceae	1	1	2	1	2	1	1	1	1	1	1
Roseomonas sp. S08	Acetobacteraceae	1	1	1	1	2	1	1	1	1	1	1
Acholeplasma hippikon	Acholeplasmataceae	1	1	2	1	1	1	1	1	1	1	1
Paracholeplasma brassicae	Acholeplasmataceae	1	1	1	5	1	1	1	1	1	1	1
Acidaminococcus fermentans	Acidaminococcaceae	5	8	5	2	1	7	1	2	1	4	5
Acidaminococcus intestini	Acidaminococcaceae	1	2	1	1	1	2	1	1	1	1	1
Phascolarctobacterium faecium	Acidaminococcaceae	1	2	2	1	2	3	1	1	1	1	1
Sulfuricaulis limicola	Acidiferrobacteraceae	1	1	2	2	3	1	1	1	1	2	2
Tissierella sp. JN-28	Acidilutibacteraceae	2	1	2	1	1	1	1	1	1	1	1
Acidimicrobium ferrooxidans	Acidimicrobiaceae	1	1	2	1	1	1	1	1	1	1	1
Granulicella sp. 5B5	Acidobacteriaceae	1	1	1	1	1	1	1	1	1	1	2
Terriglobus albidus	Acidobacteriaceae	1	2	1	1	1	1	1	1	1	1	1
Terriglobus roseus	Acidobacteriaceae	1	1	1	1	1	1	1	1	1	2	1
Actinobaculum sp. 313	Actinomycetaceae	1	1	1	2	2	1	1	1	1	1	1
Actinomyces radicidentis	Actinomycetaceae	1	1	1	1	2	1	1	1	1	1	1
Actinomyces sp. oral taxon 171	Actinomycetaceae	1	1	2	1	1	1	1	1	1	1	1
Actinomyces sp. oral taxon 414	Actinomycetaceae	1	3	1	1	1	1	1	1	1	1	1
Actinomyces sp. zg-332	Actinomycetaceae	1	3	1	1	3	1	1	1	1	1	2
Actinomyces trachealis	Actinomycetaceae	1	2	1	1	1	1	1	1	1	1	1
Actinomyces viscosus	Actinomycetaceae	1	1	1	1	1	1	2	1	1	1	1
Actinomyces wuliandei	Actinomycetaceae	1	1	2	1	1	1	1	1	1	1	1
Actinoplanes derwentensis	Actinomycetaceae	1	1	1	2	1	1	1	1	1	1	1
Actinoplanes friuliensis	Actinomycetaceae	1	1	1	1	1	1	2	1	1	1	1
Actinoplanes ianthinogenes	Actinomycetaceae	1	1	2	2	1	1	1	1	1	1	1
Nanchangia anserum	Actinomycetaceae	1	1	1	2	1	1	1	1	1	1	1
Schaalia cardiffensis	Actinomycetaceae	1	1	2	1	1	1	1	1	1	1	1
Schaalia odontolytica	Actinomycetaceae	2	1	1	1	1	1	1	1	1	1	1
Schaalia radingae	Actinomycetaceae	1	1	1	1	3	1	1	1	1	1	1
Trueperella pyogenes	Actinomycetaceae	1	1	2	1	2	1	1	1	1	1	1
Actinopolymorpha singaporensis	Actinopolymorphaceae	1	1	2	1	2	1	1	1	1	1	1
Actinopolyspora erythraea	Actinopolysporaceae	1	1	12	3	6	1	1	1	1	4	3
Caproicibacter fermentans	Acutalibacteraceae	6	7	9	12	3	10	2	1	1	1	4
Caproiciproducens sp. NJN-50	Acutalibacteraceae	1	5	20	18	10	1	11	1	1	4	11
Abiotrophia defectiva	Aerococcaceae	1	1	1	1	1	1	2	1	1	1	1
Aerococcus christensenii	Aerococcaceae	1	1	1	1	1	2	1	1	1	1	1
Aerococcus sanguinicola	Aerococcaceae	1	1	1	1	3	1	1	1	1	1	1
Aerococcus urinae	Aerococcaceae	1	2	1	1	1	1	1	2	1	1	1
Aerococcus urinaehominis	Aerococcaceae	1	1	1	1	1	1	1	1	1	1	2
Aeromonas caviae	Aeromonadaceae	1	2	1	3	1	1	1	1	1	1	1
Aeromonas encheleia	Aeromonadaceae	1	1	1	1	1	1	1	1	1	2	1
Aeromonas hydrophila	Aeromonadaceae	2	2	2	1	1	1	1	1	1	1	2
Aeromonas rivipollensis	Aeromonadaceae	1	1	2	1	1	1	1	1	1	1	1
Aeromonas salmonicida	Aeromonadaceae	1	2	1	1	1	4	1	1	1	1	1
Aeromonas schubertii	Aeromonadaceae	1	1	2	1	1	2	1	1	1	1	1
Aeromonas sp. FDAARGOS 1403	Aeromonadaceae	1	1	1	1	2	1	1	1	1	1	1
Aeromonas veronii	Aeromonadaceae	1	2	2	2	2	1	1	1	1	3	1
Oceanimonas sp. GK1	Aeromonadaceae	1	1	3	1	2	1	1	1	1	1	1
Oceanisphaera avium	Aeromonadaceae	1	1	1	1	1	1	1	1	1	1	2
Tolumonas auensis	Aeromonadaceae	1	1	3	1	2	1	1	1	1	1	1
Zobellella denitrificans	Aeromonadaceae	1	1	2	1	1	1	1	1	1	1	1
Akkermansia glycaniphila	Akkermansiaceae	1	1	1	1	1	1	1	2	1	1	1
Akkermansia muciniphila	Akkermansiaceae	42	65	277	75	57	29	615	1860	1043	71	143
Achromobacter xylosoxidans	Alcaligenaceae	1	1	1	4	1	2	2	1	1	1	1
Advenella kashmirensis	Alcaligenaceae	1	1	1	3	1	1	1	1	1	1	1
Basilea psittacipulmonis	Alcaligenaceae	1	1	2	2	1	1	1	1	1	1	1
Bordetella avium	Alcaligenaceae	1	1	2	1	1	1	1	1	1	1	1
Bordetella genomosp. 13	Alcaligenaceae	1	2	1	1	1	1	1	1	1	1	1
Bordetella holmesii	Alcaligenaceae	1	1	2	1	1	2	1	1	1	1	1
Bordetella parapertussis	Alcaligenaceae	1	3	7	1	1	2	1	1	1	1	1
Bordetella pertussis	Alcaligenaceae	1	1	1	1	1	1	1	1	2	1	1
Bordetella petrii	Alcaligenaceae	1	1	2	1	1	1	1	1	1	1	1
Bordetella sp. N	Alcaligenaceae	1	1	1	1	1	1	2	1	1	1	1
Paenalcaligenes hominis	Alcaligenaceae	1	1	1	2	1	1	1	1	1	1	1
Pigmentiphaga aceris	Alcaligenaceae	1	1	1	1	2	1	1	1	1	1	1
Alcanivorax pacificus	Alcanivoracaceae	1	1	1	2	2	1	1	1	1	1	1
Alicyclobacillus acidocaldarius	Alicyclobacillaceae	1	3	1	2	1	1	1	1	1	1	2
Alicyclobacillus acidoterrestris	Alicyclobacillaceae	1	1	1	3	1	1	1	1	1	2	2
Alicyclobacillus sp. SO9	Alicyclobacillaceae	1	2	1	1	1	1	1	1	1	1	1
Effusibacillus dendaii	Alicyclobacillaceae	1	2	5	1	2	1	1	1	1	1	1
Kyrpidia spormannii	Alicyclobacillaceae	1	3	5	2	2	2	1	1	1	3	2
Kyrpidia tusciae	Alicyclobacillaceae	1	1	1	1	1	1	1	1	1	2	1
Tumebacillus algifaecis	Alicyclobacillaceae	1	1	2	1	1	1	1	1	1	1	1
Tumebacillus avium	Alicyclobacillaceae	1	3	1	1	1	1	1	1	1	1	1
Alteromonas australica	Alteromonadaceae	1	3	1	1	3	2	1	1	1	1	2
Alteromonas macleodii	Alteromonadaceae	1	1	1	1	1	2	1	1	1	1	1
Paraglaciecola psychrophila	Alteromonadaceae	1	1	1	1	2	1	1	1	1	1	1
Candidatus Amoebophilus asiaticus	Amoebophilaceae	1	2	1	2	2	1	2	1	1	1	1
Candidatus Annandia adelgestsuga	Amoebophilaceae	1	1	1	1	1	1	1	2	1	1	1
Candidatus Annandia pinicola	Amoebophilaceae	1	1	1	1	1	1	1	2	1	1	1
Candidatus Arthromitus sp. SFB-rat-Yit	Amoebophilaceae	2	1	1	1	1	1	1	1	1	1	1
Candidatus Atelocyanobacterium thalassa	Amoebophilaceae	1	1	1	1	1	1	1	1	1	2	1
Candidatus Bipolaricaulis anaerobius	Amoebophilaceae	1	1	2	1	2	2	1	1	1	2	1
Candidatus Chazhemtobacterium aquaticus	Amoebophilaceae	1	2	1	1	1	1	1	1	1	1	1
Candidatus Chromulinivorax destructor	Amoebophilaceae	1	1	2	1	1	1	1	1	1	1	1
Candidatus Comchoanobacter bicostacola	Amoebophilaceae	1	2	1	1	1	1	1	1	1	1	1
Candidatus Contubernalis alkalaceticum	Amoebophilaceae	1	2	11	6	5	2	1	1	1	1	10
Candidatus Cyclonatronum proteinivorum	Amoebophilaceae	1	2	1	1	1	1	1	1	1	1	1
Candidatus Deianiraea vastatrix	Amoebophilaceae	1	1	8	2	4	2	1	1	2	2	1
Candidatus Desulfofervidus auxilii	Amoebophilaceae	1	1	1	1	1	1	1	1	1	2	1
Candidatus Desulforudis audaxviator	Amoebophilaceae	2	1	4	2	2	1	1	1	1	1	6
Candidatus Doolittlea endobia	Amoebophilaceae	1	1	2	1	1	1	1	2	1	1	1
Candidatus Erwinia haradaeae	Amoebophilaceae	1	2	1	1	1	1	1	1	1	1	1
Candidatus Formimonas warabiya	Amoebophilaceae	16	27	21	28	27	11	2	1	1	2	4
Candidatus Frankia datiscae	Amoebophilaceae	1	1	1	1	1	1	1	1	3	1	1
Candidatus Fukatsuia symbiotica	Amoebophilaceae	1	2	1	1	1	1	1	1	1	1	1
Candidatus Hamiltonella defensa	Amoebophilaceae	1	1	1	1	1	1	2	1	2	1	1
Candidatus Hepatoplasma crinochetorum	Amoebophilaceae	1	1	1	2	1	1	2	1	1	1	1
Candidatus Hodgkinia cicadicola	Amoebophilaceae	1	2	2	1	4	2	1	1	1	1	3
Candidatus Hydrogenosomobacter endosymbioticus	Amoebophilaceae	1	1	2	2	2	1	1	1	1	2	1
Candidatus Ishikawaella capsulata	Amoebophilaceae	1	1	1	1	1	1	2	2	1	1	1
Candidatus Kinetoplastibacterium galatii	Amoebophilaceae	1	2	1	3	1	1	1	1	1	1	1
Candidatus Kinetoplastibacterium oncopeltii	Amoebophilaceae	1	1	3	2	1	1	1	1	1	1	1
Candidatus Kuenenia stuttgartiensis	Amoebophilaceae	1	2	1	1	1	1	1	1	1	1	1
Candidatus Liberibacter africanus	Amoebophilaceae	1	3	14	7	3	5	1	1	1	5	12
Candidatus Liberibacter asiaticus	Amoebophilaceae	1	2	1	1	1	1	1	1	1	1	1
Candidatus Liberibacter solanacearum	Amoebophilaceae	1	1	1	1	2	1	1	1	1	1	1
Candidatus Minimicrobia vallesae	Amoebophilaceae	1	1	1	1	3	1	1	1	1	1	1
Candidatus Moranella endobia	Amoebophilaceae	1	1	4	1	2	1	2	1	2	1	1
Candidatus Nanosynbacter lyticus	Amoebophilaceae	1	1	1	1	1	1	1	1	1	2	1
Candidatus Nardonella dryophthoridicola	Amoebophilaceae	1	1	1	2	1	2	1	1	1	1	1
Candidatus Nesciobacter abundans	Amoebophilaceae	1	1	2	1	1	1	1	1	1	1	1
Candidatus Nitrosacidococcus tergens	Amoebophilaceae	1	1	1	1	1	1	2	1	1	1	2
Candidatus Nucleicultrix amoebiphila	Amoebophilaceae	1	1	2	1	1	1	1	1	1	1	1
Candidatus Paracaedibacter acanthamoebae	Amoebophilaceae	1	1	1	1	1	2	1	1	1	1	1
Candidatus Pelagibacter sp. IMCC9063	Amoebophilaceae	1	1	2	1	1	2	1	1	1	1	1
Candidatus Pelagibacter sp. RS40	Amoebophilaceae	1	1	2	1	2	1	1	1	1	1	1
Candidatus Phytoplasma luffae	Amoebophilaceae	2	1	1	1	1	1	1	1	1	1	1
Candidatus Phytoplasma mali	Amoebophilaceae	1	1	3	1	2	2	1	1	1	2	1
Candidatus Phytoplasma ziziphi	Amoebophilaceae	1	3	1	1	2	2	1	1	1	1	1
Candidatus Planktophila lacus	Amoebophilaceae	1	1	1	1	1	1	1	1	1	2	1
Candidatus Portiera aleyrodidarum	Amoebophilaceae	1	3	1	2	1	3	1	1	1	2	1
Candidatus Profftia lariciata	Amoebophilaceae	1	1	1	2	1	1	1	1	1	1	1
Candidatus Profftia sp. (ex Adelges kitamiensis)	Amoebophilaceae	1	1	1	1	1	1	1	2	1	1	1
Candidatus Promineofilum breve	Amoebophilaceae	2	2	5	1	4	1	1	1	1	1	2
Candidatus Rhabdochlamydia porcellionis	Amoebophilaceae	1	2	1	1	1	1	1	1	1	1	1
Candidatus Saccharimonas aalborgensis	Amoebophilaceae	1	2	3	1	1	1	2	1	1	1	1
Candidatus Schneideria nysicola	Amoebophilaceae	1	1	2	1	1	1	1	1	1	1	1
Candidatus Sneabacter namystus	Amoebophilaceae	1	1	2	1	1	1	1	1	1	1	1
Candidatus Sodalis pierantonius	Amoebophilaceae	1	1	1	1	3	2	2	2	1	1	2
Candidatus Sulcia muelleri	Amoebophilaceae	2	4	3	5	6	4	4	6	9	9	13
Candidatus Sulfidibacterium hydrothermale	Amoebophilaceae	1	1	2	1	1	1	1	1	1	1	1
Candidatus Syntrophocurvum alkaliphilum	Amoebophilaceae	1	2	1	2	1	1	1	1	1	1	1
Candidatus Thiothrix anitrata	Amoebophilaceae	1	3	1	1	1	1	1	1	1	1	1
Candidatus Uabimicrobium amorphum	Amoebophilaceae	1	1	1	1	1	1	1	2	1	1	1
Candidatus Velamenicoccus archaeovorus	Amoebophilaceae	1	3	2	1	1	1	2	1	1	2	1
Candidatus Walczuchella monophlebidarum	Amoebophilaceae	2	4	1	1	1	1	1	3	2	4	1
Acuticoccus sp. I52.16.1	Amorphaceae	1	2	1	1	1	1	1	1	1	1	1
Anaerolinea thermophila	Anaerolineaceae	2	1	1	1	1	1	1	1	1	1	1
Brevefilum fermentans	Anaerolineaceae	1	1	1	1	2	1	1	1	1	1	1
Anaeromyxobacter sp. Red630	Anaeromyxobacteraceae	1	1	1	1	2	1	1	1	1	1	1
Anaerotignum propionicum	Anaerotignaceae	52	50	275	281	99	50	2	1	1	85	285
Aminipila butyrica	Anaerovoracaceae	10	28	21	28	6	14	1	1	1	5	40
Aminipila luticellarii	Anaerovoracaceae	1	1	1	3	2	1	1	1	1	1	1
Aminipila terrae	Anaerovoracaceae	2	3	1	3	2	3	1	1	1	2	1
Emergencia timonensis	Anaerovoracaceae	15	31	22	37	22	11	1	1	2	14	38
Mogibacterium diversum	Anaerovoracaceae	1	3	1	1	1	3	1	1	1	1	1
Mogibacterium pumilum	Anaerovoracaceae	2	2	7	1	2	1	1	1	1	1	2
Ehrlichia canis	Anaplasmataceae	2	2	6	2	3	2	1	1	1	1	5
Neorickettsia helminthoeca	Anaplasmataceae	1	2	1	1	1	1	1	1	1	1	1
Wolbachia endosymbiont of Drosophila innubila	Anaplasmataceae	1	1	1	1	2	1	1	1	1	1	1
Wolbachia endosymbiont of Oedothorax gibbosus	Anaplasmataceae	2	1	2	2	1	1	1	1	1	1	1
Gloeothece verrucosa	Aphanothecaceae	1	1	1	1	1	2	1	1	1	1	1
Rippkaea orientalis	Aphanothecaceae	1	2	1	1	1	2	1	1	1	1	1
Laribacter hongkongensis	Aquaspirillaceae	1	1	2	1	1	1	1	1	1	1	1
Hydrogenobaculum sp. HO	Aquificaceae	1	1	1	1	1	1	1	1	1	2	1
Archangium gephyra	Archangiaceae	1	1	1	1	1	1	2	1	1	1	1
Arcobacter sp. ARW1-2F2	Arcobacteraceae	1	1	1	2	1	1	1	1	1	1	1
Malaciobacter halophilus	Arcobacteraceae	1	1	3	1	2	1	1	1	1	1	1
Atopobium sp. oral taxon 416	Atopobiaceae	1	1	1	13	19	1	1	1	1	1	1
Fannyhessea vaginae	Atopobiaceae	1	1	2	2	7	1	1	1	1	1	1
Lancefieldella parvula	Atopobiaceae	1	2	2	84	102	1	2	1	1	1	1
Olsenella sp. oral taxon 807	Atopobiaceae	1	6	2	330	335	1	1	1	1	1	1
Olsenella timonensis	Atopobiaceae	1	1	1	18	14	2	1	1	1	1	1
Olsenella uli	Atopobiaceae	1	1	1	25	20	1	1	1	1	2	3
Parafannyhessea umbonata	Atopobiaceae	1	1	1	14	4	1	1	1	1	1	1
Parolsenella catena	Atopobiaceae	1	1	1	7	6	1	1	1	1	1	1
Parolsenella massiliensis	Atopobiaceae	1	3	1	40	49	1	1	1	1	1	1
Thermophilibacter immobilis	Atopobiaceae	1	1	1	8	16	1	1	1	1	1	1
Atribacter laminatus	Atribacteraceae	1	1	1	1	2	1	1	1	1	1	1
Azospirillum baldaniorum	Azospirillaceae	1	3	4	2	2	1	1	1	1	1	1
Azospirillum oryzae	Azospirillaceae	1	1	1	1	2	1	1	1	1	1	1
Azospirillum thiophilum	Azospirillaceae	1	1	1	2	1	1	1	1	1	1	1
Skermanella rosea	Azospirillaceae	1	2	1	1	1	1	1	1	1	1	1
Alkalihalobacillus krulwichiae	Bacillaceae	1	1	1	1	2	1	1	1	1	1	1
Alkalihalobacillus sp. LMS39	Bacillaceae	1	1	1	1	1	1	1	1	1	1	2
Anoxybacillus flavithermus	Bacillaceae	1	2	1	1	1	1	1	1	1	1	1
Anoxybacillus gonensis	Bacillaceae	1	2	1	1	1	2	1	1	2	2	2
Anoxybacillus sediminis	Bacillaceae	1	2	1	1	3	2	1	1	1	1	1
Bacillus altitudinis	Bacillaceae	5	10	17	11	11	4	1	3	1	5	5
Bacillus amyloliquefaciens	Bacillaceae	1	7	7	3	11	3	2	6	1	2	4
Bacillus anthracis	Bacillaceae	19	63	85	51	63	39	8	10	8	18	48
Bacillus aquiflavi	Bacillaceae	1	3	10	3	5	1	3	3	1	2	4
Bacillus atrophaeus	Bacillaceae	1	5	3	3	4	3	1	1	2	4	2
Bacillus badius	Bacillaceae	1	1	1	1	2	1	1	1	1	1	1
Bacillus cereus	Bacillaceae	41	147	424	170	291	99	39	47	22	61	203
Bacillus halotolerans	Bacillaceae	13	26	43	21	31	8	8	8	2	11	17
Bacillus haynesii	Bacillaceae	1	2	3	2	2	4	1	3	2	3	4
Bacillus inaquosorum	Bacillaceae	2	2	1	1	1	1	1	2	1	1	1
Bacillus licheniformis	Bacillaceae	8	14	39	16	24	15	7	5	4	8	22
Bacillus methanolicus	Bacillaceae	1	2	2	1	1	1	1	1	1	1	1
Bacillus mycoides	Bacillaceae	5	8	16	9	17	13	5	7	2	1	7
Bacillus paralicheniformis	Bacillaceae	1	1	1	1	1	1	1	1	1	1	2
Bacillus paranthracis	Bacillaceae	1	3	9	2	5	2	1	1	1	1	2
Bacillus pseudomycoides	Bacillaceae	1	3	1	2	1	4	2	2	2	1	2
Bacillus pumilus	Bacillaceae	1	1	1	2	1	1	1	1	1	1	1
Bacillus safensis	Bacillaceae	1	4	1	1	2	2	1	2	3	2	2
Bacillus sp. 7D3	Bacillaceae	1	1	1	1	1	1	1	1	2	1	2
Bacillus sp. ABP14	Bacillaceae	1	1	1	2	1	1	1	1	1	1	1
Bacillus sp. BD59S	Bacillaceae	1	1	3	1	2	1	1	1	1	1	3
Bacillus sp. BS98	Bacillaceae	1	1	2	1	2	3	1	1	1	1	1
Bacillus sp. CMF12	Bacillaceae	1	4	16	6	6	2	1	2	1	3	1
Bacillus sp. CMF21	Bacillaceae	1	6	13	5	13	3	2	2	2	3	6
Bacillus sp. Cs-700	Bacillaceae	1	2	3	5	1	1	1	1	1	1	2
Bacillus sp. H8-1	Bacillaceae	1	2	3	1	4	1	1	1	1	1	2
Bacillus sp. HBCD-sjtu	Bacillaceae	1	1	1	1	1	1	1	1	1	1	2
Bacillus sp. KH172YL63	Bacillaceae	2	6	9	7	10	7	3	2	1	3	8
Bacillus sp. LJBS17	Bacillaceae	1	1	4	1	1	1	1	1	1	2	2
Bacillus sp. LJBV19	Bacillaceae	1	3	1	1	1	1	1	1	1	1	1
Bacillus sp. Lzh-5	Bacillaceae	2	7	8	3	5	4	3	6	2	1	5
Bacillus sp. ms-22	Bacillaceae	1	1	1	2	3	1	1	1	1	1	1
Bacillus sp. NSP9.1	Bacillaceae	1	1	1	1	2	1	2	1	1	1	1
Bacillus sp. OxB-1	Bacillaceae	1	1	1	1	2	1	1	1	1	2	1
Bacillus sp. THAF10	Bacillaceae	1	2	1	1	1	1	1	1	1	1	1
Bacillus sp. TK-2	Bacillaceae	5	9	22	9	18	9	1	1	2	10	13
Bacillus sp. Y1	Bacillaceae	1	2	2	2	1	1	1	1	1	1	1
Bacillus sp. ZHX3	Bacillaceae	1	1	3	1	2	2	1	1	1	1	3
Bacillus sp. ZY-1-1	Bacillaceae	1	6	11	2	7	4	2	1	1	3	6
Bacillus spizizenii	Bacillaceae	1	2	3	1	4	1	1	1	2	1	1
Bacillus subtilis	Bacillaceae	21	46	88	45	56	30	8	11	4	18	48
Bacillus thuringiensis	Bacillaceae	15	83	162	91	113	39	14	22	8	29	90
Bacillus toyonensis	Bacillaceae	1	1	3	1	1	1	1	1	1	1	1
Bacillus tropicus	Bacillaceae	1	2	2	1	1	1	1	1	2	3	1
Bacillus velezensis	Bacillaceae	26	128	223	120	146	61	24	41	24	28	91
Bacillus wiedmannii	Bacillaceae	2	3	1	1	1	1	1	1	1	2	1
Caldalkalibacillus thermarum	Bacillaceae	1	2	2	2	1	2	1	1	2	1	4
Cytobacillus oceanisediminis	Bacillaceae	6	14	19	18	20	16	5	1	4	3	7
Evansella cellulosilytica	Bacillaceae	1	1	1	1	1	2	1	1	1	1	1
Fictibacillus phosphorivorans	Bacillaceae	1	1	1	1	1	2	1	1	1	1	1
Geobacillus sp. C56-T3	Bacillaceae	1	1	2	1	1	1	1	1	1	1	1
Geobacillus sp. GHH01	Bacillaceae	1	1	5	3	4	1	1	1	1	2	2
Geobacillus stearothermophilus	Bacillaceae	1	2	1	1	1	1	1	1	1	1	2
Geobacillus thermocatenulatus	Bacillaceae	1	2	4	2	2	2	1	1	1	1	1
Geobacillus thermodenitrificans	Bacillaceae	1	4	3	1	3	3	1	1	1	1	3
Geobacillus thermoleovorans	Bacillaceae	1	1	4	1	1	1	1	1	1	1	1
Halalkalibacterium halodurans	Bacillaceae	2	1	1	1	1	1	1	1	1	1	1
Halobacillus sp. SSBR10-3	Bacillaceae	1	1	1	1	1	1	1	1	1	1	2
Halobacillus sp. SSTM10-2	Bacillaceae	5	8	10	29	14	2	1	1	1	2	15
Heyndrickxia oleronia	Bacillaceae	8	21	73	26	31	13	3	3	3	6	40
Heyndrickxia vini	Bacillaceae	1	7	14	3	16	1	3	2	1	2	7
Lederbergia lenta	Bacillaceae	1	1	2	1	1	1	1	1	1	1	2
Lentibacillus sp. CBA3610	Bacillaceae	5	7	16	12	20	2	5	3	3	1	12
Lentilactobacillus buchneri	Bacillaceae	4	23	39	31	39	8	2	2	3	6	27
Lentilactobacillus hilgardii	Bacillaceae	1	2	1	1	1	1	1	1	1	1	1
Lysinibacillus agricola	Bacillaceae	1	1	1	1	1	1	1	3	1	1	1
Lysinibacillus fusiformis	Bacillaceae	1	3	6	1	4	1	1	1	1	1	3
Lysinibacillus sp. GJ-1	Bacillaceae	1	3	12	4	7	2	1	1	2	4	10
Lysinibacillus sphaericus	Bacillaceae	2	2	1	3	5	3	1	1	1	1	2
Lysinibacillus timonensis	Bacillaceae	7	8	32	10	19	7	3	1	2	5	22
Mangrovibacillus cuniculi	Bacillaceae	1	1	1	2	1	1	1	1	1	1	1
Metabacillus endolithicus	Bacillaceae	2	4	3	1	1	2	1	1	1	2	3
Metabacillus litoralis	Bacillaceae	1	3	4	5	5	1	1	2	1	1	2
Neobacillus drentensis	Bacillaceae	1	1	2	1	1	1	1	1	1	1	1
Neobacillus mesonae	Bacillaceae	1	2	1	1	1	1	1	1	1	1	1
Oceanobacillus kimchii	Bacillaceae	2	1	1	1	1	1	1	1	1	1	1
Oceanobacillus oncorhynchi	Bacillaceae	1	1	1	2	1	1	1	1	1	1	1
Parageobacillus thermoglucosidasius	Bacillaceae	1	3	2	2	4	1	1	2	1	2	3
Paraliobacillus zengyii	Bacillaceae	1	1	1	1	1	2	1	1	1	1	1
Peribacillus asahii	Bacillaceae	1	1	1	1	1	1	1	1	2	1	1
Peribacillus frigoritolerans	Bacillaceae	1	4	6	2	6	1	3	1	2	2	3
Peribacillus simplex	Bacillaceae	1	1	2	1	1	1	1	1	1	1	1
Priestia aryabhattai	Bacillaceae	1	8	23	18	29	10	6	2	1	4	24
Priestia filamentosa	Bacillaceae	1	2	1	1	1	1	1	1	1	1	1
Priestia flexa	Bacillaceae	1	2	1	1	1	1	1	1	1	1	1
Priestia megaterium	Bacillaceae	4	6	10	11	8	3	4	2	1	4	10
Radiobacillus deserti	Bacillaceae	5	10	15	4	10	6	2	2	2	3	9
Radiobacillus sp. 80	Bacillaceae	1	2	3	3	1	1	1	2	1	1	2
Rossellomorea sp. KS-H15a	Bacillaceae	1	3	1	1	1	1	1	1	2	1	1
Salicibibacter cibarius	Bacillaceae	1	1	2	1	2	1	1	1	1	1	3
Salicibibacter halophilus	Bacillaceae	1	1	3	1	1	1	1	1	1	1	1
Sutcliffiella cohnii	Bacillaceae	1	2	1	1	1	1	1	1	1	1	2
Virgibacillus phasianinus	Bacillaceae	1	2	1	1	1	1	1	1	1	1	1
Weizmannia coagulans	Bacillaceae	3	2	8	3	3	3	2	1	1	1	4
Hydrogenibacillus sp. N12	Bacillales Family X. Incertae Sedis	1	3	8	1	5	3	4	1	1	1	3
Exiguobacterium acetylicum	Bacillales Family XII. Incertae Sedis	1	2	1	1	1	1	1	1	1	1	1
Exiguobacterium alkaliphilum	Bacillales Family XII. Incertae Sedis	4	9	4	3	1	1	1	1	1	1	1
Bacteriovorax stolpii	Bacteriovoracaceae	1	1	2	1	1	1	1	1	1	1	1
Bacteroides caccae	Bacteroidaceae	5	6	15	29	1	2	98	71	19	53	64
Bacteroides caecimuris	Bacteroidaceae	2	3	7	7	2	1	44	20	6	12	23
Bacteroides cellulosilyticus	Bacteroidaceae	1	5	7	17	4	4	50	28	13	20	28
Bacteroides coprosuis	Bacteroidaceae	3	7	7	10	3	5	25	17	9	13	13
Bacteroides eggerthii	Bacteroidaceae	1	1	2	1	4	1	6	7	1	3	4
Bacteroides faecis	Bacteroidaceae	1	2	7	3	1	1	11	18	2	6	8
Bacteroides fragilis	Bacteroidaceae	49	119	155	217	75	71	544	404	306	365	454
Bacteroides helcogenes	Bacteroidaceae	2	3	4	9	3	1	7	12	4	8	4
Bacteroides heparinolyticus	Bacteroidaceae	2	3	5	4	1	2	10	8	6	7	7
Bacteroides intestinalis	Bacteroidaceae	1	1	3	4	1	1	4	4	2	4	3
Bacteroides luhongzhouii	Bacteroidaceae	1	3	1	2	1	1	3	3	1	4	2
Bacteroides nordii	Bacteroidaceae	1	2	1	4	1	3	7	7	1	3	6
Bacteroides ovatus	Bacteroidaceae	16	57	58	103	34	40	255	205	147	154	218
Bacteroides salyersiae	Bacteroidaceae	4	2	4	5	1	1	16	10	1	8	8
Bacteroides sp. CBA7301	Bacteroidaceae	1	1	1	1	2	1	5	2	4	2	1
Bacteroides sp. PHL 2737	Bacteroidaceae	8	14	9	18	9	2	42	39	21	25	29
Bacteroides stercoris	Bacteroidaceae	1	1	1	2	1	2	12	2	2	4	3
Bacteroides thetaiotaomicron	Bacteroidaceae	99	259	481	838	124	151	5816	3955	948	1843	2682
Bacteroides uniformis	Bacteroidaceae	1	1	1	3	1	1	5	1	3	1	2
Bacteroides xylanisolvens	Bacteroidaceae	1	3	2	4	2	2	30	25	3	9	13
Bacteroides zhangwenhongii	Bacteroidaceae	2	11	9	11	5	4	13	10	13	8	19
Bacteroides zoogleoformans	Bacteroidaceae	1	2	1	3	1	1	8	3	1	7	11
Phocaeicola coprophilus	Bacteroidaceae	2	4	3	2	3	2	1	2	3	2	3
Phocaeicola dorei	Bacteroidaceae	1	4	2	1	1	1	1	1	2	1	1
Phocaeicola salanitronis	Bacteroidaceae	1	5	5	4	1	6	3	1	3	3	4
Phocaeicola vulgatus	Bacteroidaceae	4	10	4	7	6	8	7	4	3	8	2
Barnesiella viscericola	Barnesiellaceae	6	19	20	20	11	16	25	30	38	27	31
Coprobacter secundus	Barnesiellaceae	4	4	5	5	3	2	4	3	7	8	5
Bartonella sp. HY038	Bartonellaceae	1	1	1	2	1	1	1	1	2	1	2
Methylocella silvestris	Beijerinckiaceae	1	4	14	5	5	1	1	1	1	2	8
Miniimonas sp. S16	Beutenbergiaceae	1	1	2	1	1	1	1	1	1	1	1
Bifidobacterium adolescentis	Bifidobacteriaceae	2	3	1	3	1	1	2	1	1	1	1
Bifidobacterium animalis	Bifidobacteriaceae	5	16	7	31	25	2	3	2	1	2	5
Bifidobacterium bifidum	Bifidobacteriaceae	1	1	1	2	1	1	1	1	1	1	1
Bifidobacterium breve	Bifidobacteriaceae	1	2	1	1	1	2	1	1	1	1	1
Bifidobacterium catenulatum	Bifidobacteriaceae	2	2	2	3	3	1	1	1	1	1	1
Bifidobacterium dentium	Bifidobacteriaceae	2	2	1	1	1	1	1	1	1	1	1
Bifidobacterium longum	Bifidobacteriaceae	5	21	3	32	20	2	1	1	2	2	4
Bifidobacterium pseudocatenulatum	Bifidobacteriaceae	1	1	1	2	1	1	1	1	1	1	1
Bifidobacterium pseudolongum	Bifidobacteriaceae	67	338	10	288	331	2	1	1	1	1	1
Bifidobacterium pullorum	Bifidobacteriaceae	1	1	1	1	1	1	1	2	1	1	1
Bifidobacterium subtile	Bifidobacteriaceae	1	1	1	2	2	1	1	1	1	1	1
Gardnerella vaginalis	Bifidobacteriaceae	1	2	1	1	2	1	1	1	1	1	1
Parascardovia denticolens	Bifidobacteriaceae	1	2	1	1	1	1	2	1	1	1	1
Blattabacterium cuenoti	Blattabacteriaceae	2	6	7	3	3	2	1	4	4	5	4
Georgenia wutianyii	Bogoriellaceae	1	2	1	1	1	1	1	1	1	1	1
Borrelia miyamotoi	Borreliaceae	1	1	1	1	1	1	1	1	1	1	2
Borreliella afzelii	Borreliaceae	1	1	2	1	1	1	1	1	1	1	1
Bosea sp. ANAM02	Boseaceae	1	1	1	1	2	1	1	1	1	1	1
Bradymonas sediminis	Bradymonadaceae	1	1	1	1	2	1	1	1	1	1	1
Brevibacterium atlanticum	Brevibacteriaceae	1	2	1	1	1	1	1	1	1	1	1
Brevibacterium casei	Brevibacteriaceae	1	1	1	1	2	1	1	1	1	1	1
Brevibacterium oceani	Brevibacteriaceae	1	1	2	1	1	1	1	1	1	1	2
Brevibacterium pigmentatum	Brevibacteriaceae	1	1	1	2	2	1	1	1	1	1	1
Brevibacterium sp. SMBL_HHYL_HB1	Brevibacteriaceae	1	1	1	1	2	1	1	1	1	1	1
Brucella abortus	Brucellaceae	1	1	1	2	1	2	1	1	1	2	1
Brucella intermedia	Brucellaceae	1	1	1	2	1	2	1	1	1	1	1
Brucella sp. 458	Brucellaceae	1	3	2	1	1	1	1	1	2	1	2
Sodalis ligni	Bruguierivoracaceae	1	2	1	1	1	1	1	1	1	1	1
Sodalis praecaptivus	Bruguierivoracaceae	1	2	2	1	1	1	3	1	2	1	1
Burkholderia ambifaria	Burkholderiaceae	3	2	5	2	5	1	1	1	1	2	3
Burkholderia cenocepacia	Burkholderiaceae	2	2	5	5	5	1	1	1	1	5	2
Burkholderia cepacia	Burkholderiaceae	1	1	1	2	1	1	1	1	1	1	1
Burkholderia contaminans	Burkholderiaceae	1	1	1	2	1	1	1	1	1	1	1
Burkholderia diffusa	Burkholderiaceae	1	1	1	1	1	1	1	1	1	1	2
Burkholderia glumae	Burkholderiaceae	1	1	2	1	1	2	1	1	1	1	1
Burkholderia latens	Burkholderiaceae	1	1	1	1	1	1	1	1	1	2	1
Burkholderia mallei	Burkholderiaceae	3	2	6	6	2	2	1	1	1	2	2
Burkholderia multivorans	Burkholderiaceae	4	8	12	9	13	7	3	1	1	2	4
Burkholderia pseudomallei	Burkholderiaceae	1	2	4	5	8	4	1	1	1	1	5
Burkholderia pseudomultivorans	Burkholderiaceae	1	1	1	1	1	1	1	2	1	1	1
Burkholderia seminalis	Burkholderiaceae	1	2	1	1	1	1	1	1	1	1	1
Burkholderia sp. JP2-270	Burkholderiaceae	1	1	1	1	2	1	1	1	1	1	1
Burkholderia sp. KJ006	Burkholderiaceae	1	2	1	1	1	1	1	1	1	1	1
Burkholderia sp. MBR-1	Burkholderiaceae	1	1	2	1	1	1	1	1	1	1	1
Burkholderia thailandensis	Burkholderiaceae	2	2	3	4	2	1	2	1	1	1	1
Butyricimonas faecalis	Burkholderiaceae	1	1	1	2	1	1	1	1	1	1	2
Butyricimonas virosa	Burkholderiaceae	2	6	5	6	3	6	5	11	19	6	9
Caballeronia insecticola	Burkholderiaceae	1	1	1	1	1	2	1	1	1	1	1
Caballeronia sp. M1242	Burkholderiaceae	1	1	1	1	2	1	1	1	1	1	1
Caballeronia sp. SL2Y3	Burkholderiaceae	1	2	1	1	1	1	1	1	1	1	1
Caballeronia sp. TF1N1	Burkholderiaceae	1	1	1	2	1	2	1	1	1	1	1
Cupriavidus basilensis	Burkholderiaceae	2	1	1	1	1	1	1	1	1	1	2
Cupriavidus malaysiensis	Burkholderiaceae	1	1	1	3	1	1	1	1	1	1	1
Cupriavidus metallidurans	Burkholderiaceae	1	1	1	1	1	1	2	1	1	1	4
Cupriavidus nantongensis	Burkholderiaceae	1	2	1	1	1	1	1	1	1	1	1
Cupriavidus oxalaticus	Burkholderiaceae	1	1	2	1	1	1	1	1	1	1	1
Cupriavidus taiwanensis	Burkholderiaceae	1	1	1	2	2	1	1	1	1	1	1
Pandoraea pnomenusa	Burkholderiaceae	1	1	2	1	1	1	1	1	1	1	1
Pandoraea pulmonicola	Burkholderiaceae	1	1	1	1	1	2	1	1	1	1	1
Paraburkholderia acidiphila	Burkholderiaceae	1	1	3	1	1	1	1	1	1	1	1
Paraburkholderia acidisoli	Burkholderiaceae	2	1	4	1	1	2	1	1	1	1	2
Paraburkholderia caribensis	Burkholderiaceae	1	1	1	5	5	1	1	1	1	1	1
Paraburkholderia edwinii	Burkholderiaceae	2	1	1	1	1	1	1	1	1	1	1
Paraburkholderia phenoliruptrix	Burkholderiaceae	1	2	1	1	1	1	1	1	1	1	1
Paraburkholderia xenovorans	Burkholderiaceae	1	1	1	1	1	2	1	1	1	1	1
Polynucleobacter necessarius	Burkholderiaceae	1	1	2	1	1	1	1	1	1	1	1
Polynucleobacter paneuropaeus	Burkholderiaceae	1	1	1	1	2	1	1	1	1	1	1
Polynucleobacter sp. AP-Elch-400A-B2	Burkholderiaceae	1	2	1	1	1	1	1	1	1	1	1
Ralstonia mannitolilytica	Burkholderiaceae	1	1	1	1	2	1	1	1	1	1	1
Ralstonia solanacearum	Burkholderiaceae	1	1	1	1	2	1	1	1	1	1	1
Aquabacterium olei	Burkholderiales genera incertae sedis	1	1	1	1	2	1	1	1	1	1	1
Tepidimonas taiwanensis	Burkholderiales genera incertae sedis	1	2	4	1	1	2	1	1	1	1	2
Thiomonas intermedia	Burkholderiales genera incertae sedis	1	1	2	1	1	1	1	1	1	1	1
Caldicellulosiruptor hydrothermalis	Caldicellulosiruptoraceae	1	1	1	1	3	1	1	1	1	1	1
Caldilinea aerophila	Caldilineaceae	1	2	1	1	1	2	1	1	1	1	1
Caldisericum exile	Caldisericaceae	1	1	2	1	1	2	1	1	1	1	2
Calditerrivibrio nitroreducens	Calditerrivibrionaceae	1	1	2	1	2	1	1	1	1	1	1
Caldithrix abyssi	Calditrichaceae	1	1	1	2	1	1	1	1	1	1	1
Campylobacter canadensis	Campylobacteraceae	1	1	1	1	1	1	2	1	1	1	1
Campylobacter coli	Campylobacteraceae	1	2	3	3	2	2	1	1	1	1	3
Campylobacter concisus	Campylobacteraceae	1	1	1	2	1	1	1	1	1	1	1
Campylobacter curvus	Campylobacteraceae	2	1	2	1	1	1	1	1	1	1	1
Campylobacter jejuni	Campylobacteraceae	1	1	1	1	1	1	1	1	1	1	2
Campylobacter ornithocola	Campylobacteraceae	1	1	1	1	1	1	1	1	2	1	1
Xianfuyuplasma coldseepsis	Candidatus Izemoplasmataceae	1	1	1	1	2	2	1	2	1	1	1
Cardiobacterium hominis	Cardiobacteriaceae	1	1	3	1	1	1	1	1	1	1	1
Carnobacterium maltaromaticum	Carnobacteriaceae	2	3	3	1	2	2	1	1	1	1	2
Dolosigranulum pigrum	Carnobacteriaceae	2	5	4	5	3	5	1	1	1	1	3
Granulicatella elegans	Carnobacteriaceae	2	1	1	1	1	2	1	1	1	1	1
Marinilactibacillus sp. 15R	Carnobacteriaceae	1	2	2	1	1	1	1	1	1	1	1
Catenulispora acidiphila	Catenulisporaceae	1	1	1	2	1	1	1	1	1	1	1
Brevundimonas diminuta	Caulobacteraceae	1	1	1	1	2	1	1	1	1	1	1
Brevundimonas sp. Bb-A	Caulobacteraceae	1	1	1	1	1	2	2	1	1	1	1
Caulobacter mirabilis	Caulobacteraceae	1	1	2	1	1	1	1	1	1	1	1
Caulobacter segnis	Caulobacteraceae	1	2	1	1	1	1	1	1	1	1	1
Phenylobacterium sp. LH3H17	Caulobacteraceae	1	1	1	1	2	1	1	2	1	1	1
Actinotalea sp. JY-7876	Cellulomonadaceae	1	1	1	2	1	2	1	1	1	1	1
Cellulomonas sp. H30R-01	Cellulomonadaceae	1	1	2	1	3	1	1	1	1	1	1
Cellulomonas sp. NS3	Cellulomonadaceae	1	3	3	1	1	2	1	1	1	1	1
Cellulomonas sp. zg.Y338	Cellulomonadaceae	1	1	1	1	1	1	1	1	1	1	2
Pseudactinotalea sp. HY158	Cellulomonadaceae	1	2	1	1	1	1	1	1	1	1	1
Cellulosilyticum lentocellum	Cellulosilyticaceae	22	33	74	17	36	44	5	1	1	11	42
Cellulosilyticum sp. WCF-2	Cellulosilyticaceae	1	1	2	3	1	1	1	1	1	1	1
Cellulosimicrobium cellulans	Cellulosilyticaceae	1	1	1	1	3	1	1	1	1	1	1
Teredinibacter haidensis	Cellvibrionaceae	1	1	1	1	1	2	1	1	1	1	1
Jeongeupia sp. HS-3	Chitinibacteraceae	1	1	1	1	2	1	1	1	1	1	1
Arachidicoccus sp. B3-10	Chitinophagaceae	1	2	1	1	1	1	2	1	2	1	2
Arachidicoccus sp. BS20	Chitinophagaceae	1	1	6	1	2	1	1	1	1	1	5
Arachidicoccus terrestris	Chitinophagaceae	1	2	2	1	1	1	1	1	1	1	1
Filimonas lacunae	Chitinophagaceae	1	1	1	1	1	1	1	1	1	1	2
Niastella koreensis	Chitinophagaceae	1	1	1	1	1	2	2	1	1	1	1
Pseudocnuella soli	Chitinophagaceae	1	1	1	1	1	1	1	1	1	1	2
Chlamydia avium	Chlamydiaceae	1	1	1	1	1	1	1	1	1	2	1
Chlorobaculum parvum	Chlorobiaceae	1	1	1	1	1	2	1	1	1	1	1
Chloroflexus aurantiacus	Chloroflexineae	1	1	2	1	1	1	1	1	1	1	1
Thermobaculum terrenum	Chloroflexota incertae sedis	1	1	31	5	19	3	10	1	1	1	7
Chloroherpeton thalassium	Chloroherpetonaceae	1	2	1	2	1	1	1	1	1	1	1
Christensenella minuta	Christensenellaceae	4	7	1	13	1	5	4	1	1	2	13
Christensenella sp. Marseille-P3954	Christensenellaceae	1	1	2	1	2	2	1	1	1	2	1
Nitrosococcus watsonii	Chromatiaceae	1	1	2	1	1	1	1	1	1	1	1
Thermochromatium tepidum	Chromatiaceae	1	1	2	1	1	1	2	1	1	1	1
Thiocapsa bogorovii	Chromatiaceae	1	1	2	1	1	1	1	1	1	2	1
Thiocystis violascens	Chromatiaceae	1	2	1	1	1	1	1	1	1	1	1
Chromobacterium sp. Beijing	Chromobacteriaceae	1	1	1	1	2	1	1	1	1	1	1
Chromobacterium vaccinii	Chromobacteriaceae	1	1	1	1	1	1	1	1	1	2	1
Paludibacterium sp. B53371	Chromobacteriaceae	1	1	1	1	1	1	1	1	1	2	1
Paludibaculum fermentans	Chromobacteriaceae	1	1	2	1	1	1	1	1	1	1	1
Pseudogulbenkiania sp. NH8B	Chromobacteriaceae	1	1	1	2	1	1	1	1	1	1	1
Desulfurispirillum indicum	Chrysiogenaceae	1	6	11	3	3	2	1	1	1	2	6
Caloramator sp. E03	Clostridiaceae	1	3	1	3	1	1	1	1	1	1	1
Clostridium acetobutylicum	Clostridiaceae	1	2	2	1	1	1	1	1	1	1	2
Clostridium argentinense	Clostridiaceae	2	3	1	1	4	2	1	1	1	1	2
Clostridium aurantibutyricum	Clostridiaceae	1	2	2	4	2	2	1	1	2	1	3
Clostridium autoethanogenum	Clostridiaceae	1	1	10	2	9	4	1	1	1	3	8
Clostridium baratii	Clostridiaceae	1	1	5	4	4	3	1	1	1	5	2
Clostridium beijerinckii	Clostridiaceae	14	22	35	34	34	23	2	2	5	21	41
Clostridium bornimense	Clostridiaceae	8	13	15	8	6	9	1	1	3	7	13
Clostridium botulinum	Clostridiaceae	12	33	50	19	26	33	15	4	3	18	34
Clostridium butyricum	Clostridiaceae	1	11	5	5	5	4	5	1	1	3	8
Clostridium cadaveris	Clostridiaceae	1	3	4	3	4	4	1	1	1	2	5
Clostridium chauvoei	Clostridiaceae	1	1	2	1	1	1	1	1	1	1	1
Clostridium cochlearium	Clostridiaceae	1	2	1	1	1	1	1	1	1	1	1
Clostridium colinum	Clostridiaceae	5	11	329	60	120	21	1	1	1	7	215
Clostridium estertheticum	Clostridiaceae	1	1	2	1	1	1	1	1	1	1	1
Clostridium fermenticellae	Clostridiaceae	1	2	3	1	1	1	1	1	2	2	1
Clostridium formicaceticum	Clostridiaceae	1	1	1	2	1	1	1	1	1	1	1
Clostridium gasigenes	Clostridiaceae	1	2	1	6	2	1	1	1	1	1	1
Clostridium gelidum	Clostridiaceae	1	13	19	31	37	2	1	1	1	21	38
Clostridium hylemonae	Clostridiaceae	112	242	2052	786	1177	184	4	17	21	502	2387
Clostridium innocuum	Clostridiaceae	10	52	8	60	56	12	1	1	1	1	1
Clostridium intestinale	Clostridiaceae	1	1	1	2	1	3	1	1	1	1	1
Clostridium isatidis	Clostridiaceae	1	6	10	23	20	1	1	1	1	7	18
Clostridium kluyveri	Clostridiaceae	1	1	3	2	1	3	1	1	1	1	1
Clostridium manihotivorum	Clostridiaceae	12	31	35	38	40	37	24	2	2	14	37
Clostridium novyi	Clostridiaceae	1	1	1	2	1	1	1	1	1	1	1
Clostridium pasteurianum	Clostridiaceae	6	44	11	72	92	2	1	1	1	1	1
Clostridium perfringens	Clostridiaceae	17	38	29	20	19	38	2	4	9	15	18
Clostridium roseum	Clostridiaceae	1	2	1	1	1	1	1	1	1	1	1
Clostridium saccharobutylicum	Clostridiaceae	1	2	4	1	1	1	1	1	1	2	1
Clostridium saccharoperbutylacetonicum	Clostridiaceae	1	2	1	1	1	1	1	1	1	1	1
Clostridium scindens	Clostridiaceae	195	676	1434	425	859	509	41	25	41	208	634
Clostridium septicum	Clostridiaceae	2	3	9	15	14	2	1	1	2	6	20
Clostridium sp. 001	Clostridiaceae	1	1	1	1	1	1	1	1	1	1	4
Clostridium sp. 16K-1-R1	Clostridiaceae	3	3	4	3	1	3	1	1	1	4	6
Clostridium sp. BJN0001	Clostridiaceae	1	2	1	1	2	1	1	1	1	1	1
Clostridium sp. BNL1100	Clostridiaceae	1	7	1	1	1	1	1	1	1	1	1
Clostridium sp. C1	Clostridiaceae	1	1	3	1	1	4	2	1	1	3	2
Clostridium sp. 'deep sea'	Clostridiaceae	3	2	4	4	2	2	2	1	1	4	6
Clostridium sp. DL-VIII	Clostridiaceae	2	2	4	2	4	1	1	1	1	2	2
Clostridium sp. JN-1	Clostridiaceae	1	1	2	1	2	1	1	1	1	2	2
Clostridium sp. JN-9	Clostridiaceae	1	2	3	1	2	3	1	1	1	1	1
Clostridium sp. M3/9	Clostridiaceae	4	3	23	9	12	4	3	1	1	2	12
Clostridium sp. M62/1	Clostridiaceae	6	50	27	7	40	21	1	1	1	19	51
Clostridium sp. MD294	Clostridiaceae	30	111	14	19	6	83	1	1	1	14	18
Clostridium sp. MF28	Clostridiaceae	5	11	13	5	10	4	1	1	1	6	6
Clostridium sp. SY8519	Clostridiaceae	7	58	37	6	24	38	3	5	9	22	94
Clostridium sporogenes	Clostridiaceae	1	1	1	1	2	1	1	1	1	1	1
Clostridium taeniosporum	Clostridiaceae	1	1	3	1	1	2	1	1	1	1	1
Clostridium tetani	Clostridiaceae	3	14	3	1	2	6	2	1	1	1	2
Clostridium thermarum	Clostridiaceae	8	7	6	9	4	12	1	1	1	5	22
Clostridium tyrobutyricum	Clostridiaceae	6	7	3	2	6	4	1	2	1	1	5
Crassaminicella profunda	Clostridiaceae	2	1	4	1	2	4	1	1	2	2	2
Crassaminicella sp. 143-21	Clostridiaceae	1	2	8	2	2	1	1	1	1	2	5
Crassaminicella thermophila	Clostridiaceae	28	52	107	46	45	51	9	2	3	20	70
Erysipelatoclostridium ramosum	Clostridiaceae	6	32	97	45	70	54	2	1	1	29	102
Hathewaya histolytica	Clostridiaceae	1	4	1	2	1	1	2	1	1	1	1
Hungatella hathewayi	Clostridiaceae	7	23	7	5	10	33	1	1	3	7	8
Lachnoclostridium phocaeense	Clostridiaceae	44	154	72	20	55	169	4	3	11	16	49
Lachnoclostridium phytofermentans	Clostridiaceae	8	20	18	7	5	28	1	1	2	2	10
Lachnoclostridium sp. YL32	Clostridiaceae	13	45	71	46	51	19	1	1	1	11	54
Paraclostridium bifermentans	Clostridiaceae	1	2	4	2	3	1	1	1	1	2	3
Peptoclostridium acidaminophilum	Clostridiaceae	1	1	1	2	2	2	1	1	1	2	1
Pseudoclostridium thermosuccinogenes	Clostridiaceae	10	53	4	55	6	30	3	1	1	2	8
Ruminiclostridium cellulolyticum	Clostridiaceae	1	1	2	2	1	2	1	1	1	1	1
Ruminiclostridium herbifermentans	Clostridiaceae	1	1	1	2	1	1	1	1	1	1	2
Sarcina sp. JB2	Clostridiaceae	1	3	2	3	1	3	1	1	1	2	1
Thermoclostridium stercorarium	Clostridiaceae	10	16	10	12	8	57	2	2	2	16	32
Carboxydocella thermautotrophica	Clostridiales Family XVI. Incertae Sedis	3	2	3	1	1	3	1	1	1	1	2
Thermaerobacter sp. FW80	Clostridiales Family XVII. Incertae Sedis	1	1	1	1	3	1	1	1	1	1	2
Colwellia sp. M166	Colwelliaceae	1	1	1	1	1	1	1	1	1	1	2
Acidovorax antarcticus	Comamonadaceae	1	1	3	3	1	3	1	1	1	1	1
Acidovorax avenae	Comamonadaceae	1	2	1	1	1	1	1	1	1	1	1
Acidovorax cattleyae	Comamonadaceae	1	1	2	1	1	1	1	1	1	1	1
Acidovorax sp. KKS102	Comamonadaceae	1	1	1	1	1	1	3	1	1	1	1
Acidovorax sp. YS12	Comamonadaceae	1	1	1	1	1	1	1	1	1	1	2
Comamonas aquatica	Comamonadaceae	1	2	1	1	1	1	1	1	1	1	1
Comamonas sp. B21-038	Comamonadaceae	1	1	1	4	1	1	1	1	1	1	1
Comamonas testosteroni	Comamonadaceae	1	1	2	2	1	1	1	1	1	1	1
Comamonas thiooxydans	Comamonadaceae	1	1	3	1	2	1	1	1	1	1	2
Delftia acidovorans	Comamonadaceae	1	1	1	1	2	1	1	1	1	1	1
Delftia tsuruhatensis	Comamonadaceae	1	5	1	3	1	2	1	1	2	2	4
Hydrogenophaga crassostreae	Comamonadaceae	1	1	1	1	1	2	1	1	1	1	1
Hydrogenophaga pseudoflava	Comamonadaceae	1	1	1	2	2	1	1	1	1	1	1
Melaminivora sp. SC2-9	Comamonadaceae	1	1	1	2	1	1	1	1	1	1	1
Ottowia testudinis	Comamonadaceae	1	1	1	1	1	1	1	1	1	1	2
Variovorax paradoxus	Comamonadaceae	1	2	1	1	1	1	2	1	1	1	1
Conexibacter sp. DBS9H8	Conexibacteraceae	1	1	2	1	1	1	1	1	1	1	1
Conexibacter sp. S30A1	Conexibacteraceae	1	2	2	2	1	1	1	1	1	1	1
Conexibacter sp. SYSU D00693	Conexibacteraceae	1	1	1	1	1	2	1	1	1	1	1
Faecalibacillus intestinalis	Coprobacillaceae	1	3	7	6	6	3	1	1	1	5	10
Tannockella kyphosi	Coprobacillaceae	2	6	8	14	7	4	1	1	1	2	11
Coprothermobacter proteolyticus	Coprothermobacteraceae	3	2	2	4	1	1	1	1	1	1	1
Coraliomargarita akajimensis	Coraliomargaritaceae	1	2	1	1	1	1	1	1	1	1	1
Collinsella aerofaciens	Coriobacteriaceae	1	1	1	2	4	1	1	1	1	2	1
Collinsella sp. zg1085	Coriobacteriaceae	1	7	5	461	414	1	1	1	1	1	1
Collinsella stercoris	Coriobacteriaceae	2	3	8	1	3	1	2	2	1	1	1
Coriobacterium glomerans	Coriobacteriaceae	2	1	7	6	9	2	1	1	1	1	1
Corynebacterium argentoratense	Corynebacteriaceae	1	1	1	1	2	1	1	1	1	1	1
Corynebacterium atypicum	Corynebacteriaceae	1	1	1	1	2	1	1	1	1	1	1
Corynebacterium aurimucosum	Corynebacteriaceae	1	1	2	1	1	2	1	1	1	1	2
Corynebacterium choanae	Corynebacteriaceae	1	2	1	1	2	1	1	1	1	1	1
Corynebacterium cyclohexanicum	Corynebacteriaceae	1	3	1	1	2	2	1	1	2	1	1
Corynebacterium diphtheriae	Corynebacteriaceae	1	1	1	3	2	1	1	1	1	1	3
Corynebacterium doosanense	Corynebacteriaceae	1	1	1	1	2	1	1	1	1	1	1
Corynebacterium gerontici	Corynebacteriaceae	1	1	1	1	2	1	2	1	1	1	1
Corynebacterium glaucum	Corynebacteriaceae	1	1	1	1	1	1	1	1	1	2	1
Corynebacterium glucuronolyticum	Corynebacteriaceae	1	1	1	1	1	1	2	1	1	1	2
Corynebacterium glutamicum	Corynebacteriaceae	1	1	1	2	2	3	1	1	1	3	2
Corynebacterium imitans	Corynebacteriaceae	1	1	1	1	2	1	1	1	1	1	1
Corynebacterium occultum	Corynebacteriaceae	1	1	1	1	2	1	1	1	1	1	1
Corynebacterium phocae	Corynebacteriaceae	1	1	1	1	1	1	1	1	2	1	1
Corynebacterium pseudotuberculosis	Corynebacteriaceae	1	4	1	3	3	1	1	1	1	1	1
Corynebacterium rouxii	Corynebacteriaceae	1	2	1	4	2	1	1	1	1	1	1
Corynebacterium simulans	Corynebacteriaceae	1	2	1	1	1	1	1	1	1	1	1
Corynebacterium sp. ATCC 6931	Corynebacteriaceae	1	1	1	2	1	1	1	1	1	1	1
Corynebacterium sp. sy039	Corynebacteriaceae	2	1	3	3	2	2	1	1	1	1	2
Corynebacterium suranareeae	Corynebacteriaceae	1	1	1	1	1	1	2	1	1	1	1
Corynebacterium timonense	Corynebacteriaceae	1	3	3	3	5	1	1	1	1	1	2
Corynebacterium tuberculostearicum	Corynebacteriaceae	1	1	1	1	1	1	1	1	1	2	1
Corynebacterium ulcerans	Corynebacteriaceae	1	1	1	1	2	2	1	1	1	1	1
Corynebacterium urealyticum	Corynebacteriaceae	2	2	1	1	1	2	1	1	1	1	1
Corynebacterium vitaeruminis	Corynebacteriaceae	1	1	2	1	1	1	1	1	1	1	1
Corynebacterium yudongzhengii	Corynebacteriaceae	1	1	2	1	1	1	1	1	1	1	2
Crocinitomix sp. GM2_3_6_6	Crocinitomicaceae	1	1	1	1	1	2	1	1	1	1	1
Fluviicola taffensis	Crocinitomicaceae	1	1	2	1	2	2	1	1	1	3	3
Anthocerotibacter panamensis	Cyanophyceae	1	1	2	1	1	1	1	1	1	1	1
Calothrix sp. NIES-2100	Cyanophyceae	1	1	2	2	1	1	1	1	1	1	1
Nostoc edaphicum	Cyanophyceae	2	3	5	3	3	1	2	2	1	2	3
Nostoc sp. C052	Cyanophyceae	2	5	1	1	3	3	2	1	1	2	1
Nostoc sp. C057	Cyanophyceae	1	2	3	1	2	1	1	2	1	2	1
Nostoc sp. TCL240-02	Cyanophyceae	1	1	2	1	3	1	1	1	1	1	1
Nostoc sp. TCL26-01	Cyanophyceae	1	2	1	2	1	1	1	1	1	1	1
Nostoc sp. UHCC 0870	Cyanophyceae	1	1	1	2	1	1	1	1	1	1	1
Stanieria cyanosphaera	Cyanophyceae	1	2	1	1	1	1	1	1	1	1	1
Algoriphagus machipongonensis	Cyclobacteriaceae	1	1	1	1	1	1	2	1	1	1	1
Algoriphagus sp. NBT04N3	Cyclobacteriaceae	1	2	4	1	1	3	2	6	5	7	8
Echinicola soli	Cyclobacteriaceae	1	1	1	1	1	1	1	1	1	1	2
Mongoliitalea daihaiensis	Cyclobacteriaceae	1	1	1	1	2	1	1	1	1	1	1
Cytophaga hutchinsonii	Cytophagaceae	1	2	1	1	1	1	1	1	1	1	1
Spirosoma aerolatum	Cytophagaceae	1	2	3	1	1	1	1	1	1	2	1
Spirosoma endbachense	Cytophagaceae	1	3	2	1	1	1	1	1	1	1	4
Spirosoma sp. KCTC 42546	Cytophagaceae	1	1	1	2	1	1	1	1	1	1	1
Spirosoma sp. KUDC1026	Cytophagaceae	1	1	1	1	2	1	2	1	1	1	1
Deinococcus ficus	Deinococcaceae	1	1	1	1	2	1	1	1	1	1	1
Deinococcus geothermalis	Deinococcaceae	1	1	1	1	1	2	1	1	1	1	1
Deinococcus peraridilitoris	Deinococcaceae	1	1	1	1	2	1	1	1	1	1	1
Deinococcus proteolyticus	Deinococcaceae	1	1	3	1	1	1	1	1	1	1	1
Deinococcus radiophilus	Deinococcaceae	2	2	3	3	1	1	1	1	1	1	1
Deinococcus sp. AJ005	Deinococcaceae	1	2	1	1	1	1	1	1	1	1	1
Deinococcus sp. KNUC1210	Deinococcaceae	1	2	1	1	1	1	1	1	1	1	1
Deinococcus sp. NW-56	Deinococcaceae	1	1	1	1	1	1	1	1	1	1	2
Brachybacterium sp. SGAir0954	Dermabacteraceae	1	1	1	1	1	1	1	1	2	1	1
Allobranchiibius sp. GilTou73	Dermacoccaceae	1	1	2	1	1	1	1	1	1	1	1
Desulfoscipio gibsoniae	Desulfallaceae	2	3	3	3	4	3	2	1	1	1	3
Dehalobacter restrictus	Desulfitobacteriaceae	3	4	7	3	4	2	2	1	1	4	4
Desulfitobacterium dehalogenans	Desulfitobacteriaceae	2	1	1	1	1	1	1	1	1	1	1
Desulfitobacterium dichloroeliminans	Desulfitobacteriaceae	2	1	2	1	1	1	1	1	1	1	2
Desulfitobacterium hafniense	Desulfitobacteriaceae	2	4	7	8	5	7	2	1	1	2	5
Desulfitobacterium metallireducens	Desulfitobacteriaceae	1	3	8	4	4	2	4	1	1	3	3
Desulfosporosinus acidiphilus	Desulfitobacteriaceae	1	2	12	4	6	5	1	1	1	3	9
Desulfosporosinus meridiei	Desulfitobacteriaceae	1	1	8	5	8	2	1	1	1	2	9
Desulfosporosinus orientis	Desulfitobacteriaceae	1	1	1	1	1	1	1	1	1	1	2
Desulfosporosinus youngiae	Desulfitobacteriaceae	1	1	3	2	3	4	1	1	1	1	2
Syntrophobotulus glycolicus	Desulfitobacteriaceae	1	2	1	1	1	1	1	1	1	1	1
Desulfobacula toluolica	Desulfobacteraceae	1	1	1	1	3	1	1	1	1	1	1
Desulforapulum autotrophicum	Desulfobacteraceae	1	2	1	1	1	1	1	1	1	1	2
Desulfobulbus oralis	Desulfobulbaceae	1	1	1	1	2	1	1	1	1	1	1
Desulfomarina profundi	Desulfobulbaceae	1	2	1	1	1	1	1	1	1	1	1
Desulfomicrobium orale	Desulfomicrobiaceae	2	1	1	1	1	1	1	1	1	1	1
Desulfomonile tiedjei	Desulfomonilaceae	1	2	1	1	1	1	1	1	1	1	1
Desulfotomaculum nigrificans	Desulfotomaculaceae	2	2	3	2	2	1	1	1	1	2	3
Desulfolutivibrio sulfoxidireducens	Desulfovibrionaceae	1	1	1	1	2	1	1	1	1	1	1
Desulfovibrio desulfuricans	Desulfovibrionaceae	1	2	1	1	1	1	1	1	1	1	1
Desulfovibrio fairfieldensis	Desulfovibrionaceae	1	1	2	1	1	1	1	1	1	1	1
Desulfovibrio piger	Desulfovibrionaceae	1	1	1	1	1	2	1	1	1	1	1
Desulfovibrio vulgaris	Desulfovibrionaceae	1	1	1	1	1	1	1	1	2	1	1
Pseudodesulfovibrio profundus	Desulfovibrionaceae	1	1	2	1	1	1	1	1	1	1	1
Pseudodesulfovibrio sp. zrk46	Desulfovibrionaceae	1	1	2	1	1	1	1	1	1	1	1
Pseudodesulfovibrio tunisiensis	Desulfovibrionaceae	1	3	1	1	1	1	1	1	1	1	1
Salidesulfovibrio onnuriiensis	Desulfovibrionaceae	1	1	1	1	1	1	1	1	1	1	2
Solidesulfovibrio carbinoliphilus	Desulfovibrionaceae	1	1	2	1	1	1	1	1	1	1	1
Desulfurobacterium thermolithotrophum	Desulfurobacteriaceae	1	1	1	1	3	1	1	1	1	1	1
Desulfuromonas sp. DDH964	Desulfuromonadaceae	1	1	1	2	1	1	1	1	1	1	1
Jonquetella anthropi	Dethiosulfovibrionaceae	1	1	2	1	2	1	1	1	1	1	1
Pyramidobacter piscolens	Dethiosulfovibrionaceae	1	2	1	2	1	1	1	1	1	1	1
Devosia sp. 1566	Devosiaceae	1	1	1	1	1	1	1	2	1	1	1
Devosia sp. A16	Devosiaceae	1	1	1	2	1	1	1	1	1	1	2
Pelagibacterium halotolerans	Devosiaceae	1	1	1	1	4	1	1	1	1	1	2
Dietzia psychralcaliphila	Dietziaceae	1	1	2	1	1	1	1	1	1	1	1
Hypericibacter adhaerens	Dongiaceae	1	1	2	1	1	1	1	1	1	1	1
Hypericibacter terrae	Dongiaceae	1	1	1	2	1	2	1	1	1	1	1
Dysgonomonas sp. HDW5B	Dysgonomonadaceae	1	1	1	1	1	1	1	1	1	1	2
Petrimonas mucosa	Dysgonomonadaceae	1	2	1	1	1	1	1	1	4	2	2
Proteiniphilum saccharofermentans	Dysgonomonadaceae	1	1	1	1	1	1	1	1	1	2	2
Adlercreutzia equolifaciens	Eggerthellaceae	2	11	54	9	22	7	13	15	26	24	56
Adlercreutzia hattorii	Eggerthellaceae	2	2	16	1	4	2	2	6	5	11	20
Arabiibacter massiliensis	Eggerthellaceae	1	1	4	4	2	1	1	1	2	1	2
Berryella intestinalis	Eggerthellaceae	1	1	5	10	8	2	2	1	2	7	7
Cryptobacterium curtum	Eggerthellaceae	1	3	3	3	3	2	1	1	1	1	1
Denitrobacterium detoxificans	Eggerthellaceae	2	1	6	3	1	1	1	2	2	12	16
Eggerthella guodeyinii	Eggerthellaceae	1	1	2	2	2	1	1	1	1	4	2
Eggerthella lenta	Eggerthellaceae	5	6	43	141	109	4	13	9	32	36	66
Eggerthella sp. YY7918	Eggerthellaceae	1	3	4	3	2	1	1	1	2	6	7
Gordonibacter pamelaeae	Eggerthellaceae	1	2	1	4	1	1	1	1	1	1	1
Gordonibacter urolithinfaciens	Eggerthellaceae	1	2	1	3	2	1	1	1	2	2	2
Phoenicibacter congonensis	Eggerthellaceae	2	2	1	8	5	1	1	1	1	3	3
Raoultibacter timonensis	Eggerthellaceae	1	1	1	8	6	2	1	1	1	1	1
Slackia heliotrinireducens	Eggerthellaceae	3	7	24	7	2	4	1	1	1	2	7
Egibacter rhizosphaerae	Egibacteraceae	1	1	1	1	2	1	1	1	1	1	1
Egicoccus halophilus	Egicoccaceae	1	1	2	1	2	1	1	1	1	1	1
Elioraea tepida	Elioraeaceae	1	1	1	2	1	1	1	1	1	1	1
Elusimicrobium minutum	Elusimicrobiaceae	1	2	3	1	1	1	1	1	1	1	1
Paremcibacter congregatus	Emcibacteraceae	1	1	1	1	2	1	1	1	1	1	1
Endozoicomonas sp. SCSIO W0465	Endozoicomonadaceae	1	3	1	1	1	1	1	1	1	1	1
Atlantibacter hermannii	Enterobacteriaceae	1	1	1	1	1	1	1	2	1	1	1
Blochmannia endosymbiont of Camponotus modoc	Enterobacteriaceae	1	1	1	1	2	1	1	1	1	1	1
Blochmannia endosymbiont of Camponotus sp. C-046	Enterobacteriaceae	1	1	1	1	2	1	1	2	1	1	1
Cedecea sp. FDAARGOS_727	Enterobacteriaceae	1	1	1	1	1	1	2	1	1	1	1
Citrobacter braakii	Enterobacteriaceae	1	1	2	1	1	3	2	2	1	1	1
Citrobacter cronae	Enterobacteriaceae	1	1	1	1	1	1	1	2	1	1	1
Citrobacter farmeri	Enterobacteriaceae	1	1	2	1	1	1	1	1	1	1	1
Citrobacter freundii	Enterobacteriaceae	1	1	2	1	1	1	2	8	2	1	1
Citrobacter portucalensis	Enterobacteriaceae	1	1	1	1	1	1	2	2	1	1	1
Citrobacter rodentium	Enterobacteriaceae	1	1	1	1	1	1	1	1	1	1	2
Citrobacter werkmanii	Enterobacteriaceae	2	1	2	1	1	1	2	1	2	1	4
Cronobacter sakazakii	Enterobacteriaceae	1	1	3	1	1	1	1	5	3	1	1
Enterobacter asburiae	Enterobacteriaceae	1	2	4	1	1	1	1	7	3	1	1
Enterobacter bugandensis	Enterobacteriaceae	2	4	18	6	6	6	6	10	20	2	8
Enterobacter cloacae	Enterobacteriaceae	2	1	11	1	3	3	9	5	9	1	3
Enterobacter cloacae complex sp.	Enterobacteriaceae	1	1	2	1	1	1	2	2	3	1	1
Enterobacter cloacae complex sp. ECL68	Enterobacteriaceae	1	1	1	1	1	1	1	2	2	1	1
Enterobacter hormaechei	Enterobacteriaceae	1	3	9	2	3	5	10	10	5	3	5
Enterobacter kobei	Enterobacteriaceae	1	1	1	1	1	1	1	1	3	1	1
Enterobacter lignolyticus	Enterobacteriaceae	1	2	1	1	1	1	1	1	1	1	1
Enterobacter ludwigii	Enterobacteriaceae	1	1	5	1	2	2	4	5	4	1	2
Enterobacter mori	Enterobacteriaceae	1	1	2	1	1	1	1	1	1	1	1
Enterobacter roggenkampii	Enterobacteriaceae	1	1	3	1	1	1	2	4	4	1	1
Enterobacter sp. JBIWA003	Enterobacteriaceae	1	1	2	1	1	1	1	1	1	1	1
Escherichia albertii	Enterobacteriaceae	1	3	12	2	2	4	13	23	24	1	2
Escherichia coli	Enterobacteriaceae	18	41	211	24	31	19	371	714	594	21	33
Escherichia fergusonii	Enterobacteriaceae	1	2	5	1	2	3	9	11	4	2	2
Escherichia marmotae	Enterobacteriaceae	1	1	2	1	1	2	1	2	1	1	1
Klebsiella aerogenes	Enterobacteriaceae	1	2	12	1	1	1	21	31	28	2	3
Klebsiella grimontii	Enterobacteriaceae	1	1	1	1	1	1	1	1	1	2	1
Klebsiella michiganensis	Enterobacteriaceae	1	1	7	1	1	2	29	67	50	1	2
Klebsiella oxytoca	Enterobacteriaceae	1	1	3	1	1	1	10	11	9	1	2
Klebsiella pneumoniae	Enterobacteriaceae	7	17	186	22	16	20	282	564	499	8	18
Klebsiella quasipneumoniae	Enterobacteriaceae	6	4	9	5	2	17	22	41	31	3	3
Klebsiella sp. P1954	Enterobacteriaceae	1	1	1	1	1	1	1	6	2	1	1
Klebsiella variicola	Enterobacteriaceae	3	4	22	1	4	3	23	73	65	1	3
Kluyvera intermedia	Enterobacteriaceae	1	1	2	1	1	1	1	1	1	1	1
Kosakonia cowanii	Enterobacteriaceae	1	2	1	1	2	2	5	6	2	1	1
Leclercia adecarboxylata	Enterobacteriaceae	1	1	1	1	1	1	2	6	1	1	1
Leclercia sp. Colony189	Enterobacteriaceae	1	1	2	1	1	1	1	3	2	1	1
Leclercia sp. G3L	Enterobacteriaceae	1	1	1	1	1	2	1	1	1	1	1
Leclercia sp. LSNIH1	Enterobacteriaceae	1	1	1	1	1	1	2	2	2	1	1
Lelliottia amnigena	Enterobacteriaceae	1	1	1	1	1	1	5	1	1	1	1
Plesiomonas shigelloides	Enterobacteriaceae	1	1	3	1	1	1	2	1	3	1	1
Raoultella ornithinolytica	Enterobacteriaceae	1	2	1	1	1	2	1	3	1	1	2
Raoultella planticola	Enterobacteriaceae	1	1	1	1	1	1	1	1	2	1	1
Raoultella sp. XY-1	Enterobacteriaceae	1	1	3	1	1	1	2	11	13	1	1
Salmonella bongori	Enterobacteriaceae	1	1	3	1	1	1	2	2	2	1	1
Salmonella enterica	Enterobacteriaceae	8	20	70	16	19	11	90	161	104	7	15
Scandinavium goeteborgense	Enterobacteriaceae	1	1	1	1	1	1	2	1	1	1	1
secondary endosymbiont of Ctenarytaina eucalypti	Enterobacteriaceae	1	1	1	1	1	1	1	2	1	1	1
Shigella boydii	Enterobacteriaceae	1	1	2	1	1	1	1	5	6	1	1
Shigella flexneri	Enterobacteriaceae	1	1	1	1	1	1	2	2	2	1	1
Shigella sonnei	Enterobacteriaceae	1	1	1	1	1	1	1	2	1	1	1
Shinella oryzae	Enterobacteriaceae	1	1	2	1	1	1	1	1	1	1	1
Shinella sp. HZN7	Enterobacteriaceae	1	1	2	1	1	1	1	1	4	1	1
Yersinia aldovae	Enterobacteriaceae	1	1	1	1	1	1	1	2	1	1	1
Yersinia enterocolitica	Enterobacteriaceae	2	1	2	2	1	1	2	5	2	1	1
Yersinia entomophaga	Enterobacteriaceae	1	1	1	1	1	1	1	1	1	2	1
Yersinia frederiksenii	Enterobacteriaceae	1	1	1	1	1	1	1	5	1	1	1
Yersinia kristensenii	Enterobacteriaceae	1	1	1	1	1	1	1	4	1	1	1
Yersinia pestis	Enterobacteriaceae	1	3	3	2	3	3	4	4	1	1	3
Yersinia pseudotuberculosis	Enterobacteriaceae	2	3	5	2	1	2	1	1	3	1	2
Enterococcus avium	Enterococcaceae	1	1	1	1	1	1	2	7	1	1	1
Enterococcus casseliflavus	Enterococcaceae	1	1	2	1	1	1	18	31	9	2	1
Enterococcus cecorum	Enterococcaceae	1	2	1	1	1	1	4	14	4	2	1
Enterococcus durans	Enterococcaceae	1	1	2	1	1	1	3	12	4	1	1
Enterococcus faecalis	Enterococcaceae	2	7	74	7	19	3	75	157	26	3	17
Enterococcus faecium	Enterococcaceae	13	71	164	34	51	29	435	1135	285	18	31
Enterococcus gallinarum	Enterococcaceae	7	5	51	8	25	10	57	91	25	9	13
Enterococcus gilvus	Enterococcaceae	1	2	1	1	1	1	1	1	1	1	1
Enterococcus hirae	Enterococcaceae	1	7	14	8	3	1	17	82	13	2	8
Enterococcus innesii	Enterococcaceae	1	1	1	1	1	1	1	2	2	1	1
Enterococcus mundtii	Enterococcaceae	1	1	1	1	1	1	2	6	1	1	1
Enterococcus raffinosus	Enterococcaceae	1	1	11	1	1	1	34	78	22	1	2
Enterococcus rotai	Enterococcaceae	1	1	1	1	1	1	1	2	1	1	1
Enterococcus sp. FDAARGOS_375	Enterococcaceae	1	1	27	1	1	1	53	176	53	1	2
Enterococcus thailandicus	Enterococcaceae	1	1	1	1	1	1	2	1	1	1	1
Melissococcus plutonius	Enterococcaceae	1	1	1	1	1	1	1	2	1	1	1
Mesoflavibacter sp. SCSIO 43206	Enterococcaceae	2	2	3	2	1	3	3	2	1	2	2
Tetragenococcus halophilus	Enterococcaceae	1	2	1	2	1	1	1	1	1	1	1
Tetragenococcus osmophilus	Enterococcaceae	1	2	1	1	1	1	1	2	1	1	1
Vagococcus fluvialis	Enterococcaceae	1	1	2	1	1	1	1	1	1	1	2
Vagococcus hydrophili	Enterococcaceae	1	1	1	1	1	1	1	1	1	2	1
Vagococcus sp. G314FT	Enterococcaceae	1	2	1	1	1	1	1	1	1	1	1
Vagococcus xieshaowenii	Enterococcaceae	1	1	2	1	1	1	1	1	1	1	1
Vagococcus zengguangii	Enterococcaceae	1	1	2	1	1	1	1	1	1	1	1
Mesoplasma lactucae	Entomoplasmataceae	1	1	1	2	1	1	1	1	1	1	1
Buchnera aphidicola	Erwiniaceae	1	1	1	1	2	2	1	1	1	1	1
Erwinia amylovora	Erwiniaceae	1	1	1	1	3	1	1	2	1	1	1
Erwinia sp. Ejp617	Erwiniaceae	2	1	2	2	1	1	2	2	1	1	3
Pantoea ananatis	Erwiniaceae	1	1	1	1	1	1	1	2	1	1	1
Pantoea cypripedii	Erwiniaceae	1	1	2	1	1	1	1	1	1	1	2
Pantoea dispersa	Erwiniaceae	1	1	2	1	1	1	1	1	1	1	1
Pantoea sp. At-9b	Erwiniaceae	1	1	2	4	2	1	1	3	1	1	2
Pantoea sp. Z09	Erwiniaceae	1	1	1	1	1	1	1	1	1	1	2
Allobaculum mucolyticum	Erysipelotrichaceae	23	180	54	355	353	9	1	1	2	3	11
Allobaculum sp. Allo2	Erysipelotrichaceae	40	428	80	714	840	17	2	1	1	1	1
Amedibacterium intestinale	Erysipelotrichaceae	4	21	8	38	40	2	1	1	1	1	1
Bulleidia sp. zg-1006	Erysipelotrichaceae	2	6	1	15	18	1	1	1	2	1	1
Erysipelothrix inopinata	Erysipelotrichaceae	1	3	3	1	1	1	1	1	1	1	1
Erysipelothrix larvae	Erysipelotrichaceae	1	1	1	1	2	1	1	1	1	1	1
Erysipelothrix piscisicarius	Erysipelotrichaceae	4	21	8	30	32	6	2	1	2	2	4
Erysipelothrix rhusiopathiae	Erysipelotrichaceae	6	13	5	33	27	2	1	2	1	4	6
Erysipelothrix sp. A18Y020d	Erysipelotrichaceae	2	10	38	19	23	5	2	1	1	5	29
Erysipelothrix sp. HDW6A	Erysipelotrichaceae	1	1	1	1	1	1	1	1	1	1	2
Erysipelothrix sp. HDW6B	Erysipelotrichaceae	1	2	1	1	1	1	1	1	1	1	1
Erysipelothrix sp. Poltava	Erysipelotrichaceae	2	2	4	1	2	1	2	1	1	2	1
Faecalibaculum rodentium	Erysipelotrichaceae	97	973	152	1658	1754	39	1	1	1	1	1
Faecalitalea cylindroides	Erysipelotrichaceae	3	8	12	19	16	4	1	1	1	1	3
Intestinibaculum porci	Erysipelotrichaceae	1	2	1	4	5	1	1	1	1	1	2
Longicatena caecimuris	Erysipelotrichaceae	1	4	1	8	14	2	1	1	1	1	2
Altererythrobacter sp. B11	Erythrobacteraceae	1	1	1	1	2	1	1	1	1	1	1
Croceicoccus sp. Ery15	Erythrobacteraceae	1	1	1	1	1	2	1	1	1	1	1
Erythrobacter litoralis	Erythrobacteraceae	1	1	3	2	1	1	1	1	1	1	1
Erythrobacter neustonensis	Erythrobacteraceae	1	1	1	1	1	1	2	1	1	1	1
Erythrobacter sp. A30-3	Erythrobacteraceae	1	2	1	2	1	1	1	1	1	2	1
Erythrobacter sp. C5	Erythrobacteraceae	1	1	1	1	1	1	1	1	1	2	1
Acetobacterium sp. KB-1	Eubacteriaceae	1	1	2	1	1	1	1	1	1	1	1
Alkalibacter rhizosphaerae	Eubacteriaceae	1	2	7	5	4	2	2	1	1	1	1
Eubacterium callanderi	Eubacteriaceae	1	1	1	1	1	2	1	1	1	1	1
Eubacterium limosum	Eubacteriaceae	1	2	2	1	1	1	1	1	1	1	1
Eubacterium sp. c-25	Eubacteriaceae	5	32	7	3	5	11	1	1	5	1	10
Eubacterium sp. MSJ-33	Eubacteriaceae	18	33	107	23	39	74	12	1	4	12	33
Eubacterium sp. NSJ-61	Eubacteriaceae	2	5	1	1	1	6	1	1	1	2	1
Flintibacter sp. KGMB00164	Eubacteriales incertae sedis	178	366	219	183	132	488	261	183	165	195	462
Intestinimonas butyriciproducens	Eubacteriales incertae sedis	88	225	181	131	103	365	98	72	101	119	378
Massilistercora timonensis	Eubacteriales incertae sedis	5	13	23	12	9	10	1	1	2	19	5
Fibrobacter succinogenes	Fibrobacteraceae	1	2	12	4	7	2	2	1	1	1	7
Filifactor alocis	Filifactoraceae	12	11	4	4	5	36	2	1	1	3	5
Fimbriimonas ginsengisoli	Fimbriimonadaceae	1	1	5	3	2	1	1	1	1	1	1
Flammeovirga sp. MY04	Flammeovirgaceae	4	6	7	3	3	6	4	4	5	4	4
Aequorivita sublithincola	Flavobacteriaceae	1	1	1	2	1	1	1	1	1	1	1
Algibacter sp. L1A34	Flavobacteriaceae	1	1	1	1	1	1	1	1	1	3	1
Aureibaculum algae	Flavobacteriaceae	1	3	2	2	2	1	1	1	1	1	1
Bizionia sp. M204	Flavobacteriaceae	1	1	1	2	1	1	1	1	1	2	2
Capnocytophaga canimorsus	Flavobacteriaceae	1	4	2	2	1	1	2	1	2	1	2
Capnocytophaga gingivalis	Flavobacteriaceae	1	1	1	3	1	1	1	2	1	2	3
Capnocytophaga haemolytica	Flavobacteriaceae	1	1	1	1	1	1	1	1	1	1	2
Dokdonia sp. 4H-3-7-5	Flavobacteriaceae	1	1	1	1	1	1	1	2	1	1	1
Euzebyella marina	Flavobacteriaceae	1	2	1	1	1	1	1	1	1	1	1
Flavobacterium album	Flavobacteriaceae	2	8	4	7	3	2	1	1	1	1	1
Flavobacterium columnare	Flavobacteriaceae	1	1	1	1	2	1	1	1	1	1	1
Flavobacterium davisii	Flavobacteriaceae	1	5	4	2	1	2	1	1	2	2	2
Flavobacterium gilvum	Flavobacteriaceae	1	2	1	1	1	1	1	1	1	1	1
Flavobacterium johnsoniae	Flavobacteriaceae	1	1	1	1	1	1	1	1	2	1	1
Flavobacterium magnum	Flavobacteriaceae	1	1	1	1	1	2	1	1	1	1	2
Flavobacterium oreochromis	Flavobacteriaceae	1	3	1	1	1	2	1	1	2	2	1
Flavobacterium psychrophilum	Flavobacteriaceae	1	1	2	1	2	1	1	1	1	2	2
Flavobacterium sediminis	Flavobacteriaceae	5	9	6	6	2	5	1	8	15	5	8
Flavobacterium sp. CS20	Flavobacteriaceae	2	2	4	5	1	1	4	2	1	2	3
Flavobacterium sp. K5-23	Flavobacteriaceae	1	4	2	2	1	2	1	1	3	1	1
Formosa sp. L2A11	Flavobacteriaceae	1	3	1	1	1	1	1	1	2	1	1
Gramella sp. MT6	Flavobacteriaceae	1	1	2	1	2	1	1	1	1	1	1
Myroides odoratus	Flavobacteriaceae	5	24	10	10	6	9	12	6	15	10	16
Myroides sp. SCSIO 72103	Flavobacteriaceae	1	7	2	1	2	3	2	5	6	1	3
Olleya sp. Bg11-27	Flavobacteriaceae	2	3	1	5	2	5	4	4	4	4	2
Olleya sp. HaHaR_3_96	Flavobacteriaceae	2	1	1	1	1	1	1	1	1	1	1
Polaribacter litorisediminis	Flavobacteriaceae	1	1	2	1	1	1	1	1	1	1	2
Polaribacter sejongensis	Flavobacteriaceae	1	1	1	2	1	1	1	1	1	1	1
Polaribacter sp. L3A8	Flavobacteriaceae	1	1	1	1	1	2	1	2	4	2	1
Polaribacter vadi	Flavobacteriaceae	1	1	1	1	1	1	2	1	1	1	1
Siansivirga zeaxanthinifaciens	Flavobacteriaceae	1	1	2	1	1	2	3	1	1	1	1
Tenacibaculum jejuense	Flavobacteriaceae	1	1	1	1	1	3	1	1	1	2	2
Winogradskyella forsetii	Flavobacteriaceae	1	1	1	1	1	1	1	3	2	1	2
Winogradskyella helgolandensis	Flavobacteriaceae	1	2	3	2	1	2	3	2	3	7	3
Zunongwangia profunda	Flavobacteriaceae	1	2	1	2	1	1	1	1	1	1	1
Zunongwangia sp. SCSIO 43204	Flavobacteriaceae	1	2	2	1	2	1	1	1	1	1	1
Flexistipes sinusarabici	Flexistipitaceae	1	1	2	1	1	1	1	1	1	1	1
Francisella halioticida	Francisellaceae	1	2	2	1	1	1	1	1	1	1	1
Francisella marina	Francisellaceae	1	1	1	1	2	1	1	1	1	2	1
Francisella orientalis	Francisellaceae	1	4	9	2	2	4	1	2	1	1	6
Francisella philomiragia	Francisellaceae	1	3	6	4	4	1	1	1	1	2	3
Francisella sp. FSC1006	Francisellaceae	1	1	1	1	1	1	1	2	1	1	1
Francisella tularensis	Francisellaceae	1	1	1	1	1	1	1	1	1	2	1
Frankia inefficax	Frankiaceae	1	2	1	1	1	1	1	1	1	1	1
Chryseolinea soli	Fulvivirgaceae	1	1	1	1	1	1	1	2	2	2	1
Fulvivirga lutea	Fulvivirgaceae	1	1	1	1	1	1	1	1	1	1	2
Cetobacterium somerae	Fusobacteriaceae	1	1	1	1	1	2	1	1	1	1	1
Chitinophaga alhagiae	Fusobacteriaceae	1	2	1	1	1	1	1	1	1	1	1
Chitinophaga oryzae	Fusobacteriaceae	4	3	1	1	1	1	2	1	2	2	2
Chitinophaga sp. MD30	Fusobacteriaceae	1	4	1	1	1	2	1	1	2	2	3
Chitinophaga sp. XS-30	Fusobacteriaceae	2	1	1	1	1	1	1	1	1	1	1
Fusobacterium hwasookii	Fusobacteriaceae	1	1	1	2	1	1	1	1	1	1	1
Fusobacterium nucleatum	Fusobacteriaceae	1	1	1	2	1	2	1	1	1	1	1
Ilyobacter polytropus	Fusobacteriaceae	1	1	1	2	2	1	1	1	1	1	1
Geitlerinema sp. PCC 7407	Geitlerinemataceae	1	1	1	3	1	1	1	1	1	1	1
Gemella sp. zg-570	Gemellaceae	1	3	1	2	1	1	1	1	1	1	1
Tistrella mobilis	Geminicoccaceae	1	1	1	1	1	1	1	1	1	2	1
Telmatocola sphagniphila	Gemmataceae	1	1	1	2	1	1	1	1	1	1	1
Tuwongella immobilis	Gemmataceae	1	1	1	2	1	1	1	1	1	1	1
Gemmatimonas aurantiaca	Gemmatimonadaceae	1	2	1	1	1	2	1	1	1	1	1
Gemmatimonas groenlandica	Gemmatimonadaceae	1	1	1	2	1	1	1	1	1	1	1
Gemmatirosa kalamazoonesis	Gemmatimonadaceae	1	1	2	1	2	1	1	1	1	1	1
Geobacter sp. SVR	Geobacteraceae	1	1	2	1	1	1	1	1	1	1	1
Geobacter sulfurreducens	Geobacteraceae	1	1	1	1	1	1	1	1	2	1	1
Geomonas sp. RF6	Geobacteraceae	1	2	1	1	1	1	1	1	1	1	1
Blastococcus sp. PRF04-17	Geodermatophilaceae	1	1	1	1	2	1	1	1	1	1	1
Denitrovibrio acetiphilus	Geovibrionaceae	1	2	1	1	1	1	1	1	1	1	1
Gloeobacter morelensis	Gloeobacteraceae	1	2	1	1	1	1	1	1	1	1	1
Gloeomargarita lithophora	Gloeomargaritaceae	1	1	1	1	2	1	1	1	1	1	1
Gordonia jinghuaiqii	Gordoniaceae	1	2	1	2	1	1	1	1	1	1	1
Gordonia sp. PP30	Gordoniaceae	1	1	1	2	3	1	1	1	1	1	1
Granulosicoccus antarcticus	Granulosicoccaceae	1	1	1	1	1	1	1	2	1	1	1
Edwardsiella ictaluri	Hafniaceae	2	1	3	1	1	1	5	7	5	1	1
Edwardsiella piscicida	Hafniaceae	1	1	2	3	2	2	1	1	1	2	2
Edwardsiella tarda	Hafniaceae	2	2	3	1	1	1	3	1	1	1	1
Halanaerobium hydrogeniformans	Halanaerobiaceae	1	1	1	1	1	2	1	1	1	1	1
Iocasia fonsfrigidae	Halanaerobiaceae	1	2	5	1	2	1	1	1	2	1	2
Anoxybacter fermentans	Halanaerobiales incertae sedis	1	3	1	1	1	1	1	2	1	1	1
Haliscomenobacter hydrossis	Haliscomenobacteraceae	1	2	1	1	1	1	1	1	1	1	1
Halobacteriovorax marinus	Halobacteriovoraceae	1	1	2	1	1	1	1	1	1	1	1
Acetohalobium arabaticum	Halobacteroidaceae	1	1	1	1	4	2	1	1	1	1	1
Halobacteroides halobius	Halobacteroidaceae	3	4	5	2	2	3	1	1	1	1	1
Cobetia sp. L2A1	Halomonadaceae	1	3	4	2	2	1	1	1	1	1	1
Halomonas beimenensis	Halomonadaceae	1	1	1	2	1	1	1	1	1	1	1
Halomonas elongata	Halomonadaceae	1	1	2	1	1	1	1	1	1	1	1
Halomonas hydrothermalis	Halomonadaceae	1	1	1	2	1	1	1	1	1	1	1
Halomonas sp. 18071143	Halomonadaceae	1	1	1	1	1	1	1	1	1	1	2
Halomonas sp. A40-4	Halomonadaceae	1	2	1	2	2	1	1	1	1	1	1
Halomonas subglaciescola	Halomonadaceae	1	1	1	1	1	2	1	1	1	1	1
Salinicola tamaricis	Halomonadaceae	1	2	1	1	1	1	1	1	1	1	1
Halothece sp. PCC 7418	Halothecacae	1	2	1	1	1	1	1	1	1	1	1
Halothermothrix orenii	Halothermotrichaceae	2	5	15	7	12	4	4	1	1	4	5
Halothiobacillus neapolitanus	Halothiobacillaceae	2	2	1	1	2	1	1	1	1	1	1
Helicobacter heilmannii	Helicobacteraceae	1	1	1	1	2	1	1	1	1	1	1
Helicobacter pylori	Helicobacteraceae	4	14	45	26	16	18	2	3	1	7	24
Heliomicrobium modesticaldum	Heliobacteriaceae	2	5	33	12	19	4	6	1	1	2	5
Heliorestis convoluta	Heliobacteriaceae	2	10	15	13	7	4	8	1	1	4	8
Hippea maritima	Hippeaceae	1	2	1	1	1	1	1	1	1	1	1
endosymbiont of Acanthamoeba sp. UWC8	Holosporaceae	1	1	2	2	4	2	1	1	1	1	2
Hydrogenimonas urashimensis	Hydrogenimonadaceae	1	1	1	1	2	1	1	1	1	1	1
Hydrogenophilus thermoluteolus	Hydrogenophilaceae	1	2	1	1	1	1	1	1	1	1	1
Hymenobacter busanensis	Hymenobacteraceae	1	1	1	1	2	1	1	1	1	1	1
Hymenobacter sp. 5116S-27	Hymenobacteraceae	1	1	2	1	1	1	1	1	1	1	1
Hymenobacter sp. 5317J-9	Hymenobacteraceae	1	1	2	1	1	1	1	1	1	1	1
Hymenobacter sp. PAMC 26554	Hymenobacteraceae	1	2	1	1	1	1	1	1	1	1	1
Hymenobacter sp. PAMC 26628	Hymenobacteraceae	1	1	1	1	1	1	1	1	2	1	1
Nibribacter ruber	Hymenobacteraceae	1	1	2	2	1	1	1	1	1	1	1
Pontibacter actiniarum	Hymenobacteraceae	1	1	2	1	1	1	1	1	1	1	2
Pontibacter akesuensis	Hymenobacteraceae	1	2	1	1	1	1	1	1	1	1	1
Pontibacter pudoricolor	Hymenobacteraceae	1	1	2	1	1	1	1	1	1	1	1
Pontibacter sp. SGAir0037	Hymenobacteraceae	1	2	3	3	2	1	2	2	1	2	1
Rufibacter radiotolerans	Hymenobacteraceae	1	1	2	1	1	1	1	1	1	1	1
Methyloligella sp. GL2	Hyphomicrobiaceae	1	1	1	1	1	1	1	1	1	1	2
Rhodomicrobium vannielii	Hyphomicrobiaceae	1	1	2	1	1	1	1	1	1	1	1
Hyphomonas neptunium	Hyphomonadaceae	2	1	1	1	1	1	1	1	1	1	1
Hyphomonas sp. CACIAM 19H1	Hyphomonadaceae	1	1	1	1	2	1	1	1	1	1	1
Actinomarinicola tropica	Iamiaceae	1	1	1	3	1	1	1	1	1	1	1
Aquihabitans sp. G128	Iamiaceae	1	3	1	1	3	2	1	1	1	2	1
Aquihabitans sp. Kera 3	Iamiaceae	1	1	1	3	2	1	1	1	1	1	1
Iamia sp. SCSIO 61187	Iamiaceae	1	1	1	1	3	1	1	1	1	1	1
Ichthyobacterium seriolicida	Ichthyobacteriaceae	1	1	1	1	2	1	1	1	1	1	1
Idiomarina sp. X4	Idiomarinaceae	1	1	2	1	1	1	1	1	1	2	1
Ignavibacterium album	Ignavibacteriaceae	1	2	1	1	1	1	1	1	1	1	1
Ilumatobacter coccineus	Ilumatobacteraceae	1	1	1	1	1	1	1	1	1	1	2
Phycicoccus endophyticus	Intrasporangiaceae	1	1	3	1	2	1	1	1	1	1	1
Aquisphaera giovannonii	Isosphaeraceae	1	4	1	1	1	1	1	1	1	1	1
Isosphaera pallida	Isosphaeraceae	1	1	1	2	1	1	1	1	1	1	1
Janibacter limosus	Isosphaeraceae	1	1	2	1	1	1	1	1	1	1	1
Singulisphaera acidiphila	Isosphaeraceae	1	1	1	1	1	1	1	1	2	1	1
Tautonia plasticadhaerens	Isosphaeraceae	1	1	1	2	1	1	1	1	1	1	1
Jatrophihabitans sp. GAS493	Jatrophihabitantaceae	1	1	1	1	3	1	1	1	1	1	1
Kaistia sp. 32K	Kaistiaceae	1	2	1	1	1	1	1	1	1	1	1
Kiritimatiella glycovorans	Kiritimatiellaceae	1	1	1	1	2	1	1	1	1	1	1
Haliangium ochraceum	Kofleriaceae	1	1	1	2	1	1	1	1	1	1	2
Koleobacter methoxysyntrophicus	Koleobacteraceae	1	1	1	1	3	1	1	1	1	1	1
Kordiimonas sp. SCSIO 12603	Kordiimonadaceae	1	1	1	1	1	2	1	1	1	1	1
Ktedonosporobacter rubrisoli	Ktedonosporobacteraceae	1	2	1	1	1	1	1	3	1	1	1
Kytococcus sedentarius	Kytococcaceae	1	1	2	1	1	1	1	1	1	1	1
Labilithrix luteola	Labilitrichaceae	1	1	1	2	1	2	1	1	1	1	3
Anaerobutyricum hallii	Lachnospiraceae	28	45	174	47	57	65	1	2	2	318	51
Anaerocolumna cellulosilytica	Lachnospiraceae	1	5	28	12	9	2	1	1	1	5	14
Anaerocolumna chitinilytica	Lachnospiraceae	80	132	18	7	1	235	1	2	1	5	7
Anaerocolumna sedimenticola	Lachnospiraceae	19	83	12	3	7	79	1	4	6	5	8
Anaerostipes caccae	Lachnospiraceae	44	60	317	77	186	150	2	1	4	19	64
Anaerostipes hadrus	Lachnospiraceae	98	529	873	267	478	312	9	15	20	108	505
Anaerostipes rhamnosivorans	Lachnospiraceae	13	47	46	5	7	26	3	2	3	11	14
Blautia argi	Lachnospiraceae	182	513	1075	360	560	479	16	39	75	267	1144
Blautia hansenii	Lachnospiraceae	14	88	50	29	15	64	1	1	1	24	71
Blautia liquoris	Lachnospiraceae	20	101	254	91	153	80	1	2	4	21	149
Blautia massiliensis	Lachnospiraceae	6	72	6	13	9	21	1	2	2	11	34
Blautia obeum	Lachnospiraceae	30	59	60	18	21	59	7	14	7	23	103
Blautia producta	Lachnospiraceae	16	49	30	6	18	64	2	5	31	10	58
Blautia pseudococcoides	Lachnospiraceae	13	59	77	8	22	35	2	11	116	95	402
Blautia sp. NBRC 113351	Lachnospiraceae	2	15	6	2	4	6	1	1	2	2	3
Blautia sp. SC05B48	Lachnospiraceae	12	41	47	68	36	11	6	8	7	51	200
Butyrivibrio fibrisolvens	Lachnospiraceae	10	35	473	157	240	25	3	1	1	80	390
Butyrivibrio hungatei	Lachnospiraceae	4	33	30	84	24	21	1	2	1	60	165
Butyrivibrio proteoclasticus	Lachnospiraceae	1	1	8	3	3	1	2	1	1	1	2
Coprococcus catus	Lachnospiraceae	4	10	6	6	7	8	1	1	1	2	4
Coprococcus comes	Lachnospiraceae	16	345	81	26	60	64	7	22	26	25	71
Coprococcus eutactus	Lachnospiraceae	20	41	45	8	12	83	5	33	36	28	65
Coprococcus sp. ART55/1	Lachnospiraceae	3	6	3	2	2	4	1	1	2	1	9
Dorea longicatena	Lachnospiraceae	33	102	38	109	60	87	7	1	4	6	32
Enterocloster bolteae	Lachnospiraceae	91	206	639	474	612	165	569	24	20	52	283
Enterocloster clostridioformis	Lachnospiraceae	7	7	29	12	23	14	2	1	3	6	17
Faecalicatena sp. Marseille-Q4148	Lachnospiraceae	87	650	356	125	175	411	2	16	10	277	826
Herbinix luporum	Lachnospiraceae	90	88	257	85	77	242	1	3	1	13	30
Lachnoanaerobaculum umeaense	Lachnospiraceae	3	25	469	143	237	19	2	1	2	64	401
Lachnospira eligens	Lachnospiraceae	33	110	34	84	41	77	1	2	2	51	173
Lacrimispora saccharolytica	Lachnospiraceae	3	6	218	29	4	10	1	1	2	5	5
Lacrimispora sphenoides	Lachnospiraceae	10	59	6	1	2	10	1	1	3	2	2
Novisyntrophococcus fermenticellae	Lachnospiraceae	29	98	129	35	63	41	3	23	43	4	85
Pseudobutyrivibrio xylanivorans	Lachnospiraceae	34	196	136	58	86	172	10	1	2	64	238
Qiania dongpingensis	Lachnospiraceae	237	334	450	369	323	520	596	20	29	122	663
Roseburia hominis	Lachnospiraceae	18	101	331	89	168	63	1	11	20	55	300
Roseburia intestinalis	Lachnospiraceae	11	20	42	12	17	36	1	1	2	5	43
Roseburia sp. NSJ-69	Lachnospiraceae	1	5	4	9	3	9	1	2	1	1	1
Sellimonas intestinalis	Lachnospiraceae	63	135	185	150	131	177	13	7	9	67	188
Simiaoa sunii	Lachnospiraceae	84	197	132	30	82	265	3	5	4	29	81
Wansuia hejianensis	Lachnospiraceae	7	41	61	5	21	24	2	4	13	7	9
Wujia chipingensis	Lachnospiraceae	1	13	2	3	1	9	1	1	1	1	1
Bombilactobacillus bombi	Lactobacillaceae	1	2	1	1	1	1	1	1	1	1	1
Companilactobacillus ginsenosidimutans	Lactobacillaceae	1	2	3	1	1	1	1	1	1	1	1
Companilactobacillus heilongjiangensis	Lactobacillaceae	1	2	1	1	1	1	1	1	1	1	1
Fructilactobacillus fructivorans	Lactobacillaceae	1	1	1	1	1	4	1	1	1	1	1
Fructilactobacillus lindneri	Lactobacillaceae	1	2	2	1	2	1	1	1	1	1	1
Fructilactobacillus sanfranciscensis	Lactobacillaceae	1	3	1	1	1	1	1	1	1	1	1
Fructilactobacillus sp. KI11_C11	Lactobacillaceae	1	2	1	1	1	1	1	1	1	1	1
Fructobacillus sp. KI3_B9	Lactobacillaceae	1	2	1	2	1	1	1	1	1	1	1
Furfurilactobacillus rossiae	Lactobacillaceae	3	5	2	3	2	1	1	1	1	1	1
Lacticaseibacillus casei	Lactobacillaceae	1	1	1	1	1	2	2	1	1	1	1
Lacticaseibacillus manihotivorans	Lactobacillaceae	1	1	2	1	1	1	1	1	1	1	1
Lacticaseibacillus paracasei	Lactobacillaceae	3	13	12	6	6	2	2	1	1	3	12
Lacticaseibacillus rhamnosus	Lactobacillaceae	1	5	1	1	1	1	1	1	1	1	1
Lactiplantibacillus paraplantarum	Lactobacillaceae	1	1	1	1	3	1	1	1	1	1	1
Lactiplantibacillus pentosus	Lactobacillaceae	1	2	4	1	3	2	1	2	1	2	1
Lactiplantibacillus plantarum	Lactobacillaceae	8	38	32	13	19	10	5	3	1	4	15
Lactobacillus acetotolerans	Lactobacillaceae	6	8	4	6	7	1	1	1	1	1	1
Lactobacillus acidophilus	Lactobacillaceae	33	121	28	46	36	3	2	3	1	3	2
Lactobacillus amylolyticus	Lactobacillaceae	1	5	2	1	1	1	1	1	1	1	1
Lactobacillus apis	Lactobacillaceae	20	87	22	39	31	1	1	1	1	1	1
Lactobacillus crispatus	Lactobacillaceae	28	132	28	55	49	1	1	1	1	1	1
Lactobacillus delbrueckii	Lactobacillaceae	164	831	202	337	329	5	1	2	3	1	3
Lactobacillus gasseri	Lactobacillaceae	59	304	62	102	104	2	1	1	1	1	1
Lactobacillus helsingborgensis	Lactobacillaceae	6	20	10	11	11	1	1	1	1	1	1
Lactobacillus helveticus	Lactobacillaceae	68	339	90	133	107	2	1	2	1	1	1
Lactobacillus iners	Lactobacillaceae	51	226	57	85	76	3	1	1	1	1	1
Lactobacillus intestinalis	Lactobacillaceae	3	13	3	5	2	1	1	1	1	1	1
Lactobacillus jensenii	Lactobacillaceae	21	93	17	26	31	3	1	1	1	1	1
Lactobacillus johnsonii	Lactobacillaceae	839	5459	810	1474	1396	17	1	3	1	5	7
Lactobacillus kefiranofaciens	Lactobacillaceae	78	359	123	203	208	7	6	2	2	5	22
Lactobacillus panisapium	Lactobacillaceae	5	30	6	8	6	2	1	1	1	1	1
Lactobacillus paragasseri	Lactobacillaceae	5	8	3	4	7	1	1	1	1	1	1
Lactobacillus sp. 3B(2020)	Lactobacillaceae	1	4	1	1	3	1	1	1	1	2	1
Lactobacillus sp. JM1	Lactobacillaceae	48	147	55	56	50	4	1	2	1	1	1
Lactobacillus taiwanensis	Lactobacillaceae	33	172	32	51	52	1	1	1	1	1	2
Lactobacillus terrae	Lactobacillaceae	2	2	3	1	2	1	1	1	1	1	1
Lactobacillus ultunensis	Lactobacillaceae	2	5	2	3	3	1	1	1	1	2	1
Latilactobacillus curvatus	Lactobacillaceae	1	2	1	2	3	1	1	1	1	1	1
Latilactobacillus sakei	Lactobacillaceae	1	3	9	4	6	1	2	1	2	2	4
Leuconostoc carnosum	Lactobacillaceae	1	1	1	1	1	1	2	1	1	1	1
Leuconostoc citreum	Lactobacillaceae	1	1	1	1	1	1	1	1	1	2	2
Leuconostoc falkenbergense	Lactobacillaceae	1	1	1	1	2	2	1	1	1	1	1
Leuconostoc lactis	Lactobacillaceae	1	2	6	2	3	1	1	1	1	1	1
Leuconostoc mesenteroides	Lactobacillaceae	1	1	2	1	1	1	1	1	1	1	1
Levilactobacillus brevis	Lactobacillaceae	2	3	1	2	1	1	1	1	1	1	1
Levilactobacillus suantsaii	Lactobacillaceae	1	1	1	2	1	1	1	1	1	1	1
Ligilactobacillus acidipiscis	Lactobacillaceae	1	1	2	1	2	1	1	1	1	1	1
Ligilactobacillus murinus	Lactobacillaceae	2	2	1	4	1	4	1	1	1	1	1
Ligilactobacillus salivarius	Lactobacillaceae	4	7	9	4	5	2	1	3	3	1	5
Limosilactobacillus fermentum	Lactobacillaceae	3	12	9	7	9	4	4	1	1	1	8
Limosilactobacillus mucosae	Lactobacillaceae	2	7	4	5	7	2	1	1	1	3	2
Limosilactobacillus panis	Lactobacillaceae	1	1	1	1	1	1	2	1	1	1	1
Limosilactobacillus pontis	Lactobacillaceae	1	2	1	1	2	1	1	1	1	1	1
Limosilactobacillus reuteri	Lactobacillaceae	1	6	1	8	2	1	1	2	1	1	1
Liquorilactobacillus hordei	Lactobacillaceae	2	1	1	1	1	1	1	1	1	1	1
Liquorilactobacillus nagelii	Lactobacillaceae	1	1	1	2	1	1	1	1	1	1	1
Oenococcus kitaharae	Lactobacillaceae	1	2	1	1	1	1	1	1	1	1	1
Paucilactobacillus hokkaidonensis	Lactobacillaceae	1	2	1	1	1	1	1	1	1	1	1
Paucilactobacillus oligofermentans	Lactobacillaceae	1	1	2	1	2	1	1	1	1	1	1
Pediococcus acidilactici	Lactobacillaceae	2	2	5	3	1	3	2	2	1	1	1
Pediococcus damnosus	Lactobacillaceae	2	2	1	1	1	2	1	1	1	1	2
Pediococcus inopinatus	Lactobacillaceae	1	1	1	1	1	1	1	2	1	1	1
Pediococcus pentosaceus	Lactobacillaceae	1	2	2	2	1	2	1	1	1	1	1
Periweissella cryptocerci	Lactobacillaceae	7	22	32	5	19	11	1	3	4	6	8
Schleiferilactobacillus harbinensis	Lactobacillaceae	2	3	1	1	2	6	1	1	1	1	1
Secundilactobacillus malefermentans	Lactobacillaceae	1	2	2	1	3	3	1	1	1	1	2
Secundilactobacillus paracollinoides	Lactobacillaceae	1	3	1	1	1	2	1	1	1	1	1
Weissella ceti	Lactobacillaceae	1	6	8	5	8	4	2	2	1	2	3
Weissella cibaria	Lactobacillaceae	2	6	17	1	9	1	2	1	1	1	6
Weissella confusa	Lactobacillaceae	1	2	1	1	1	1	1	1	1	1	1
Weissella hellenica	Lactobacillaceae	1	5	6	3	4	1	2	1	1	3	5
Weissella jogaejeotgali	Lactobacillaceae	1	1	1	1	1	1	1	2	1	2	1
Weissella soli	Lactobacillaceae	1	1	2	1	1	1	1	1	1	1	1
Weissella viridescens	Lactobacillaceae	2	5	2	1	4	1	1	1	1	1	1
Lawsonella clevelandensis	Lawsonellaceae	1	1	3	1	1	1	1	1	1	1	1
Legionella longbeachae	Legionellaceae	1	1	1	1	2	1	1	1	1	1	3
Legionella pneumophila	Legionellaceae	1	1	2	1	1	1	1	1	1	2	2
Legionella sp. PC1000	Legionellaceae	1	1	2	1	1	1	1	1	1	1	1
Leptolyngbya sp. 7M	Leptolyngbyaceae	1	2	2	1	1	1	1	1	1	1	1
Leptolyngbya sp. NIES-3755	Leptolyngbyaceae	1	2	1	1	2	1	1	1	1	1	1
Leptolyngbya sp. PCC 7376	Leptolyngbyaceae	1	1	1	2	1	1	1	1	1	1	1
Leptospira interrogans	Leptospiraceae	1	2	1	1	1	1	1	1	1	1	1
Leptotrichia shahii	Leptotrichia shahii	2	2	1	2	2	1	1	1	1	2	1
Leptotrichia trevisanii	Leptotrichia shahii	1	1	1	2	1	1	1	1	1	1	1
Leptotrichia wadei	Leptotrichia shahii	1	3	5	1	2	3	1	1	1	2	3
Streptobacillus moniliformis	Leptotrichiaceae	2	2	1	1	1	1	1	1	1	1	1
Lichenihabitans psoromatis	Lichenihabitantaceae	1	1	1	1	1	1	1	1	1	2	1
Limnochorda pilosa	Limnochordaceae	1	3	4	2	5	1	1	1	1	1	2
Brochothrix thermosphacta	Listeriaceae	1	1	2	1	1	1	1	1	1	1	1
Listeria innocua	Listeriaceae	8	31	32	16	28	8	6	11	5	2	11
Listeria monocytogenes	Listeriaceae	1	17	25	14	14	6	3	4	3	2	11
Listeria sp. PSOL-1	Listeriaceae	1	1	3	3	1	1	1	1	1	2	5
Listeria weihenstephanensis	Listeriaceae	1	2	1	1	1	2	2	1	1	1	1
Litoricola lipolytica	Litorivicinaceae	1	2	3	2	1	1	1	1	1	1	1
Loigolactobacillus bifermentans	Loigolactobacillus bifermentans	1	1	1	1	1	1	2	1	1	1	1
Mangrovivirga cuniculi	Mangrovivirgaceae	1	1	1	1	1	2	1	1	1	1	1
Glycocaulis alkaliphilus	Maricaulaceae	1	1	1	1	1	1	1	1	1	1	2
Hyphobacterium sp. CCMP332	Maricaulaceae	1	1	1	1	1	1	1	1	2	1	3
Marinicauda algicola	Maricaulaceae	2	1	1	1	1	1	1	1	1	1	1
Labilibaculum antarcticum	Marinifilaceae	1	2	1	3	1	1	1	2	1	2	2
Alkaliflexus sp. Ai-910	Marinilabiliaceae	2	1	1	1	1	2	2	3	3	3	1
Alkalitalea saponilacus	Marinilabiliaceae	1	1	1	1	1	3	1	1	1	1	1
Marinobacter salsuginis	Marinobacter salsuginis	1	1	1	1	2	1	1	1	1	1	1
Marivirga tractuosa	Marivirgaceae	1	1	3	2	2	1	1	1	1	2	1
Melioribacter roseus	Melioribacteraceae	1	1	2	1	1	1	1	1	1	1	1
Mesomycoplasma flocculare	Metamycoplasmataceae	1	1	2	1	1	1	1	1	1	1	1
Mesomycoplasma hyopneumoniae	Metamycoplasmataceae	1	1	1	3	1	2	1	1	1	1	1
Mesomycoplasma mobile	Metamycoplasmataceae	1	2	2	1	1	1	1	1	1	1	1
Mesomycoplasma ovipneumoniae	Metamycoplasmataceae	1	1	2	1	1	1	1	1	1	1	1
Metamycoplasma hominis	Metamycoplasmataceae	2	11	9	3	4	1	1	1	1	5	7
Metamycoplasma hyosynoviae	Metamycoplasmataceae	1	1	1	2	1	1	1	1	1	1	1
Mycoplasmopsis californica	Metamycoplasmataceae	1	2	2	2	2	1	1	1	1	1	2
Mycoplasmopsis canis	Metamycoplasmataceae	1	1	1	1	2	1	1	1	1	1	1
Mycoplasmopsis caviae	Metamycoplasmataceae	2	1	1	2	1	2	1	1	1	1	1
Mycoplasmopsis cynos	Metamycoplasmataceae	1	2	1	2	1	1	1	1	1	1	1
Mycoplasmopsis equigenitalium	Metamycoplasmataceae	1	1	3	1	2	1	1	1	1	1	1
Mycoplasmopsis pullorum	Metamycoplasmataceae	1	2	2	1	1	2	1	1	1	1	1
Mycoplasmopsis pulmonis	Metamycoplasmataceae	1	1	2	1	1	1	1	1	1	1	1
Methylobacterium aquaticum	Methylobacteriaceae	1	2	1	1	2	1	1	1	1	1	1
Methylobacterium currus	Methylobacteriaceae	1	1	2	1	1	1	1	1	1	1	1
Methylobacterium sp. XJLW	Methylobacteriaceae	1	1	1	3	3	1	1	1	1	1	2
Methylobacterium tardum	Methylobacteriaceae	1	1	1	1	1	1	1	1	1	1	2
Methylobacterium terrae	Methylobacteriaceae	1	1	1	1	1	1	1	1	2	1	1
Methylorubrum extorquens	Methylobacteriaceae	1	1	1	1	1	1	1	2	1	2	1
Methylorubrum populi	Methylobacteriaceae	1	1	1	1	1	1	1	1	1	1	2
Microvirga ossetica	Methylobacteriaceae	1	1	1	2	1	1	1	1	1	1	1
Microvirga sp. VF16	Methylobacteriaceae	1	1	1	1	1	1	1	1	1	1	2
Methylocaldum marinum	Methylococcaceae	1	1	2	1	1	1	1	1	1	1	1
Methylomagnum ishizawai	Methylococcaceae	1	1	1	2	2	1	3	1	1	2	1
Methylomicrobium sp. wino1	Methylococcaceae	1	1	1	1	2	1	1	1	1	1	1
Methylotuvimicrobium alcaliphilum	Methylococcaceae	1	2	1	1	1	2	1	1	1	1	1
Agromyces archimandritae	Microbacteriaceae	1	1	2	1	1	2	1	1	1	1	1
Agromyces laixinhei	Microbacteriaceae	1	1	1	2	1	1	1	1	1	1	1
Cryobacterium sp. LW097	Microbacteriaceae	1	1	1	1	1	1	1	2	1	1	1
Curtobacterium flaccumfaciens	Microbacteriaceae	1	1	2	1	2	1	1	1	1	1	1
Curtobacterium sp. L6-1	Microbacteriaceae	1	1	2	1	1	1	1	1	1	1	1
Gulosibacter sediminis	Microbacteriaceae	1	1	1	1	3	1	1	1	1	1	1
Herbiconiux sp. SALV-R1	Microbacteriaceae	1	2	2	1	1	1	1	1	1	1	1
Humibacter ginsenosidimutans	Microbacteriaceae	2	3	2	1	1	1	1	1	1	1	1
Leifsonia shinshuensis	Microbacteriaceae	1	1	4	2	1	1	1	1	1	2	1
Leucobacter sp. CX169	Microbacteriaceae	1	1	1	2	1	1	1	1	1	1	1
Leucobacter sp. H21R-40	Microbacteriaceae	1	2	1	1	1	1	1	1	1	1	1
Microbacterium chocolatum	Microbacteriaceae	1	1	1	1	1	1	1	1	1	3	1
Microbacterium cremeum	Microbacteriaceae	1	1	1	1	2	1	1	1	1	1	1
Microbacterium fandaimingii	Microbacteriaceae	1	1	1	1	1	1	1	1	1	2	1
Microbacterium hominis	Microbacteriaceae	1	2	3	1	2	1	1	1	1	1	1
Microbacterium lushaniae	Microbacteriaceae	1	1	1	1	1	1	2	1	1	1	1
Microbacterium luteum	Microbacteriaceae	1	1	1	2	1	1	1	1	1	1	1
Microbacterium sp. CBA3102	Microbacteriaceae	1	1	1	1	1	1	1	1	2	1	1
Microbacterium sp. No. 7	Microbacteriaceae	2	1	1	1	1	1	1	1	1	1	1
Microbacterium sp. PM5	Microbacteriaceae	1	2	2	1	1	1	3	1	4	1	1
Microbacterium sp. str. 'China'	Microbacteriaceae	2	3	5	1	3	1	1	1	1	2	3
Microbacterium testaceum	Microbacteriaceae	1	1	1	2	1	1	1	1	1	1	1
Mycetocola zhujimingii	Microbacteriaceae	1	1	1	1	1	1	1	1	2	1	1
Rathayibacter festucae	Microbacteriaceae	1	1	2	1	1	1	1	1	1	1	1
Salinibacterium sp. dk2585	Microbacteriaceae	1	2	1	1	1	1	1	1	1	1	1
Salinibacterium sp. ZJ70	Microbacteriaceae	1	1	1	1	1	2	1	1	1	1	1
Microbulbifer sp. ALW1	Microbulbiferaceae	1	1	1	1	1	1	1	1	1	1	2
Microbulbifer variabilis	Microbulbiferaceae	1	1	2	1	1	1	1	1	1	1	1
Arthrobacter crystallopoietes	Micrococcaceae	1	2	2	1	1	2	1	1	1	1	1
Arthrobacter sp. C1-1	Micrococcaceae	1	1	1	1	3	1	1	1	1	1	1
Arthrobacter sp. CJ23	Micrococcaceae	1	1	1	1	3	1	1	1	1	1	1
Arthrobacter sp. Helios	Micrococcaceae	1	7	32	24	25	6	1	1	1	9	34
Arthrobacter sp. PM3	Micrococcaceae	1	2	1	1	1	1	1	1	1	1	1
Arthrobacter sp. QL17	Micrococcaceae	1	1	1	2	1	1	1	1	1	1	1
Arthrobacter sp. StoSoilB13	Micrococcaceae	1	5	4	8	7	2	1	1	1	1	3
Arthrobacter sp. StoSoilB5	Micrococcaceae	1	1	1	2	1	1	1	1	1	1	1
Arthrobacter sp. YN	Micrococcaceae	1	8	9	4	4	1	1	1	1	1	1
Arthrobacter sulfonylureivorans	Micrococcaceae	1	1	2	1	1	1	1	1	1	1	1
Auritidibacter sp. NML130574	Micrococcaceae	1	1	1	1	1	2	1	1	1	1	1
Nesterenkonia sp. NBAIMH1	Micrococcaceae	1	1	1	1	1	1	1	2	1	1	1
Pseudarthrobacter sp. L1SW	Micrococcaceae	1	2	1	3	8	1	1	1	1	2	1
Pseudarthrobacter sp. NIBRBAC000502772	Micrococcaceae	1	1	1	1	1	1	1	1	1	1	2
Pseudarthrobacter sp. NS4	Micrococcaceae	1	2	2	2	2	2	1	1	1	1	2
Rothia aeria	Micrococcaceae	1	1	1	1	2	1	1	1	1	1	1
Pengzhenrongella sicca	Micrococcales incertae sedis	1	1	1	2	2	1	1	1	1	1	1
Planktothrix agardhii	Microcoleaceae	1	4	6	2	5	1	2	1	1	3	1
Microcystis aeruginosa	Microcystaceae	2	2	4	1	3	4	1	1	1	1	3
Microcystis sp. MC19	Microcystaceae	1	1	1	1	1	2	1	1	1	1	1
Actinocatenispora sera	Micromonosporaceae	1	1	1	1	2	1	1	1	1	1	1
Actinoplanes sp. N902-109	Micromonosporaceae	1	1	1	1	1	1	1	2	1	1	1
Couchioplanes caeruleus	Micromonosporaceae	1	1	1	6	5	1	1	1	1	1	1
Dactylosporangium vinaceum	Micromonosporaceae	1	1	2	1	1	1	1	1	1	1	1
Micromonospora coriariae	Micromonosporaceae	1	1	2	1	1	1	1	1	1	1	1
Micromonospora echinofusca	Micromonosporaceae	2	1	1	1	1	1	1	1	1	1	1
Micromonospora ferruginea	Micromonosporaceae	1	1	1	1	1	1	1	1	1	1	2
Micromonospora maris	Micromonosporaceae	1	1	1	1	1	1	1	1	1	2	1
Micromonospora sagamiensis	Micromonosporaceae	1	1	1	2	1	1	1	1	1	1	1
Micromonospora viridifaciens	Micromonosporaceae	1	1	2	2	1	1	2	1	1	1	1
Micromonospora zamorensis	Micromonosporaceae	1	1	1	1	1	2	1	1	1	1	1
Phytohabitans flavus	Micromonosporaceae	1	1	1	1	1	1	1	2	2	1	2
Plantactinospora sp. BB1	Micromonosporaceae	1	1	4	1	1	1	1	1	1	1	1
Plantactinospora sp. BC1	Micromonosporaceae	1	1	1	1	1	1	2	1	1	1	1
Polymorphospora rubra	Micromonosporaceae	2	1	1	2	3	1	1	1	1	1	1
Salinispora tropica	Micromonosporaceae	1	1	1	1	1	2	1	1	1	1	1
Verrucosispora sp. NA02020	Micromonosporaceae	1	1	1	1	1	1	1	1	1	2	1
Microvenator marinus	Microvenatoraceae	1	1	2	1	1	1	1	1	1	1	1
Miltoncostaea marina	Miltoncostaeaceae	1	1	1	2	1	1	1	1	1	1	1
Monoglobus pectinilyticus	Monoglobaceae	16	39	34	9	16	28	3	1	1	2	8
Moorella thermoacetica	Moorellaceae	2	1	1	1	1	1	2	1	1	1	1
Moorena producens	Moorellaceae	1	1	2	1	1	1	1	1	1	2	2
Thermanaeromonas toyohensis	Moorellaceae	1	1	2	1	2	1	1	1	1	1	1
Acinetobacter baumannii	Moraxellaceae	3	11	69	20	30	11	2	2	2	11	36
Acinetobacter bereziniae	Moraxellaceae	1	2	1	1	1	1	1	1	1	1	1
Acinetobacter calcoaceticus	Moraxellaceae	1	3	4	1	1	1	1	1	1	1	2
Acinetobacter haemolyticus	Moraxellaceae	1	1	4	3	1	1	1	1	1	1	3
Acinetobacter indicus	Moraxellaceae	1	2	1	2	1	1	1	1	1	1	1
Acinetobacter lactucae	Moraxellaceae	1	1	2	1	1	1	1	1	1	1	1
Acinetobacter pittii	Moraxellaceae	2	11	4	5	6	3	1	1	1	1	4
Acinetobacter sp. C32I	Moraxellaceae	2	1	1	1	1	1	1	1	1	2	1
Acinetobacter sp. FDAARGOS_560	Moraxellaceae	1	1	1	1	1	1	1	1	2	1	1
Acinetobacter sp. LoGeW2-3	Moraxellaceae	1	1	1	1	3	3	1	1	1	2	2
Acinetobacter sp. SCLZS86	Moraxellaceae	1	2	1	1	1	1	1	1	1	2	1
Acinetobacter towneri	Moraxellaceae	1	1	1	1	1	1	1	1	1	1	2
Acinetobacter venetianus	Moraxellaceae	2	4	2	2	1	1	1	1	1	2	2
Psychrobacter sp. WY6	Moraxellaceae	1	1	1	1	1	2	1	1	1	2	1
Arsenophonus endosymbiont of Aphis craccivora	Morganellaceae	1	1	1	1	1	2	1	2	1	1	1
Arsenophonus endosymbiont of Apis mellifera	Morganellaceae	1	1	1	1	1	1	2	1	1	1	1
Arsenophonus nasoniae	Morganellaceae	1	2	17	6	5	4	1	1	2	1	9
Morganella morganii	Morganellaceae	3	8	16	5	6	5	5	7	7	2	8
Photorhabdus asymbiotica	Morganellaceae	1	1	2	1	1	1	1	1	1	1	1
Proteus mirabilis	Morganellaceae	1	1	3	1	1	1	1	5	3	1	1
Proteus penneri	Morganellaceae	3	1	3	1	1	2	1	2	3	1	1
Proteus terrae	Morganellaceae	1	1	1	1	1	1	1	2	1	1	1
Proteus vulgaris	Morganellaceae	1	2	2	1	1	2	1	4	3	1	1
Providencia rettgeri	Morganellaceae	1	2	1	1	3	1	1	1	1	1	1
Providencia sneebia	Morganellaceae	1	1	1	2	1	1	1	1	1	1	1
Xenorhabdus doucetiae	Morganellaceae	1	1	1	1	2	1	2	2	1	1	1
Moritella marina	Moritellaceae	1	1	2	1	1	1	1	1	1	1	1
Moritella sp. 5	Moritellaceae	1	1	1	2	3	1	1	1	1	1	1
Mucispirillum schaedleri	Mucispirillaceae	1	2	1	1	1	1	1	1	1	1	1
Duncaniella dubosii	Muribaculaceae	807	3048	1795	1477	688	1679	5064	6369	4110	2126	4198
Duncaniella sp. B8	Muribaculaceae	1	1	2	2	2	1	1	1	1	1	2
Muribaculum gordoncarteri	Muribaculaceae	389	1381	1890	2679	1871	699	751	908	1059	890	1824
Muribaculum intestinale	Muribaculaceae	327	1026	1065	867	319	577	2694	2964	2772	1349	2562
Sodaliphilus pleomorphus	Muribaculaceae	22	72	32	63	55	41	30	35	55	48	112
Mycobacterium basiliense	Mycobacteriaceae	1	1	1	1	2	1	1	1	1	1	1
Mycobacterium canettii	Mycobacteriaceae	30	98	277	240	265	76	40	14	44	74	132
Mycobacterium diernhoferi	Mycobacteriaceae	1	1	2	1	1	1	1	1	1	1	1
Mycobacterium grossiae	Mycobacteriaceae	1	1	1	2	1	1	1	1	1	1	1
Mycobacterium heidelbergense	Mycobacteriaceae	1	1	2	1	1	1	1	1	1	1	1
Mycobacterium malmoense	Mycobacteriaceae	1	1	1	1	2	1	1	1	1	1	1
Mycobacterium marseillense	Mycobacteriaceae	1	1	2	1	1	1	1	1	1	1	1
Mycobacterium pallens	Mycobacteriaceae	1	1	1	1	2	1	1	1	1	1	1
Mycobacterium parmense	Mycobacteriaceae	1	1	2	1	1	1	1	1	1	1	1
Mycobacterium shigaense	Mycobacteriaceae	1	1	1	1	1	2	1	1	1	1	1
Mycobacterium sp. IDR2000157661	Mycobacteriaceae	1	1	2	1	1	1	1	1	2	1	1
Mycobacterium tuberculosis	Mycobacteriaceae	1	2	5	2	2	2	1	1	1	1	1
Mycobacteroides abscessus	Mycobacteriaceae	1	2	1	1	2	1	1	1	1	1	1
Mycobacteroides immunogenum	Mycobacteriaceae	1	2	1	1	1	1	1	1	1	1	1
Mycolicibacterium boenickei	Mycobacteriaceae	1	2	1	1	1	1	1	1	1	1	1
Mycolicibacterium celeriflavum	Mycobacteriaceae	1	1	1	1	2	1	1	1	1	1	1
Mycolicibacterium chitae	Mycobacteriaceae	2	1	1	1	1	1	1	1	1	1	1
Mycolicibacterium confluentis	Mycobacteriaceae	1	2	1	1	1	1	1	1	1	1	1
Mycolicibacterium duvalii	Mycobacteriaceae	1	1	1	2	1	1	1	1	1	1	1
Mycolicibacterium helvum	Mycobacteriaceae	1	1	2	1	1	1	1	1	1	1	1
Mycolicibacterium madagascariense	Mycobacteriaceae	1	2	1	5	3	1	1	1	1	2	1
Mycolicibacterium mengxianglii	Mycobacteriaceae	1	1	1	1	2	1	1	1	1	1	1
Mycolicibacterium monacense	Mycobacteriaceae	1	1	1	1	2	1	1	1	1	1	1
Mycolicibacterium mucogenicum	Mycobacteriaceae	1	1	1	2	1	1	1	1	1	1	1
Mycolicibacterium neoaurum	Mycobacteriaceae	1	4	1	3	1	1	1	1	1	2	1
Mycolicibacterium phlei	Mycobacteriaceae	1	1	3	1	1	1	1	1	1	1	1
Mycolicibacterium poriferae	Mycobacteriaceae	1	1	1	1	1	1	1	1	2	1	1
Mycolicibacterium pulveris	Mycobacteriaceae	1	1	2	1	1	1	1	1	1	1	1
Mycolicibacterium rhodesiae	Mycobacteriaceae	1	1	1	2	1	1	1	1	1	1	1
Mycolicibacterium sarraceniae	Mycobacteriaceae	1	2	1	1	1	1	1	1	1	1	1
Mycolicibacterium smegmatis	Mycobacteriaceae	1	1	1	1	2	1	1	1	1	1	1
Mycoplasma anserisalpingitidis	Mycoplasmataceae	1	3	1	1	1	1	1	1	1	1	1
Mycoplasma capricolum	Mycoplasmataceae	1	3	1	2	2	1	1	2	1	1	1
Mycoplasma fastidiosum	Mycoplasmataceae	1	1	4	2	1	1	1	1	1	1	2
Mycoplasma iguanae	Mycoplasmataceae	1	1	3	1	1	1	1	1	1	1	1
Mycoplasma leachii	Mycoplasmataceae	1	1	2	1	1	1	1	1	1	1	1
Mycoplasma miroungigenitalium	Mycoplasmataceae	1	1	1	1	2	1	1	1	1	1	1
Mycoplasma mycoides	Mycoplasmataceae	1	2	1	1	1	1	1	1	1	1	1
Mycoplasma ovis	Mycoplasmataceae	1	1	1	1	1	1	1	1	1	1	2
Mycoplasma parvum	Mycoplasmataceae	1	2	1	1	1	1	1	1	1	1	2
Mycoplasma phocoenae	Mycoplasmataceae	2	1	1	1	1	2	1	1	1	1	1
Mycoplasma pneumoniae	Mycoplasmataceae	1	1	1	1	1	2	1	1	1	1	1
Mycoplasma putrefaciens	Mycoplasmataceae	1	1	1	1	1	1	1	1	1	1	2
Mycoplasma sp. (ex Biomphalaria glabrata)	Mycoplasmataceae	1	2	1	1	1	1	1	1	1	1	1
Mycoplasma sp. 1654_15	Mycoplasmataceae	1	1	1	1	2	1	1	1	1	1	1
Mycoplasma sp. 2045	Mycoplasmataceae	1	2	1	1	1	1	1	1	1	1	1
Mycoplasma sp. Pen4	Mycoplasmataceae	1	1	1	1	1	1	1	1	1	1	2
Mycoplasma struthionis	Mycoplasmataceae	1	2	1	1	1	1	1	1	1	1	1
Mycoplasma tauri	Mycoplasmataceae	2	1	1	1	1	1	1	1	1	1	1
Corallococcus coralloides	Myxococcaceae	2	2	2	1	1	1	1	1	1	1	1
Corallococcus macrosporus	Myxococcaceae	1	1	2	1	1	2	1	1	1	1	1
Myxococcus hansupus	Myxococcaceae	1	2	1	1	1	1	1	1	1	1	1
Natranaerobius thermophilus	Natranaerobiaceae	1	2	1	2	1	1	1	1	1	1	1
Alkaliphilus metalliredigens	Natronincolaceae	1	1	1	1	1	2	1	1	1	1	1
Alkaliphilus sp. B6464	Natronincolaceae	2	1	5	1	1	1	1	1	1	1	1
Serpentinicella alkaliphila	Natronincolaceae	20	46	117	43	56	36	22	1	3	31	86
Alysiella crassa	Neisseriaceae	3	1	4	3	5	3	1	1	1	1	2
Aquella oligotrophica	Neisseriaceae	1	1	2	6	2	2	1	1	1	1	1
Neisseria bacilliformis	Neisseriaceae	1	1	1	1	2	1	1	1	1	1	1
Neisseria gonorrhoeae	Neisseriaceae	1	1	2	4	3	1	1	1	1	2	2
Neisseria meningitidis	Neisseriaceae	2	3	7	2	8	2	1	1	1	2	2
Vitreoscilla stercoraria	Neisseriaceae	1	1	3	1	1	1	1	1	1	1	3
Wielerella bovis	Neisseriaceae	1	1	2	2	1	1	1	1	1	1	3
Flagellatimonas centrodinii	Nevskiaceae	1	1	2	2	2	1	1	1	1	1	2
Solimonas sp. K1W22B-7	Nevskiaceae	1	2	1	1	1	2	1	1	1	1	1
Bradyrhizobium canariense	Nitrobacteraceae	1	1	1	1	1	1	1	1	1	1	2
Bradyrhizobium erythrophlei	Nitrobacteraceae	1	1	1	2	1	2	1	1	1	1	1
Bradyrhizobium genosp. B	Nitrobacteraceae	1	1	1	1	1	2	1	1	1	1	1
Bradyrhizobium guangzhouense	Nitrobacteraceae	1	1	2	1	1	1	1	1	1	1	1
Bradyrhizobium sp. 170	Nitrobacteraceae	2	1	1	1	1	1	1	1	1	1	1
Bradyrhizobium sp. 191	Nitrobacteraceae	1	1	1	1	1	1	1	1	1	2	1
Bradyrhizobium sp. 200	Nitrobacteraceae	1	1	2	1	1	1	1	1	1	1	1
Bradyrhizobium sp. 38S5	Nitrobacteraceae	1	1	1	1	2	1	1	1	1	1	1
Bradyrhizobium sp. CCBAU 51753	Nitrobacteraceae	1	2	1	1	1	1	1	1	1	1	1
Bradyrhizobium sp. SK17	Nitrobacteraceae	1	1	1	1	1	1	1	1	1	1	2
Bradyrhizobium zhanjiangense	Nitrobacteraceae	1	1	1	1	2	1	1	1	1	1	1
Rhodopseudomonas palustris	Nitrobacteraceae	1	1	1	1	1	1	1	1	3	2	1
Nitrosospira multiformis	Nitrosomonadaceae	1	1	1	1	1	1	1	1	1	1	2
Nitrospira japonica	Nitrospiraceae	1	1	1	2	1	1	1	1	1	1	1
Nocardia brasiliensis	Nocardiaceae	1	1	1	1	1	1	2	1	1	1	1
Nocardia huaxiensis	Nocardiaceae	1	1	1	1	2	1	1	1	1	1	1
Nocardia seriolae	Nocardiaceae	2	1	1	2	1	1	1	1	1	1	1
Nocardia tengchongensis	Nocardiaceae	1	1	1	1	1	2	1	1	1	1	1
Nocardia yunnanensis	Nocardiaceae	1	1	2	1	1	1	1	1	1	1	1
Rhodococcus aetherivorans	Nocardiaceae	1	1	1	3	2	1	1	1	2	1	1
Rhodococcus erythropolis	Nocardiaceae	1	2	8	18	10	2	1	1	3	1	3
Rhodococcus gordoniae	Nocardiaceae	1	1	1	1	2	1	1	1	1	1	1
Rhodococcus opacus	Nocardiaceae	1	1	3	1	1	1	1	1	1	1	1
Rhodococcus oxybenzonivorans	Nocardiaceae	1	1	1	1	1	1	1	1	1	3	2
Rhodococcus pyridinivorans	Nocardiaceae	1	1	1	1	1	1	1	1	1	2	2
Rhodococcus qingshengii	Nocardiaceae	3	3	3	8	7	1	1	1	1	3	4
Rhodococcus sp. MTM3W5.2	Nocardiaceae	1	1	1	2	1	1	1	1	1	1	1
Aeromicrobium chenweiae	Nocardioidaceae	1	1	2	1	1	1	1	1	1	1	1
Aeromicrobium choanae	Nocardioidaceae	1	1	1	1	2	1	1	1	1	1	1
Aeromicrobium sp. Leaf245	Nocardioidaceae	1	1	1	1	2	1	1	1	1	1	1
Nocardioides coralli	Nocardioidaceae	1	2	1	2	1	1	1	1	1	1	4
Nocardioides mesophilus	Nocardioidaceae	1	1	1	2	1	1	1	1	1	1	1
Nocardioides sp. B-3	Nocardioidaceae	1	1	1	2	1	1	1	1	1	1	2
Nocardioides sp. cx-173	Nocardioidaceae	1	2	1	1	1	1	1	1	1	1	1
Nocardioides sp. LMS-CY	Nocardioidaceae	1	1	1	1	1	2	1	1	1	1	1
Nocardioides sp. MC1495	Nocardioidaceae	1	1	1	1	1	1	1	1	1	1	2
Nocardioides sp. S-1144	Nocardioidaceae	1	1	2	1	1	1	1	1	1	1	1
Nocardioides sp. TF02-7	Nocardioidaceae	1	1	1	4	2	1	1	1	1	1	1
Nocardioides sp. WS12	Nocardioidaceae	3	7	4	4	7	3	1	1	2	1	1
Nocardioides sp. zg-1228	Nocardioidaceae	1	2	1	1	1	1	1	1	1	1	1
Nocardioides sp. zg-536	Nocardioidaceae	1	1	2	5	2	1	1	1	1	1	2
Nocardioides yefusunii	Nocardioidaceae	1	1	1	2	1	1	1	1	1	1	1
Nocardiopsis alba	Nocardioidaceae	1	2	1	2	1	1	1	1	1	1	1
Nocardiopsis dassonvillei	Nocardioidaceae	1	3	1	4	2	1	1	1	1	1	1
Nocardiopsis exhalans	Nocardioidaceae	1	1	2	1	1	1	1	1	1	1	1
Nocardiopsis gilva	Nocardioidaceae	1	1	1	28	25	1	1	1	1	1	1
Streptomonospora litoralis	Nocardiopsaceae	1	1	1	1	1	1	2	1	1	1	1
Thermobifida halotolerans	Nocardiopsaceae	1	2	1	1	1	1	1	1	1	1	1
Haematospirillum jordaniae	Novispirillaceae	1	1	2	1	1	1	1	1	1	1	1
Amphritea japonica	Oceanospirillaceae	1	2	1	1	1	1	1	1	1	1	1
Marinomonas algicola	Oceanospirillaceae	1	2	2	1	1	1	1	1	1	1	1
Marinomonas posidonica	Oceanospirillaceae	1	1	2	1	1	1	1	1	1	1	1
Odoribacter splanchnicus	Odoribacteraceae	1	6	4	6	13	1	4	2	6	8	3
Oleiharenicola sp. KSB-15	Opitutaceae	1	1	1	1	1	1	2	1	1	1	1
Oscillatoria acuminata	Oscillatoriaceae	1	2	1	1	1	1	1	1	1	1	1
Cyanobacterium aponinum	Oscillatoriophycideae	2	6	3	2	5	2	1	1	1	1	1
Cyclobacterium amurskyense	Oscillatoriophycideae	1	1	2	1	2	2	1	2	1	1	4
Acetivibrio clariflavus	Oscillospiraceae	5	3	2	2	1	17	1	1	1	1	1
Acetivibrio saccincola	Oscillospiraceae	1	7	11	36	16	3	1	1	1	2	3
Acetivibrio thermocellus	Oscillospiraceae	1	2	1	1	1	2	2	1	1	1	2
Acutalibacter muris	Oscillospiraceae	253	612	202	164	179	433	93	22	12	18	133
Anaerotruncus colihominis	Oscillospiraceae	60	113	174	63	90	51	20	2	4	8	17
Caproicibacterium amylolyticum	Oscillospiraceae	5	26	15	16	6	16	13	1	2	3	4
Caproicibacterium lactatifermentans	Oscillospiraceae	9	45	37	47	16	25	6	1	2	4	3
Dysosmobacter sp. Marseille-Q4140	Oscillospiraceae	123	335	267	205	163	515	577	175	115	73	404
Dysosmobacter welbionis	Oscillospiraceae	41	207	270	209	106	263	183	141	26	150	384
Ethanoligenens harbinense	Oscillospiraceae	20	30	18	39	7	37	20	3	5	10	31
Faecalibacterium duncaniae	Oscillospiraceae	1	1	1	1	2	1	1	1	1	1	1
Faecalibacterium prausnitzii	Oscillospiraceae	15	17	31	23	11	16	98	4	2	14	64
Faecalibacterium sp. I3389	Oscillospiraceae	1	1	1	1	3	2	1	1	1	1	1
Faecalibacterium sp. I4179	Oscillospiraceae	1	3	2	2	1	6	1	1	1	2	3
Faecalibacterium sp. IP329	Oscillospiraceae	2	1	1	1	1	2	1	1	1	1	1
Fastidiosipila sanguinis	Oscillospiraceae	7	24	45	21	15	25	1	1	3	13	37
Flavonifractor plautii	Oscillospiraceae	169	428	78	238	92	673	12	11	9	84	256
Mageeibacillus indolicus	Oscillospiraceae	6	13	23	13	17	17	7	2	3	5	32
Oscillibacter sp. NSJ-62	Oscillospiraceae	93	121	346	250	168	296	397	67	43	157	421
Pusillibacter faecalis	Oscillospiraceae	76	153	164	103	42	276	111	45	55	36	106
Solibaculum mannosilyticum	Oscillospiraceae	65	66	523	57	508	248	15	1	7	23	66
Vescimonas coprocola	Oscillospiraceae	24	47	60	46	21	91	44	33	18	19	88
Vescimonas fastidiosa	Oscillospiraceae	4	5	8	8	2	7	2	1	2	3	9
Unclassified	OTHER	239	1723	789	367	398	465	289	161	113	479	310
Unclassified Class	OTHER	53	240	387	395	460	126	46	53	55	90	191
Unclassified Domain	OTHER	118	568	946	485	614	337	126	76	95	266	422
Unclassified Family	OTHER	661	2285	3121	2771	2668	1766	823	772	908	1063	2866
Unclassified Genus	OTHER	1612	6594	5117	5775	5702	2295	2151	2687	2314	2619	5430
Unclassified Order	OTHER	428	1230	2318	1360	1383	1204	581	492	689	751	1573
Unclassified Phylum	OTHER	142	469	878	666	779	310	85	63	92	186	448
Herbaspirillum frisingense	Oxalobacteraceae	1	1	1	1	1	1	1	1	1	2	1
Herbaspirillum rubrisubalbicans	Oxalobacteraceae	2	2	1	1	1	1	1	1	1	1	1
Janthinobacterium agaricidamnosum	Oxalobacteraceae	1	1	1	1	1	1	2	1	1	1	1
Janthinobacterium lividum	Oxalobacteraceae	1	1	1	1	2	1	1	1	1	1	1
Janthinobacterium sp. Marseille	Oxalobacteraceae	1	2	1	1	1	1	1	1	1	1	1
Massilia armeniaca	Oxalobacteraceae	1	1	2	1	1	1	1	1	1	1	1
Massilia sp. LPB0304	Oxalobacteraceae	1	1	1	2	1	1	1	1	1	1	1
Massilia sp. WG5	Oxalobacteraceae	1	2	1	1	2	2	1	1	1	1	1
Massilia sp. YMA4	Oxalobacteraceae	1	1	2	1	1	1	1	1	1	1	1
Oxalobacter formigenes	Oxalobacteraceae	1	1	1	1	2	1	1	1	1	1	1
Aneurinibacillus soli	Paenibacillaceae	1	1	1	1	1	1	1	1	1	1	2
Brevibacillus agri	Paenibacillaceae	2	4	1	5	4	4	2	1	2	1	6
Brevibacillus brevis	Paenibacillaceae	1	1	2	1	1	1	1	1	1	1	1
Brevibacillus formosus	Paenibacillaceae	1	1	2	1	1	2	1	1	1	1	4
Brevibacillus laterosporus	Paenibacillaceae	1	1	1	3	2	1	1	1	1	1	2
Brevibacillus parabrevis	Paenibacillaceae	2	3	1	1	3	3	1	1	1	1	2
Brevibacillus sp. MMS20-4M-10-Y	Paenibacillaceae	1	1	1	1	2	2	1	1	1	1	1
Cohnella abietis	Paenibacillaceae	3	3	2	3	2	2	1	1	1	1	2
Cohnella sp. LGH	Paenibacillaceae	1	2	1	1	1	1	1	1	1	1	1
Paenibacillus albus	Paenibacillaceae	1	1	2	1	1	1	1	1	1	1	1
Paenibacillus algicola	Paenibacillaceae	1	1	1	1	1	1	1	1	1	1	2
Paenibacillus alvei	Paenibacillaceae	1	1	1	1	1	1	1	1	1	2	2
Paenibacillus azoreducens	Paenibacillaceae	1	1	2	1	1	1	1	1	1	1	1
Paenibacillus barcinonensis	Paenibacillaceae	1	1	1	1	1	1	2	1	1	1	1
Paenibacillus borealis	Paenibacillaceae	1	2	1	1	1	1	1	1	1	1	1
Paenibacillus bovis	Paenibacillaceae	1	1	1	1	1	2	1	1	1	1	1
Paenibacillus brasilensis	Paenibacillaceae	1	2	1	1	1	1	1	1	1	1	1
Paenibacillus cellulositrophicus	Paenibacillaceae	1	1	1	1	1	1	1	1	1	2	1
Paenibacillus crassostreae	Paenibacillaceae	2	1	1	1	1	1	1	1	1	1	1
Paenibacillus dendritiformis	Paenibacillaceae	1	2	1	1	1	1	1	1	1	1	1
Paenibacillus durus	Paenibacillaceae	1	3	2	1	1	1	2	1	1	2	1
Paenibacillus glucanolyticus	Paenibacillaceae	1	1	1	4	1	1	1	1	1	1	1
Paenibacillus graminis	Paenibacillaceae	1	2	1	1	2	1	1	1	1	1	1
Paenibacillus kribbensis	Paenibacillaceae	1	1	1	1	1	2	1	1	1	1	1
Paenibacillus larvae	Paenibacillaceae	10	42	278	149	181	12	3	1	1	23	183
Paenibacillus lautus	Paenibacillaceae	1	1	1	2	1	1	1	1	1	1	1
Paenibacillus lentus	Paenibacillaceae	1	1	2	1	1	1	1	1	1	2	2
Paenibacillus lycopersici	Paenibacillaceae	1	1	2	1	1	1	1	1	1	2	1
Paenibacillus mucilaginosus	Paenibacillaceae	2	8	22	11	15	7	2	1	1	7	16
Paenibacillus naphthalenovorans	Paenibacillaceae	2	5	8	5	5	4	1	1	1	1	9
Paenibacillus physcomitrellae	Paenibacillaceae	1	3	3	2	2	1	1	1	1	1	2
Paenibacillus polymyxa	Paenibacillaceae	8	17	43	15	19	15	4	1	3	5	27
Paenibacillus psychroresistens	Paenibacillaceae	1	2	1	1	1	1	1	1	1	1	1
Paenibacillus rhizovicinus	Paenibacillaceae	3	5	21	14	14	9	1	1	1	6	28
Paenibacillus sophorae	Paenibacillaceae	1	1	1	2	1	1	1	1	1	1	2
Paenibacillus sp. 32O-W	Paenibacillaceae	1	2	1	2	1	1	1	1	1	1	1
Paenibacillus sp. B01	Paenibacillaceae	1	1	1	2	1	1	1	1	1	1	1
Paenibacillus sp. BIHB4019	Paenibacillaceae	1	1	2	1	1	1	1	1	1	1	1
Paenibacillus sp. CAA11	Paenibacillaceae	1	2	1	1	1	1	1	1	1	1	1
Paenibacillus sp. DCT19	Paenibacillaceae	1	1	1	2	2	1	1	1	1	2	3
Paenibacillus sp. DR312	Paenibacillaceae	1	2	2	1	1	1	3	2	1	1	1
Paenibacillus sp. E222	Paenibacillaceae	1	2	1	1	1	1	1	1	1	1	1
Paenibacillus sp. FSL R5-0345	Paenibacillaceae	1	1	1	1	1	2	1	1	1	1	1
Paenibacillus sp. FSL R7-0331	Paenibacillaceae	2	1	1	1	1	1	1	1	1	1	1
Paenibacillus sp. HWE-109	Paenibacillaceae	1	2	1	1	1	1	1	1	1	1	1
Paenibacillus sp. IHB B 3084	Paenibacillaceae	1	1	3	3	1	1	1	1	1	1	2
Paenibacillus sp. JNUCC-31	Paenibacillaceae	4	5	8	5	3	3	1	1	1	1	6
Paenibacillus sp. M-152	Paenibacillaceae	1	1	1	1	2	1	1	1	1	1	2
Paenibacillus sp. PHS-Z3	Paenibacillaceae	2	2	1	1	1	3	1	1	1	1	1
Paenibacillus sp. sptzw28	Paenibacillaceae	1	1	1	2	1	1	1	1	1	1	3
Paenibacillus sp. Y412MC10	Paenibacillaceae	1	1	1	1	1	1	1	1	1	3	2
Paenibacillus sp. YPD9-1	Paenibacillaceae	1	2	1	1	1	1	2	1	1	2	2
Paenibacillus sp. YPG26	Paenibacillaceae	1	1	1	1	1	2	1	1	1	1	1
Paenibacillus stellifer	Paenibacillaceae	1	1	2	1	1	1	1	1	1	1	1
Paenibacillus thiaminolyticus	Paenibacillaceae	15	33	174	75	92	27	11	1	2	28	92
Paenibacillus xylanilyticus	Paenibacillaceae	1	1	1	1	2	1	1	1	1	1	1
Paeniclostridium sordellii	Paenibacillaceae	1	1	7	3	4	1	1	1	1	4	3
Thermobacillus composti	Paenibacillaceae	1	1	2	1	1	2	1	1	1	2	1
Paludibacter propionicigenes	Paludibacteraceae	2	1	4	3	1	2	1	2	1	3	3
Cognatishimia activa	Paracoccaceae	1	3	1	2	1	1	1	1	1	1	1
Gemmobacter aquarius	Paracoccaceae	1	1	1	1	1	1	1	1	1	2	1
Paracoccus denitrificans	Paracoccaceae	2	4	2	1	1	1	1	1	1	1	3
Paracoccus liaowanqingii	Paracoccaceae	1	1	3	1	1	1	1	1	1	1	1
Paracoccus sanguinis	Paracoccaceae	1	1	1	1	2	2	1	1	1	1	1
Paracoccus sp. MC1862	Paracoccaceae	1	1	1	1	1	1	1	1	2	1	1
Paracoccus zhejiangensis	Paracoccaceae	1	1	1	1	1	1	1	1	1	1	2
Pontibrevibacter nitratireducens	Paracoccaceae	1	1	2	1	1	1	1	1	1	1	1
Pontivivens ytuae	Paracoccaceae	1	1	9	1	10	5	1	1	1	1	1
Roseicitreum antarcticum	Paracoccaceae	2	2	3	3	2	1	1	1	1	2	1
Kaustia mangrovi	Parvibaculaceae	1	1	1	1	2	1	1	1	1	1	1
Parvicella tangerina	Parvicellaceae	1	1	1	1	1	1	1	1	1	2	2
Aquisalinus flavus	Parvularculaceae	1	2	1	1	1	1	1	1	1	1	1
Parvularcula bermudensis	Parvularculaceae	1	1	2	1	1	2	1	1	1	1	1
Actinoalloteichus fjordicus	Pasteurellaceae	1	1	1	2	1	1	1	1	1	1	1
Actinoalloteichus hoggarensis	Pasteurellaceae	1	1	3	1	1	1	1	1	1	1	1
Actinobacillus pleuropneumoniae	Pasteurellaceae	1	1	1	2	2	1	1	2	1	1	1
Actinobacillus porcitonsillarum	Pasteurellaceae	1	1	3	2	1	1	1	1	1	1	2
Actinobacillus sp. GY-402	Pasteurellaceae	1	2	2	2	2	1	1	1	1	1	1
Aggregatibacter actinomycetemcomitans	Pasteurellaceae	1	1	3	1	2	2	1	1	1	1	2
Aggregatibacter sp. oral taxon 513	Pasteurellaceae	1	1	2	2	1	2	1	1	1	1	1
Bibersteinia trehalosi	Pasteurellaceae	1	1	1	2	1	1	1	1	1	1	1
Glaesserella parasuis	Pasteurellaceae	2	1	8	2	2	2	1	1	1	2	3
Haemophilus influenzae	Pasteurellaceae	2	2	2	1	1	1	1	1	1	1	1
Haemophilus parainfluenzae	Pasteurellaceae	2	2	4	5	2	2	1	1	1	1	2
Histophilus somni	Pasteurellaceae	1	2	1	1	1	1	1	1	1	1	1
Mannheimia haemolytica	Pasteurellaceae	1	1	2	1	1	1	1	1	1	1	1
Mannheimia varigena	Pasteurellaceae	2	1	1	1	1	2	1	1	1	1	1
Pasteurella multocida	Pasteurellaceae	1	2	4	2	5	2	1	1	1	1	2
Brenneria izadpanahii	Pectobacteriaceae	1	1	1	1	1	1	2	1	1	1	1
Dickeya dianthicola	Pectobacteriaceae	1	6	3	1	3	5	3	1	1	3	2
Dickeya zeae	Pectobacteriaceae	1	1	7	3	1	3	1	1	2	1	3
Pectobacterium aroidearum	Pectobacteriaceae	1	2	1	1	1	1	1	1	1	1	2
Pectobacterium atrosepticum	Pectobacteriaceae	1	1	2	1	1	1	1	1	1	2	1
Pectobacterium carotovorum	Pectobacteriaceae	1	1	1	1	1	1	2	1	1	1	1
Pectobacterium odoriferum	Pectobacteriaceae	1	1	3	2	4	1	1	1	1	1	1
Pectobacterium parmentieri	Pectobacteriaceae	1	1	2	1	1	1	2	1	2	1	1
Pectobacterium parvum	Pectobacteriaceae	2	1	1	1	1	1	1	2	1	1	1
Pectobacterium polonicum	Pectobacteriaceae	1	1	1	1	1	1	1	2	2	1	1
Pectobacterium punjabense	Pectobacteriaceae	1	1	1	1	1	1	2	1	1	1	1
Pectobacterium sp. PL64	Pectobacteriaceae	2	1	1	1	1	1	1	2	1	1	2
Pectobacterium versatile	Pectobacteriaceae	2	1	2	2	2	2	1	3	2	3	1
Dehalobacterium formicoaceticum	Peptococcaceae	3	5	8	6	1	3	1	1	1	2	4
Desulfofarcimen acetoxidans	Peptococcaceae	2	6	2	2	5	5	2	1	1	3	4
Desulforamulus ferrireducens	Peptococcaceae	1	1	1	2	1	3	1	1	1	1	1
Desulforamulus reducens	Peptococcaceae	1	3	2	4	2	4	1	1	1	2	2
Desulforamulus ruminis	Peptococcaceae	9	11	15	6	14	37	2	1	4	4	1
Thermanaerosceptrum fracticalcis	Peptococcaceae	3	1	1	1	1	1	1	1	1	1	1
Anaerococcus mediterraneensis	Peptoniphilaceae	1	1	1	1	1	2	1	1	1	1	1
Finegoldia magna	Peptoniphilaceae	2	1	1	1	1	1	1	1	1	1	1
Miniphocaeibacter halophilus	Peptoniphilaceae	1	2	4	5	2	1	1	1	1	1	2
Murdochiella vaginalis	Peptoniphilaceae	1	1	2	1	2	1	1	1	1	1	1
Parvimonas micra	Peptoniphilaceae	2	3	2	1	1	2	1	1	1	1	1
Acetoanaerobium sticklandii	Peptostreptococcaceae	1	2	5	2	7	1	1	1	1	4	14
Clostridioides difficile	Peptostreptococcaceae	144	368	1436	438	1063	262	44	9	14	400	1441
Clostridioides sp. ES-S-0010-02	Peptostreptococcaceae	1	1	2	1	2	1	1	1	1	1	4
Clostridioides sp. ES-S-0054-01	Peptostreptococcaceae	1	6	20	8	14	11	1	1	2	5	15
Clostridioides sp. ES-W-0016-02	Peptostreptococcaceae	1	1	1	1	2	1	1	1	1	1	1
Peptacetobacter hiranonis	Peptostreptococcaceae	3	10	9	8	5	10	1	1	1	3	8
Romboutsia hominis	Peptostreptococcaceae	1	20	47	15	58	2	1	1	1	28	87
Romboutsia ilealis	Peptostreptococcaceae	53	354	1455	324	1260	40	3	3	6	554	2458
Romboutsia sp. CE17	Peptostreptococcaceae	1	3	16	1	9	1	1	1	1	5	17
Tepidibacter sp. 8C15b	Peptostreptococcaceae	1	2	4	3	5	2	1	1	1	2	12
Terrisporobacter sp. MCA3	Peptostreptococcaceae	4	16	98	22	72	3	1	1	1	38	92
Phototrophicus methaneseepsis	Phototrophicaceae	1	3	1	2	1	1	1	1	1	1	1
Phycisphaera mikurensis	Phycisphaeraceae	1	2	1	1	1	1	1	1	1	1	1
Poriferisphaera corsica	Phycisphaeraceae	1	1	1	1	1	2	1	1	1	1	1
Hoeflea phototrophica	Phyllobacteriaceae	1	1	1	2	1	1	1	1	1	1	1
Hoeflea sp. IMCC20628	Phyllobacteriaceae	2	2	1	1	2	2	1	1	1	2	1
Lentilitoribacter sp. Alg239-R112	Phyllobacteriaceae	1	1	2	1	1	1	1	1	1	2	2
Mesorhizobium ciceri	Phyllobacteriaceae	1	1	1	1	1	2	1	1	1	1	1
Mesorhizobium huakuii	Phyllobacteriaceae	2	1	1	1	1	1	1	1	1	2	1
Mesorhizobium sp. M7D.F.Ca.US.005.01.1.1	Phyllobacteriaceae	1	2	1	1	1	1	1	1	1	1	1
Mesorhizobium sp. Pch-S	Phyllobacteriaceae	1	2	1	1	1	1	1	1	1	1	1
Mesorhizobium terrae	Phyllobacteriaceae	2	1	1	1	1	1	1	1	1	1	1
Rubripirellula lacrimiformis	Pirellulaceae	1	1	1	1	1	2	1	1	1	1	1
Piscirickettsia salmonis	Piscirickettsiaceae	3	5	4	2	2	2	1	1	3	1	1
Thiomicrorhabdus indica	Piscirickettsiaceae	1	1	1	1	2	2	1	1	1	1	1
Thiomicrorhabdus sediminis	Piscirickettsiaceae	1	1	1	1	1	1	1	1	1	1	2
Alienimonas californiensis	Planctomycetaceae	1	1	2	1	1	2	1	1	1	1	1
Caulifigura coniformis	Planctomycetaceae	1	1	1	1	1	2	1	1	1	2	1
Planctomyces sp. SH-PL14	Planctomycetaceae	1	1	1	1	1	1	1	1	1	1	2
Rubinisphaera brasiliensis	Planctomycetaceae	1	1	1	1	1	1	1	1	1	2	1
Paenisporosarcina antarctica	Planococcaceae	1	4	5	3	3	4	1	1	1	1	1
Paenisporosarcina cavernae	Planococcaceae	2	3	1	2	2	4	1	1	2	1	1
Planococcus donghaensis	Planococcaceae	1	2	6	6	2	1	2	1	1	3	3
Planococcus rifietoensis	Planococcaceae	1	1	1	2	2	1	1	1	1	1	1
Planococcus sp. MB-3u-03	Planococcaceae	3	3	13	10	9	6	1	2	2	5	10
Rummeliibacillus stabekisii	Planococcaceae	1	1	1	1	2	1	1	1	1	1	1
Solibacillus silvestris	Planococcaceae	2	4	2	2	1	1	1	2	1	2	1
Sporosarcina sp. Marseille-Q4943	Planococcaceae	2	2	6	1	3	1	2	1	1	1	1
Sporosarcina sp. PTS2304	Planococcaceae	1	1	1	2	1	1	1	1	1	1	1
Sporosarcina ureae	Planococcaceae	1	1	2	1	1	1	1	2	1	1	1
Ureibacillus thermophilus	Planococcaceae	1	2	3	2	2	2	1	1	1	1	1
Chondromyces crocatus	Polyangiaceae	1	1	1	1	1	1	2	1	1	2	1
Polyangium aurulentum	Polyangiaceae	1	2	1	1	2	1	1	1	1	1	1
Sorangium cellulosum	Polyangiaceae	2	2	4	1	2	1	1	1	1	1	2
Porphyromonas asaccharolytica	Porphyromonadaceae	5	3	5	8	5	4	10	9	8	10	6
Porphyromonas cangingivalis	Porphyromonadaceae	1	2	2	2	1	2	1	1	2	1	3
Porphyromonas crevioricanis	Porphyromonadaceae	1	1	2	1	1	1	2	3	3	1	5
Porphyromonas endodontalis	Porphyromonadaceae	2	5	6	4	3	6	5	6	7	1	8
Porphyromonas gingivalis	Porphyromonadaceae	26	89	74	97	81	60	61	63	133	107	154
Porphyromonas somerae	Porphyromonadaceae	4	3	2	5	2	3	2	2	1	3	3
Porphyromonas sp. oral taxon 275	Porphyromonadaceae	3	9	6	5	2	5	11	11	10	11	9
Paraprevotella xylaniphila	Prevotellaceae	1	4	1	7	2	1	2	4	1	3	4
Prevotella bryantii	Prevotellaceae	1	1	1	1	1	1	1	2	1	1	1
Prevotella buccalis	Prevotellaceae	1	1	1	1	1	1	1	2	1	1	3
Prevotella copri	Prevotellaceae	1	1	2	1	1	2	1	3	2	1	1
Prevotella dentalis	Prevotellaceae	1	2	1	1	1	1	1	1	3	1	1
Prevotella denticola	Prevotellaceae	10	22	28	27	15	13	22	21	43	26	37
Prevotella enoeca	Prevotellaceae	1	1	1	3	1	1	2	1	1	1	1
Prevotella fusca	Prevotellaceae	1	1	2	2	1	1	2	1	1	1	1
Prevotella herbatica	Prevotellaceae	1	1	1	1	1	2	1	1	1	1	1
Prevotella intermedia	Prevotellaceae	3	8	4	8	10	4	6	7	11	10	7
Prevotella jejuni	Prevotellaceae	1	3	3	1	1	2	1	1	1	3	2
Prevotella melaninogenica	Prevotellaceae	1	4	2	2	1	1	2	2	2	2	2
Prevotella nigrescens	Prevotellaceae	1	1	2	1	1	1	1	1	1	2	1
Prevotella oris	Prevotellaceae	1	1	1	1	1	1	1	1	2	2	1
Prevotella ruminicola	Prevotellaceae	12	51	43	43	19	26	21	51	63	31	66
Prevotella scopos	Prevotellaceae	1	3	3	2	1	1	2	1	2	1	2
Prevotella sp. E13-17	Prevotellaceae	1	1	1	1	1	1	1	1	1	1	2
Prevotella sp. oral taxon 299	Prevotellaceae	1	2	1	1	4	1	2	3	3	1	1
Prevotella sp. oral taxon 475	Prevotellaceae	19	34	20	33	20	50	2	13	14	13	20
Prevotella sp. Rep29	Prevotellaceae	2	14	6	8	8	6	4	4	1	5	5
Prevotella veroralis	Prevotellaceae	1	1	1	3	1	1	1	1	1	1	1
Pseudoprevotella muciniphila	Prevotellaceae	1	2	1	1	1	2	2	1	1	1	1
Parasynechococcus marenigrum	Prochlorococcaceae	1	1	1	2	1	1	1	1	1	1	1
Maribellus comscasis	Prolixibacteraceae	1	1	1	1	2	1	1	1	1	1	1
Isoptericola dokdonensis	Promicromonosporaceae	1	1	3	1	1	1	1	1	1	1	1
Xylanimonas cellulosilytica	Promicromonosporaceae	1	2	1	1	1	1	1	1	1	1	1
Arachnia propionica	Propionibacteriaceae	1	1	1	2	1	1	1	1	1	1	1
Arachnia rubra	Propionibacteriaceae	1	1	1	1	2	1	1	1	1	1	1
Auraticoccus monumenti	Propionibacteriaceae	1	1	1	1	2	1	1	1	1	1	1
Cutibacterium acnes	Propionibacteriaceae	1	1	1	1	1	1	2	1	1	1	1
Cutibacterium modestum	Propionibacteriaceae	1	1	1	1	4	1	1	1	1	1	1
Microlunatus elymi	Propionibacteriaceae	1	1	2	1	1	1	1	1	1	1	1
Microlunatus sagamiharensis	Propionibacteriaceae	1	1	6	1	2	1	1	1	1	1	1
Microlunatus sp. Gsoil 973	Propionibacteriaceae	1	1	1	2	1	1	1	1	1	1	1
Propionibacterium acidifaciens	Propionibacteriaceae	1	1	1	1	3	1	1	1	1	1	1
Propionibacterium freudenreichii	Propionibacteriaceae	1	2	1	1	3	1	1	1	1	1	1
Tessaracoccus timonensis	Propionibacteriaceae	1	1	1	1	1	1	1	2	1	1	1
Vaginimicrobium propionicum	Propionibacteriaceae	1	1	2	1	1	1	1	1	1	1	1
Pseudanabaena sp. ABRG5-3	Pseudanabaenaceae	1	1	1	1	2	1	1	1	1	1	1
Pseudanabaena sp. PCC 7367	Pseudanabaenaceae	1	1	1	1	1	1	1	1	1	1	2
Pseudoalteromonas agarivorans	Pseudoalteromonadaceae	1	3	2	1	1	1	1	1	1	1	1
Pseudoalteromonas arabiensis	Pseudoalteromonadaceae	2	1	1	1	2	2	1	1	1	1	1
Pseudoalteromonas phenolica	Pseudoalteromonadaceae	1	2	1	1	1	1	1	1	1	1	1
Pseudoalteromonas sp. A41-2	Pseudoalteromonadaceae	1	1	1	2	3	1	1	1	1	1	1
Pseudoalteromonas sp. LC2018020214	Pseudoalteromonadaceae	1	1	1	1	1	2	1	2	1	1	1
Micavibrio aeruginosavorus	Pseudobdellovibrionaceae	1	1	1	1	2	1	1	1	1	1	2
Halopseudomonas xinjiangensis	Pseudomonadaceae	1	1	1	1	1	1	1	1	1	1	2
Pseudomonas aeruginosa	Pseudomonadaceae	3	8	14	8	7	7	3	1	1	2	6
Pseudomonas amygdali	Pseudomonadaceae	1	1	2	1	1	1	1	1	1	1	2
Pseudomonas asplenii	Pseudomonadaceae	1	1	2	1	1	1	1	1	1	1	1
Pseudomonas chlororaphis	Pseudomonadaceae	2	4	4	2	6	1	1	1	1	1	4
Pseudomonas congelans	Pseudomonadaceae	1	1	2	1	1	1	1	1	1	2	2
Pseudomonas donghuensis	Pseudomonadaceae	1	1	2	1	1	1	1	1	1	1	1
Pseudomonas fluorescens	Pseudomonadaceae	2	2	4	3	1	1	1	1	1	1	1
Pseudomonas fuscovaginae	Pseudomonadaceae	1	1	1	1	1	1	1	1	1	2	1
Pseudomonas parafulva	Pseudomonadaceae	1	1	2	1	2	1	1	1	1	1	1
Pseudomonas protegens	Pseudomonadaceae	1	1	2	1	1	1	1	1	1	1	1
Pseudomonas putida	Pseudomonadaceae	4	3	2	3	3	3	2	1	1	1	2
Pseudomonas saudiphocaensis	Pseudomonadaceae	2	1	1	1	1	1	1	1	1	1	1
Pseudomonas sediminis	Pseudomonadaceae	1	1	1	1	2	1	1	1	1	1	1
Pseudomonas silesiensis	Pseudomonadaceae	1	1	1	1	1	2	1	1	1	1	1
Pseudomonas simiae	Pseudomonadaceae	1	2	1	1	1	1	1	1	1	1	1
Pseudomonas sp. ADAK18	Pseudomonadaceae	1	2	1	1	1	1	1	1	1	1	1
Pseudomonas sp. B21-040	Pseudomonadaceae	1	1	2	1	1	1	1	1	1	1	1
Pseudomonas sp. BYT-5	Pseudomonadaceae	1	2	2	1	1	1	1	1	1	1	2
Pseudomonas sp. CC6-YY-74	Pseudomonadaceae	1	1	3	1	3	1	1	1	1	1	1
Pseudomonas sp. CYM-20-01	Pseudomonadaceae	1	2	1	1	1	1	1	1	1	1	1
Pseudomonas sp. DY-1	Pseudomonadaceae	1	1	1	1	2	1	1	1	1	1	1
Pseudomonas sp. LS1212	Pseudomonadaceae	1	1	1	1	1	1	1	1	1	2	1
Pseudomonas sp. MM211	Pseudomonadaceae	1	1	1	2	1	1	1	1	1	1	1
Pseudomonas sp. MTM4	Pseudomonadaceae	1	1	1	1	1	2	1	1	1	1	1
Pseudomonas sp. NY5710	Pseudomonadaceae	1	1	2	1	1	1	1	1	1	1	1
Pseudomonas sp. Os17	Pseudomonadaceae	1	1	1	2	1	1	1	1	1	2	1
Pseudomonas sp. PDNC002	Pseudomonadaceae	1	1	1	1	1	1	1	2	1	1	1
Pseudomonas sp. RC3H12	Pseudomonadaceae	1	2	1	1	1	1	1	1	1	1	1
Pseudomonas sp. S150	Pseudomonadaceae	2	3	7	2	2	5	1	3	3	3	5
Pseudomonas sp. SDM007	Pseudomonadaceae	1	1	1	1	1	1	1	1	1	1	2
Pseudomonas sp. SGAir0191	Pseudomonadaceae	1	1	1	1	1	3	1	1	1	1	1
Pseudomonas taetrolens	Pseudomonadaceae	1	1	2	1	2	2	1	1	1	2	1
Pseudomonas thivervalensis	Pseudomonadaceae	1	1	1	2	1	1	1	1	1	1	1
Pseudomonas tolaasii	Pseudomonadaceae	2	13	15	9	8	6	4	5	8	11	11
Pseudomonas umsongensis	Pseudomonadaceae	1	3	9	5	4	1	1	1	1	2	6
Pseudomonas veronii	Pseudomonadaceae	1	1	1	1	1	1	1	1	2	2	1
Pseudomonas viridiflava	Pseudomonadaceae	1	1	1	1	1	2	1	1	1	1	1
Pseudomonas wadenswilerensis	Pseudomonadaceae	1	2	1	1	1	1	1	1	1	1	1
Stutzerimonas balearica	Pseudomonadaceae	1	1	1	1	2	1	1	1	1	1	1
Stutzerimonas stutzeri	Pseudomonadaceae	1	3	3	1	3	1	1	1	1	1	1
Thiopseudomonas alkaliphila	Pseudomonadaceae	1	2	3	1	2	1	1	1	1	1	2
Xanthomonas arboricola	Pseudomonadaceae	1	1	1	3	1	1	1	1	1	1	1
Xanthomonas citri	Pseudomonadaceae	1	1	1	1	2	2	1	1	1	1	1
Xanthomonas euvesicatoria	Pseudomonadaceae	3	5	10	5	5	3	2	1	2	6	10
Xanthomonas hortorum	Pseudomonadaceae	1	1	1	1	1	1	2	1	1	1	1
Xanthomonas oryzae	Pseudomonadaceae	1	1	1	1	1	1	1	1	1	2	1
Xanthomonas translucens	Pseudomonadaceae	1	1	1	2	3	3	1	1	1	1	1
Actinokineospora sp. UTMC 2448	Pseudonocardiaceae	1	3	1	1	1	1	1	1	1	1	1
Actinosynnema pretiosum	Pseudonocardiaceae	2	1	2	2	2	1	1	1	1	1	1
Allokutzneria albata	Pseudonocardiaceae	2	1	1	2	1	1	1	1	1	1	1
Amycolatopsis aidingensis	Pseudonocardiaceae	1	1	3	1	1	1	1	1	1	1	1
Amycolatopsis sp. YIM 10	Pseudonocardiaceae	1	1	2	1	1	1	1	1	1	1	1
Amycolatopsis thermalba	Pseudonocardiaceae	1	1	2	1	1	1	1	1	1	1	1
Kibdelosporangium phytohabitans	Pseudonocardiaceae	2	1	2	2	2	1	1	1	1	1	2
Kutzneria sp. CA-103260	Pseudonocardiaceae	1	1	2	1	2	1	1	1	1	1	1
Prauserella marina	Pseudonocardiaceae	1	1	2	1	1	1	1	1	1	1	1
Pseudonocardia sp. DSM 110487	Pseudonocardiaceae	1	1	1	1	2	1	1	1	1	1	1
Pseudonocardia sp. HH130629-09	Pseudonocardiaceae	1	1	1	1	2	1	1	1	1	1	1
Saccharomonospora marina	Pseudonocardiaceae	1	2	1	1	1	1	1	1	1	1	1
Saccharomonospora viridis	Pseudonocardiaceae	1	1	1	1	1	1	1	1	1	1	2
Saccharopolyspora pogona	Pseudonocardiaceae	1	1	1	1	2	1	1	1	1	1	1
Saccharothrix sp. 6-C	Pseudonocardiaceae	1	1	1	1	1	1	1	1	2	1	1
Psychromonas ingrahamii	Psychromonadaceae	1	2	1	1	1	1	1	1	1	1	1
Agrobacterium tumefaciens	Rhizobiaceae	1	1	1	1	2	1	1	1	1	1	1
Ensifer alkalisoli	Rhizobiaceae	1	1	1	1	2	1	1	1	1	1	1
Ensifer mexicanus	Rhizobiaceae	1	1	1	1	1	2	1	1	1	1	1
Peteryoungia desertarenae	Rhizobiaceae	1	2	1	1	1	1	1	1	1	1	1
Rhizobium leguminosarum	Rhizobiaceae	1	3	2	4	5	4	1	1	2	2	3
Rhizobium ruizarguesonis	Rhizobiaceae	1	1	2	2	1	2	1	1	1	1	3
Rhizobium sp. Kim5	Rhizobiaceae	1	1	1	1	2	1	1	1	1	1	1
Rhizobium sp. NXC24	Rhizobiaceae	1	1	1	1	1	1	1	1	1	2	1
Ahniella affigens	Rhodanobacteraceae	1	1	1	3	2	2	1	1	1	1	1
Dokdonella koreensis	Rhodanobacteraceae	1	1	1	1	2	1	1	1	1	1	1
Dyella thiooxydans	Rhodanobacteraceae	2	1	1	1	1	1	1	1	1	1	1
Luteibacter sp. 321	Rhodanobacteraceae	1	1	1	1	2	1	1	1	1	1	1
Luteibacter sp. 335	Rhodanobacteraceae	2	1	1	1	1	1	1	1	1	1	1
Luteibacter sp. EIF3	Rhodanobacteraceae	1	1	1	1	1	1	1	2	1	1	1
Rhodanobacter denitrificans	Rhodanobacteraceae	1	1	1	1	2	1	1	1	1	1	1
Aromatoleum bremense	Rhodocyclaceae	1	1	1	1	1	1	1	1	1	2	1
Ferrovibrio terrae	Rhodospirillaceae	3	3	43	17	28	1	10	1	2	3	6
Magnetospirillum gryphiswaldense	Rhodospirillaceae	1	1	1	1	1	1	1	2	1	1	1
Magnetospirillum magneticum	Rhodospirillaceae	1	1	2	1	1	1	1	1	1	1	1
Pararhodospirillum photometricum	Rhodospirillaceae	1	4	3	2	2	1	1	1	1	1	2
Rhodospirillum rubrum	Rhodospirillaceae	1	1	1	1	1	1	2	1	1	1	1
Rhodocaloribacter litoris	Rhodothermaceae	1	2	1	1	1	1	1	1	1	1	1
Rhodothermus marinus	Rhodothermaceae	1	1	2	1	1	1	1	1	1	2	2
Rickettsia conorii	Rickettsiaceae	2	2	1	2	1	2	1	1	1	1	1
Rickettsia endosymbiont of Bemisia tabaci	Rickettsiaceae	1	1	2	1	1	1	1	1	1	1	1
Rickettsia endosymbiont of Oedothorax gibbosus	Rickettsiaceae	1	1	2	1	1	1	1	1	1	1	1
Alistipes communis	Rikenellaceae	2	1	1	1	1	1	1	1	2	1	1
Alistipes indistinctus	Rikenellaceae	2	2	1	4	2	1	3	2	2	1	3
Alistipes megaguti	Rikenellaceae	1	2	1	2	1	2	1	1	1	1	1
Alistipes sp. dk3624	Rikenellaceae	1	1	1	1	1	1	2	1	1	1	1
Roseiflexus sp. RS-1	Roseiflexaceae	1	1	1	1	2	1	1	1	1	1	1
Celeribacter indicus	Roseobacteraceae	1	1	1	2	1	1	1	1	1	1	1
Leisingera aquaemixtae	Roseobacteraceae	1	2	1	1	1	1	1	1	1	1	1
Leisingera methylohalidivorans	Roseobacteraceae	1	1	1	1	2	1	1	1	1	1	1
Loktanella salsilacus	Roseobacteraceae	1	1	1	1	2	1	1	1	1	1	1
Maribius sp. THAF1	Roseobacteraceae	1	1	1	1	1	2	1	1	1	1	1
Oceanicola sp. D3	Roseobacteraceae	1	1	1	1	1	1	1	1	1	1	2
Octadecabacter antarcticus	Roseobacteraceae	1	2	1	1	1	1	1	1	1	1	1
Phaeobacter gallaeciensis	Roseobacteraceae	1	1	1	1	1	2	1	1	1	1	1
Phaeobacter inhibens	Roseobacteraceae	1	1	2	2	1	1	1	1	1	1	1
Phaeobacter piscinae	Roseobacteraceae	1	1	1	1	2	1	1	1	1	1	1
Ponticoccus alexandrii	Roseobacteraceae	1	2	4	1	1	1	1	1	1	1	1
Pseudosulfitobacter pseudonitzschiae	Roseobacteraceae	2	1	2	1	2	1	1	1	1	1	1
Sagittula sp. P11	Roseobacteraceae	1	1	1	1	2	1	1	1	1	1	1
Occultella kanbiaonis	Ruaniaceae	2	1	1	1	1	1	1	1	1	1	1
Ruania zhangjianzhongii	Ruaniaceae	1	1	1	7	5	1	1	1	1	1	1
Rubrobacter marinus	Rubrobacteraceae	1	1	1	2	1	1	1	1	1	1	1
Rubrobacter radiotolerans	Rubrobacteraceae	1	1	1	1	2	1	1	1	1	1	1
Rubrobacter tropicus	Rubrobacteraceae	1	1	1	1	2	1	1	1	1	1	1
Rubrobacter xylanophilus	Rubrobacteraceae	1	1	1	1	1	3	1	1	1	1	1
Ruminococcus albus	Ruminococcaceae	7	9	4	17	7	9	5	1	1	2	13
Ruminococcus bicirculans	Ruminococcaceae	17	16	24	6	22	43	3	1	1	5	23
Ruminococcus bovis	Ruminococcaceae	31	68	214	124	91	67	5	5	4	25	96
Ruminococcus champanellensis	Ruminococcaceae	15	42	30	32	9	50	1	1	1	8	26
Ruminococcus gnavus	Ruminococcaceae	250	314	161	15	18	806	2	3	3	14	35
Ruminococcus sp. FMBCY1	Ruminococcaceae	8	18	7	38	4	11	33	3	5	9	23
Ruminococcus torques	Ruminococcaceae	7	41	12	7	7	24	2	8	21	10	20
Ruthenibacterium lactatiformans	Ruminococcaceae	36	22	4	3	1	30	1	1	3	2	4
Salinibacter ruber	Salinibacteraceae	1	1	1	1	2	1	2	1	1	1	2
Salinisphaera sp. LB1	Salinisphaeraceae	1	1	1	2	2	1	1	1	1	1	1
Salinivirga cyanobacteriivorans	Salinivirgaceae	14	58	55	70	57	56	45	48	115	65	135
Sandaracinus amylolyticus	Sandaracinaceae	1	1	1	2	2	1	1	1	1	1	1
Brasilonema sennae	Scytonemataceae	1	1	1	1	1	1	1	1	1	2	1
Scytonema sp. HK-05	Scytonemataceae	1	2	1	1	1	1	1	1	1	1	1
Thiolapillus brandeum	Sedimenticolaceae	1	1	3	1	1	1	1	1	1	1	2
Pectinatus frisingensis	Selenomonadaceae	1	4	1	1	1	1	1	1	1	1	1
Selenomonas ruminantium	Selenomonadaceae	1	1	5	1	1	1	1	1	1	1	3
Selenomonas sputigena	Selenomonadaceae	1	2	1	3	1	1	1	1	1	1	1
Shewanella amazonensis	Shewanellaceae	1	2	1	1	1	1	1	1	1	1	1
Shewanella baltica	Shewanellaceae	1	1	2	1	1	1	1	1	1	1	1
Shewanella putrefaciens	Shewanellaceae	1	1	4	2	2	3	1	1	1	1	1
Shewanella sp. Arc9-LZ	Shewanellaceae	1	1	1	1	2	1	1	1	1	1	1
Shewanella sp. LZH-2	Shewanellaceae	2	1	1	1	2	2	1	1	1	1	2
Shewanella sp. Pdp11	Shewanellaceae	1	1	1	1	2	1	1	1	1	1	1
Shewanella sp. WPAGA9	Shewanellaceae	1	4	7	1	2	2	2	1	1	3	5
Shewanella vesiculosa	Shewanellaceae	1	2	1	1	1	1	1	1	1	1	1
Limnospira indica	Sirenicapillariaceae	1	1	1	1	1	2	1	1	1	1	1
Sneathiella sp. PHK-P5	Sneathiellaceae	1	1	1	1	1	2	1	1	1	1	1
Sphaerobacter thermophilus	Sphaerobacteraceae	1	1	2	1	1	1	1	1	1	1	1
Inhella inkyongensis	Sphaerotilaceae	1	1	1	1	1	1	1	1	1	2	1
Kinneretia sp. XES5	Sphaerotilaceae	1	1	2	1	1	1	1	1	1	1	1
Rubrivivax gelatinosus	Sphaerotilaceae	1	1	1	2	1	1	1	1	1	1	1
Anseongella ginsenosidimutans	Sphingobacteriaceae	2	1	1	1	1	1	1	1	1	1	1
Mucilaginibacter gotjawali	Sphingobacteriaceae	1	1	1	2	1	1	1	1	1	1	1
Mucilaginibacter paludis	Sphingobacteriaceae	2	1	1	1	1	1	1	1	1	1	1
Mucilaginibacter rubeus	Sphingobacteriaceae	1	6	6	3	4	3	3	1	2	3	3
Pedobacter mucosus	Sphingobacteriaceae	2	1	2	1	1	1	3	1	1	3	2
Pedobacter steynii	Sphingobacteriaceae	1	1	1	1	2	1	1	1	1	1	1
Pseudopedobacter saltans	Sphingobacteriaceae	1	1	1	1	2	1	1	1	1	1	2
Solitalea sp. S2-8	Sphingobacteriaceae	1	1	1	1	1	1	1	1	2	1	1
Sphingobacterium daejeonense	Sphingobacteriaceae	1	2	2	1	1	1	1	1	1	1	1
Sphingobacterium psychroaquaticum	Sphingobacteriaceae	1	1	1	1	1	2	1	1	1	1	1
Sphingobacterium sp. E70	Sphingobacteriaceae	1	1	1	1	1	3	1	1	1	1	1
Sphingobacterium sp. UDSM-2020	Sphingobacteriaceae	2	1	1	1	1	1	1	1	1	1	1
Novosphingobium decolorationis	Sphingomonadaceae	2	1	2	3	3	1	1	1	1	2	2
Sphingobium cloacae	Sphingomonadaceae	1	1	2	1	2	1	1	1	1	1	1
Sphingobium sp. RAC03	Sphingomonadaceae	1	1	1	1	1	2	1	1	1	1	1
Sphingobium sp. SYK-6	Sphingomonadaceae	1	1	1	1	2	1	1	1	1	1	1
Sphingobium xenophagum	Sphingomonadaceae	1	1	1	2	1	1	1	1	1	1	1
Sphingobium yanoikuyae	Sphingomonadaceae	1	1	2	1	1	1	1	1	1	1	1
Sphingomonas daechungensis	Sphingomonadaceae	1	1	2	1	1	1	1	1	1	1	1
Sphingomonas hengshuiensis	Sphingomonadaceae	1	1	1	2	1	1	1	1	1	1	1
Sphingomonas paeninsulae	Sphingomonadaceae	1	2	1	1	1	1	1	1	1	1	1
Sphingomonas panacis	Sphingomonadaceae	1	1	1	1	1	2	1	1	1	1	1
Sphingomonas paucimobilis	Sphingomonadaceae	1	1	1	2	2	1	1	1	1	1	1
Sphingomonas profundi	Sphingomonadaceae	1	1	1	1	1	1	1	1	1	2	1
Sphingomonas psychrotolerans	Sphingomonadaceae	1	1	1	1	1	2	1	1	1	1	1
Sphingomonas sinipercae	Sphingomonadaceae	1	2	1	1	1	1	1	1	1	1	1
Sphingomonas sp. AK-PDB1-5	Sphingomonadaceae	2	1	1	1	1	1	1	1	1	1	1
Sphingomonas sp. CL5.1	Sphingomonadaceae	2	2	3	1	4	2	1	1	1	2	3
Sphingomonas sp. LK11	Sphingomonadaceae	1	1	1	4	1	1	1	2	1	1	1
Sphingomonas sp. LM7	Sphingomonadaceae	1	2	1	1	1	1	1	1	1	1	1
Sphingomonas sp. MM-1	Sphingomonadaceae	1	1	2	1	1	1	1	1	1	1	1
Sphingopyxis sp. 113P3	Sphingomonadaceae	1	1	1	1	2	1	1	1	1	1	1
Sphingopyxis sp. BSN-002	Sphingomonadaceae	1	1	1	1	2	1	1	1	1	1	1
Sphingosinithalassobacter tenebrarum	Sphingomonadaceae	1	2	1	1	1	1	1	1	1	1	1
Sphingosinicella microcystinivorans	Sphingosinicellaceae	1	1	1	1	2	1	1	1	1	1	1
Spirochaeta africana	Spirochaetaceae	2	2	1	2	1	1	1	1	1	2	1
Spiroplasma endosymbiont of 'Nebria riversi'	Spiroplasmataceae	2	4	20	3	11	3	1	1	1	1	4
Spiroplasma platyhelix	Spiroplasmataceae	1	4	1	1	1	1	1	1	1	1	1
Arcticibacterium luteifluviistationis	Spirosomataceae	1	1	1	1	2	1	1	1	1	1	1
Dyadobacter sandarakinus	Spirosomataceae	1	1	1	1	1	2	1	1	1	1	1
Dyadobacter sp. CY22	Spirosomataceae	1	1	1	1	1	1	1	1	1	2	1
Dyadobacter sp. CY399	Spirosomataceae	1	6	1	1	1	1	2	1	2	4	4
Dyadobacter sp. NIV53	Spirosomataceae	1	1	2	2	1	1	1	1	1	1	1
Emticicia sp. 21SJ11W-3	Spirosomataceae	1	1	1	1	1	1	1	1	1	2	1
Fibrella sp. ES10-3-2-2	Spirosomataceae	2	1	1	1	1	1	1	1	1	1	1
Larkinella sp. IE-0392	Spirosomataceae	1	1	2	2	1	1	1	1	1	1	1
Leadbetterella byssophila	Spirosomataceae	1	1	1	1	1	1	1	1	1	2	1
Oceanicoccus sagamiensis	Spongiibacteraceae	1	1	1	2	1	1	1	1	1	1	1
Methylomusa anaerophila	Sporomusaceae	1	1	1	1	3	1	1	1	1	1	1
Pelosinus sp. UFO1	Sporomusaceae	6	9	9	9	12	6	1	1	1	1	4
Sporomusa termitida	Sporomusaceae	1	1	11	3	2	1	1	1	1	3	5
Jeotgalicoccus saudimassiliensis	Staphylococcaceae	1	1	2	1	1	1	1	1	1	1	1
Jeotgalicoccus sp. ATCC 8456	Staphylococcaceae	1	2	1	1	1	1	1	1	1	1	1
Macrococcus caseolyticus	Staphylococcaceae	1	2	1	1	1	1	1	1	1	1	1
Macrococcus sp. IME1552	Staphylococcaceae	3	7	20	5	16	3	3	1	1	2	8
Mammaliicoccus sciuri	Staphylococcaceae	1	5	1	1	1	2	1	1	1	1	1
Nosocomiicoccus ampullae	Staphylococcaceae	3	2	8	3	5	1	1	1	1	3	3
Salinicoccus halodurans	Staphylococcaceae	1	1	1	1	1	1	1	1	1	1	2
Staphylococcus argenteus	Staphylococcaceae	3	13	16	8	9	9	1	1	2	4	8
Staphylococcus aureus	Staphylococcaceae	14	66	80	52	49	45	5	8	8	21	30
Staphylococcus caprae	Staphylococcaceae	2	2	15	1	14	4	1	1	1	1	1
Staphylococcus cohnii	Staphylococcaceae	1	1	1	1	1	1	1	1	1	1	3
Staphylococcus condimenti	Staphylococcaceae	1	4	5	7	6	4	1	1	1	3	8
Staphylococcus epidermidis	Staphylococcaceae	4	13	25	8	22	11	2	1	1	6	3
Staphylococcus haemolyticus	Staphylococcaceae	2	4	5	1	1	1	1	2	1	1	1
Staphylococcus hominis	Staphylococcaceae	1	4	1	1	1	1	1	1	1	1	2
Staphylococcus lugdunensis	Staphylococcaceae	1	4	2	2	2	1	1	1	1	2	2
Staphylococcus nepalensis	Staphylococcaceae	1	2	6	2	3	3	1	1	1	1	2
Staphylococcus pettenkoferi	Staphylococcaceae	1	2	1	1	1	2	1	1	1	1	1
Staphylococcus pseudintermedius	Staphylococcaceae	2	5	4	9	7	4	1	3	1	2	6
Staphylococcus roterodami	Staphylococcaceae	1	1	2	1	1	1	1	1	1	1	1
Staphylococcus saprophyticus	Staphylococcaceae	1	2	1	1	1	1	1	1	2	1	1
Staphylococcus schleiferi	Staphylococcaceae	1	1	1	1	1	1	1	1	1	2	1
Staphylococcus simiae	Staphylococcaceae	1	2	1	1	1	1	1	1	1	1	1
Staphylococcus sp. 11-B-312	Staphylococcaceae	1	1	1	2	1	1	1	1	1	1	1
Staphylococcus sp. AntiMn-1	Staphylococcaceae	1	7	17	6	7	3	1	2	2	3	5
Staphylococcus warneri	Staphylococcaceae	2	9	3	2	2	6	1	1	1	1	2
Staphylococcus xylosus	Staphylococcaceae	1	1	2	1	2	2	1	1	1	1	2
Stella humosa	Stellaceae	1	2	3	3	2	1	1	1	1	2	2
Denitratisoma oestradiolicum	Sterolibacteriaceae	5	10	69	32	33	25	3	2	1	14	44
Denitratisoma sp. DHT3	Sterolibacteriaceae	1	1	1	1	1	1	1	1	1	1	2
Sterolibacterium denitrificans	Sterolibacteriaceae	1	1	2	1	1	1	1	1	1	1	1
Floricoccus penangensis	Streptococcaceae	2	2	1	1	1	1	1	1	1	1	1
Lactococcus cremoris	Streptococcaceae	3	4	10	9	9	3	4	6	3	2	6
Lactococcus garvieae	Streptococcaceae	1	2	1	1	1	1	1	1	1	1	1
Lactococcus lactis	Streptococcaceae	1	1	1	1	1	1	1	1	2	1	3
Lactococcus piscium	Streptococcaceae	1	3	1	1	1	1	1	1	1	1	2
Lactococcus raffinolactis	Streptococcaceae	1	1	1	2	1	1	1	1	1	1	1
Streptococcus agalactiae	Streptococcaceae	9	15	22	9	10	6	1	1	1	4	3
Streptococcus chenjunshii	Streptococcaceae	1	2	2	4	3	1	1	1	1	1	1
Streptococcus dysgalactiae	Streptococcaceae	2	4	2	6	2	3	1	2	3	2	4
Streptococcus equinus	Streptococcaceae	2	4	7	4	5	3	1	1	1	3	5
Streptococcus ferus	Streptococcaceae	2	2	3	4	7	2	1	1	1	2	1
Streptococcus gordonii	Streptococcaceae	1	1	1	1	1	1	2	1	1	1	1
Streptococcus ilei	Streptococcaceae	1	1	2	2	1	1	1	1	1	1	1
Streptococcus infantis	Streptococcaceae	6	22	47	19	21	9	6	1	2	7	11
Streptococcus iniae	Streptococcaceae	1	3	4	1	2	1	1	1	1	1	2
Streptococcus intermedius	Streptococcaceae	1	1	1	1	1	2	1	1	1	1	1
Streptococcus mutans	Streptococcaceae	3	2	9	3	6	2	2	1	2	2	7
Streptococcus oralis	Streptococcaceae	1	1	1	1	1	1	1	2	1	1	1
Streptococcus pneumoniae	Streptococcaceae	1	6	4	3	5	2	1	1	3	1	1
Streptococcus pyogenes	Streptococcaceae	4	20	23	11	13	6	6	8	1	5	13
Streptococcus salivarius	Streptococcaceae	1	2	20	8	12	4	4	1	1	2	3
Streptococcus sanguinis	Streptococcaceae	1	2	4	2	1	2	1	1	1	1	2
Streptococcus suis	Streptococcaceae	1	1	4	1	2	1	4	2	1	3	1
Streptococcus thermophilus	Streptococcaceae	10	36	71	40	42	28	12	12	10	10	36
Streptococcus troglodytae	Streptococcaceae	1	2	1	1	1	1	1	1	1	1	1
Kitasatospora setae	Streptomycetaceae	1	1	2	1	1	1	1	1	1	1	1
Kitasatospora sp. MMS16-BH015	Streptomycetaceae	1	2	2	1	1	1	1	1	1	2	1
Kitasatospora sp. NA04385	Streptomycetaceae	1	1	1	1	1	2	1	1	1	1	1
Streptacidiphilus sp. PB12-B1b	Streptomycetaceae	2	1	1	1	1	1	1	1	1	1	1
Streptomyces albidoflavus	Streptomycetaceae	2	2	27	11	16	3	3	1	3	2	4
Streptomyces albulus	Streptomycetaceae	1	1	1	1	2	1	1	1	1	1	1
Streptomyces albus	Streptomycetaceae	1	2	1	6	7	1	1	1	1	1	2
Streptomyces ambofaciens	Streptomycetaceae	1	3	1	1	3	1	1	1	1	2	1
Streptomyces angustmyceticus	Streptomycetaceae	1	1	1	1	1	1	1	1	1	2	1
Streptomyces antibioticus	Streptomycetaceae	1	1	1	1	2	1	1	1	1	1	1
Streptomyces antimycoticus	Streptomycetaceae	1	1	2	1	1	1	1	1	1	1	1
Streptomyces atratus	Streptomycetaceae	1	2	1	1	1	1	1	1	1	1	1
Streptomyces californicus	Streptomycetaceae	1	1	1	1	2	1	1	1	1	1	1
Streptomyces capitiformicae	Streptomycetaceae	1	1	1	1	2	1	1	1	1	1	1
Streptomyces chartreusis	Streptomycetaceae	1	1	1	1	1	1	1	1	1	2	1
Streptomyces clavuligerus	Streptomycetaceae	1	1	1	1	2	1	1	1	1	1	1
Streptomyces collinus	Streptomycetaceae	1	1	2	1	2	1	1	1	1	1	1
Streptomyces cyanogenus	Streptomycetaceae	1	1	2	1	1	1	1	1	1	1	1
Streptomyces deccanensis	Streptomycetaceae	1	1	1	1	2	1	1	1	1	1	1
Streptomyces ficellus	Streptomycetaceae	1	1	1	1	1	1	1	1	1	2	1
Streptomyces finlayi	Streptomycetaceae	1	1	1	1	1	1	1	1	2	1	1
Streptomyces fradiae	Streptomycetaceae	2	1	2	1	1	1	1	1	1	1	1
Streptomyces genisteinicus	Streptomycetaceae	1	1	1	1	2	1	1	1	1	1	1
Streptomyces gobiensis	Streptomycetaceae	2	1	1	1	1	1	1	1	1	1	1
Streptomyces griseorubiginosus	Streptomycetaceae	1	1	2	3	5	1	1	1	1	1	1
Streptomyces huasconensis	Streptomycetaceae	1	2	1	1	1	1	1	1	2	1	1
Streptomyces hundungensis	Streptomycetaceae	1	1	1	1	2	1	1	3	1	1	1
Streptomyces hygroscopicus	Streptomycetaceae	1	1	2	1	1	1	1	1	1	1	1
Streptomyces kanamyceticus	Streptomycetaceae	1	1	3	1	1	1	1	1	1	1	1
Streptomyces katrae	Streptomycetaceae	1	1	1	1	2	1	1	1	1	1	1
Streptomyces lavendulae	Streptomycetaceae	1	1	1	1	1	1	1	1	1	2	1
Streptomyces leeuwenhoekii	Streptomycetaceae	1	1	1	1	1	2	1	1	1	1	1
Streptomyces liliifuscus	Streptomycetaceae	1	1	2	3	3	1	1	1	1	1	1
Streptomyces lividans	Streptomycetaceae	1	1	2	4	7	1	1	1	1	1	1
Streptomyces lunaelactis	Streptomycetaceae	1	4	4	1	5	2	1	2	1	1	2
Streptomyces marincola	Streptomycetaceae	1	1	1	1	1	1	1	1	1	2	1
Streptomyces mobaraensis	Streptomycetaceae	2	11	19	26	35	5	2	1	1	3	10
Streptomyces nigra	Streptomycetaceae	1	1	2	1	1	1	1	1	1	1	1
Streptomyces nodosus	Streptomycetaceae	1	1	2	1	1	1	1	1	1	1	2
Streptomyces olivaceus	Streptomycetaceae	1	1	1	2	1	1	1	1	1	1	1
Streptomyces paludis	Streptomycetaceae	1	1	1	1	1	1	1	1	1	2	1
Streptomyces parvulus	Streptomycetaceae	1	1	1	1	1	2	1	1	1	1	1
Streptomyces peucetius	Streptomycetaceae	1	1	1	1	1	2	1	1	1	1	1
Streptomyces pluripotens	Streptomycetaceae	1	1	1	2	1	1	1	1	1	1	1
Streptomyces qaidamensis	Streptomycetaceae	1	1	1	1	2	1	1	1	1	1	1
Streptomyces rapamycinicus	Streptomycetaceae	1	1	1	1	2	1	1	1	1	1	1
Streptomyces roseochromogenus	Streptomycetaceae	1	1	1	1	3	1	1	1	1	1	1
Streptomyces sampsonii	Streptomycetaceae	1	2	1	2	5	1	1	1	1	1	1
Streptomyces scabiei	Streptomycetaceae	1	2	2	19	9	1	1	1	1	1	1
Streptomyces seoulensis	Streptomycetaceae	1	1	1	1	2	1	1	1	1	1	1
Streptomyces sp. 11-1-2	Streptomycetaceae	1	1	1	1	1	2	1	1	1	1	1
Streptomyces sp. A2-16	Streptomycetaceae	1	2	1	1	1	1	1	1	1	1	1
Streptomyces sp. ADI95-16	Streptomycetaceae	1	1	1	2	1	1	1	1	1	1	1
Streptomyces sp. BJ20	Streptomycetaceae	2	1	1	1	1	1	1	1	1	1	1
Streptomyces sp. CB00271	Streptomycetaceae	1	1	2	3	1	1	1	1	1	2	1
Streptomyces sp. EAS-AB2608	Streptomycetaceae	1	1	1	1	1	2	1	1	1	1	1
Streptomyces sp. fd1-xmd	Streptomycetaceae	1	1	1	2	1	1	3	1	1	1	1
Streptomyces sp. Go-475	Streptomycetaceae	1	1	1	1	1	1	2	1	1	1	1
Streptomyces sp. HU2014	Streptomycetaceae	1	1	1	1	1	1	1	2	1	1	1
Streptomyces sp. MBT27	Streptomycetaceae	1	3	2	1	1	1	1	1	1	1	1
Streptomyces sp. Mg1	Streptomycetaceae	2	1	1	1	2	1	1	1	1	1	1
Streptomyces sp. NA02950	Streptomycetaceae	1	1	1	1	2	1	1	1	1	1	1
Streptomyces sp. NBC00162	Streptomycetaceae	1	1	1	1	2	1	1	1	1	1	1
Streptomyces sp. PAMC 26508	Streptomycetaceae	1	1	1	5	6	1	1	1	1	2	1
Streptomyces sp. Rer75	Streptomycetaceae	1	1	1	2	1	1	1	1	1	1	1
Streptomyces sp. RLB3-5	Streptomycetaceae	1	1	1	3	3	1	1	1	1	1	1
Streptomyces sp. RPA4-2	Streptomycetaceae	1	1	2	1	1	1	1	1	1	1	1
Streptomyces sp. S063	Streptomycetaceae	1	1	1	2	2	1	1	1	1	1	1
Streptomyces sp. S1D4-11	Streptomycetaceae	1	1	1	3	1	1	1	1	1	1	1
Streptomyces sp. S501	Streptomycetaceae	1	1	2	4	1	1	1	1	1	1	1
Streptomyces sp. SAT1	Streptomycetaceae	1	1	2	1	1	2	1	1	1	1	1
Streptomyces sp. SirexAA-E	Streptomycetaceae	1	1	1	1	2	1	1	1	1	1	1
Streptomyces sp. WAC 01529	Streptomycetaceae	1	2	1	1	1	1	1	1	1	1	1
Streptomyces sp. WY228	Streptomycetaceae	1	2	1	1	2	2	1	1	1	1	1
Streptomyces sp. XC 2026	Streptomycetaceae	1	1	1	2	5	1	1	1	1	2	1
Streptomyces sp. Z423-1	Streptomycetaceae	1	1	4	3	1	1	1	1	1	1	1
Streptomyces spectabilis	Streptomycetaceae	1	2	1	1	1	1	1	1	1	1	1
Streptomyces spongiicola	Streptomycetaceae	1	1	3	1	2	1	1	1	1	1	1
Streptomyces sviceus	Streptomycetaceae	2	1	2	2	1	1	1	1	1	1	1
Streptomyces tendae	Streptomycetaceae	1	1	2	1	2	1	1	1	1	1	2
Streptomyces tsukubensis	Streptomycetaceae	1	1	1	2	1	1	1	1	1	1	1
Streptomyces tuirus	Streptomycetaceae	1	1	1	1	2	1	1	1	1	1	1
Streptomyces venezuelae	Streptomycetaceae	1	2	1	1	4	1	2	1	1	1	1
Streptomyces xinghaiensis	Streptomycetaceae	1	1	1	2	2	1	1	1	1	1	1
Streptomyces yangpuensis	Streptomycetaceae	1	1	2	1	1	1	1	1	1	1	1
Yinghuangia sp. ASG 101	Streptomycetaceae	1	1	1	1	2	1	1	1	1	1	1
Nonomuraea nitratireducens	Streptosporangiaceae	1	1	1	1	1	1	1	1	1	2	1
Nonomuraea sp. ATCC 55076	Streptosporangiaceae	1	1	1	1	1	1	1	1	1	2	1
Streptosporangium roseum	Streptosporangiaceae	1	1	1	1	1	1	1	1	1	2	1
Streptosporangium sp. 'caverna'	Streptosporangiaceae	1	1	1	1	1	1	1	1	1	1	2
Thermobispora bispora	Streptosporangiaceae	1	1	5	3	3	1	1	1	1	1	1
Succinivibrio dextrinosolvens	Succinivibrionaceae	1	2	2	1	2	2	1	1	1	1	3
Acididesulfobacillus acetoxydans	Sulfobacillaceae	1	1	1	2	1	1	1	1	1	1	2
Sulfurimonas sp. H1576	Sulfurimonadaceae	1	1	1	1	1	1	1	1	1	2	2
Sulfurovum sp. HSL1-3	Sulfurovaceae	1	1	1	1	3	1	1	1	1	1	1
Sutterella wadsworthensis	Sutterellaceae	2	2	3	21	13	1	1	1	1	1	1
Turicimonas muris	Sutterellaceae	6	13	93	521	274	7	3	1	1	1	1
Symbiobacterium thermophilum	Symbiobacteriaceae	2	5	8	2	5	4	2	2	1	1	1
Synechococcus sp. PCC 6312	Synechococcaceae	1	1	1	1	1	2	1	1	2	2	1
Synechococcus sp. RSCCF101	Synechococcaceae	1	1	1	1	1	1	1	1	1	2	1
Aminomonas paucivorans	Synergistaceae	1	2	1	1	1	1	1	1	1	1	1
Cloacibacillus porcorum	Synergistaceae	2	6	161	42	67	2	1	1	1	39	89
Syntrophus aciditrophicus	Syntrophaceae	1	1	2	1	1	1	1	1	1	1	1
Syntrophomonas wolfei	Syntrophomonadaceae	2	3	5	1	1	2	1	1	1	1	2
Syntrophothermus lipocalidus	Syntrophomonadaceae	1	3	1	1	1	4	1	1	1	1	3
Syntrophotalea acetylenivorans	Syntrophotaleaceae	1	1	3	2	2	3	1	1	1	2	1
Parabacteroides distasonis	Tannerellaceae	20	57	40	37	12	16	56	66	87	38	82
Parabacteroides faecis	Tannerellaceae	3	4	13	7	8	2	5	2	5	2	6
Parabacteroides goldsteinii	Tannerellaceae	6	3	3	6	3	1	2	10	7	6	2
Parabacteroides johnsonii	Tannerellaceae	1	1	4	1	1	1	3	2	2	2	2
Parabacteroides merdae	Tannerellaceae	3	6	3	3	1	2	5	9	7	6	9
Tannerella forsythia	Tannerellaceae	3	1	1	2	1	1	3	3	4	2	1
Tannerella serpentiformis	Tannerellaceae	3	4	3	1	3	2	6	10	8	40	89
Tenuifilum thalassicum	Tenuifilaceae	21	69	73	82	41	53	45	64	106	67	96
Tepidanaerobacter acetatoxydans	Tepidanaerobacteraceae	1	2	1	1	1	1	1	1	1	1	1
Schnuerera ultunensis	Tepidimicrobiaceae	1	2	4	1	2	1	1	1	1	2	1
Humisphaera borealis	Tepidisphaeraceae	2	1	2	1	1	2	1	1	1	2	1
Terasakiella sp. SH-1	Terasakiellaceae	1	1	1	1	2	1	2	1	1	1	1
Thalassospira xiamenensis	Thalassospiraceae	1	1	1	1	2	1	1	1	1	1	1
Meiothermus silvanus	Thermaceae	2	1	4	2	5	2	2	1	1	1	4
Oceanithermus profundus	Thermaceae	1	1	2	1	1	1	1	1	1	1	1
Thermincola potens	Thermincolaceae	1	1	3	1	3	1	1	1	1	1	1
Kroppenstedtia eburnea	Thermoactinomycetaceae	2	1	2	2	1	3	1	1	1	1	1
Kroppenstedtia pulmonis	Thermoactinomycetaceae	1	1	1	2	1	1	1	1	1	1	1
Laceyella sacchari	Thermoactinomycetaceae	11	6	19	11	12	10	1	1	1	3	15
Novibacillus thermophilus	Thermoactinomycetaceae	1	2	3	3	2	3	1	1	1	1	1
Staphylospora marina	Thermoactinomycetaceae	2	1	3	1	1	1	1	1	1	1	1
Thermoactinomyces vulgaris	Thermoactinomycetaceae	1	1	4	1	1	1	1	2	1	1	2
Ammonifex degensii	Thermoanaerobacteraceae	1	1	2	1	1	2	1	1	1	1	1
Carboxydothermus hydrogenoformans	Thermoanaerobacteraceae	1	1	1	1	2	1	1	2	1	1	2
Thermacetogenium phaeum	Thermoanaerobacteraceae	1	1	1	2	1	1	1	1	1	2	1
Thermoanaerobacter brockii	Thermoanaerobacteraceae	1	1	1	1	1	1	1	1	1	1	2
Thermoanaerobacter kivui	Thermoanaerobacteraceae	1	1	1	1	1	2	1	1	1	1	1
Thermoanaerobacter wiegelii	Thermoanaerobacteraceae	1	1	2	2	1	1	1	1	1	1	1
Thermoanaerobacterium saccharolyticum	Thermoanaerobacteraceae	1	6	6	7	4	3	1	1	1	1	4
Thermoanaerobacterium sp. RBIITD	Thermoanaerobacteraceae	1	1	1	1	2	1	1	1	1	1	1
Thermoanaerobacterium xylanolyticum	Thermoanaerobacteraceae	1	1	1	2	1	1	1	1	1	1	1
Mahella australiensis	Thermoanaerobacterales Family IV. Incertae Sedis	2	1	2	1	3	1	1	1	1	1	1
Thermodesulfatator indicus	Thermodesulfatatoraceae	1	1	1	1	2	1	1	1	1	1	1
Thermodesulfovibrio yellowstonii	Thermodesulfovibrionaceae	1	2	1	1	1	1	1	1	1	3	1
Thermogutta terrifontis	Thermoguttaceae	1	1	2	1	1	1	1	1	1	1	1
Thermomicrobium roseum	Thermomicrobiaceae	1	2	2	1	2	1	1	1	1	1	1
Actinomadura sp. NAK00032	Thermomonosporaceae	1	1	1	1	2	1	1	1	1	1	1
Actinomadura verrucosospora	Thermomonosporaceae	1	2	1	1	1	1	1	1	1	1	1
Geosporobacter ferrireducens	Thermotaleaceae	1	2	6	3	3	3	1	1	2	1	5
Thermotoga profunda	Thermotogaceae	1	1	2	1	1	1	1	1	1	2	1
Thermotomaculum hydrothermale	Thermotomaculaceae	1	1	1	2	1	1	1	1	1	1	1
Sulfurivermis fontis	Thiohalomonadaceae	1	1	1	1	1	1	1	1	1	2	1
Thiothrix winogradskyi	Thiotrichaceae	2	1	1	1	1	1	1	1	1	1	2
Tichowtungia aerotolerans	Tichowtungiaceae	1	2	1	3	2	1	2	1	1	2	4
Ezakiella coagulans	Tissierellia incertae sedis	1	1	1	1	1	2	1	1	1	2	1
Sedimentibacter sp. zth1	Tissierellia incertae sedis	1	1	1	1	1	1	1	1	1	1	2
Treponema denticola	Treponemataceae	1	2	1	1	1	1	1	2	1	1	2
Treponema pallidum	Treponemataceae	1	1	2	1	1	1	1	1	1	1	1
Treponema parvum	Treponemataceae	2	1	2	2	1	1	1	1	1	2	2
Treponema phagedenis	Treponemataceae	1	1	1	1	1	1	2	1	1	1	1
Treponema socranskii	Treponemataceae	1	1	1	1	2	1	1	1	1	1	1
[truncated: 96 more rows]
